# Supplementary material for: Stress-induced RNA–chromatin interactions promote endothelial dysfunction
Source: Nat Commun. 2020 Oct 15;11:5211. doi: 10.1038/s41467-020-18957-w (PMC7566596; doi:10.1038/s41467-020-18957-w)
Supplement: Supplementary file 4 — Source Data [file 41467_2020_18957_MOESM4_ESM.xlsx]

## Sheet: Figure 1b
Figure 1b
Single cell	tSNE_1	tSNE_2
Day0.1_AAACCTGAGAGCTGGT	21.8401	-12.9231
Day0.1_AAACCTGAGATGGGTC	21.2946	-6.30386
Day0.1_AAACCTGAGGTGATAT	20.8944	-8.2807
Day0.1_AAACCTGAGTGGGATC	-14.0799	-12.0892
Day0.1_AAACCTGAGTTGAGTA	-16.4937	-15.4394
Day0.1_AAACCTGAGTTTAGGA	5.28951	1.82085
Day0.1_AAACCTGCAAACAACA	26.908	-2.82613
Day0.1_AAACCTGCACCTCGGA	20.03	0.867458
Day0.1_AAACCTGCACGGCCAT	-16.6261	-13.9174
Day0.1_AAACCTGCAGTAAGAT	12.6307	-20.2567
Day0.1_AAACCTGCAGTCCTTC	5.31701	-11.1733
Day0.1_AAACCTGCATCCTTGC	25.8028	-7.58922
Day0.1_AAACCTGCATGTTCCC	16.1097	-5.59015
Day0.1_AAACCTGCATTGGGCC	2.22399	-3.94247
Day0.1_AAACCTGGTCTAGGTT	15.579	-20.1129
Day0.1_AAACCTGGTTAAGATG	2.94704	-15.7604
Day0.1_AAACCTGGTTCCACGG	20.3449	-1.12697
Day0.1_AAACCTGTCACCAGGC	19.0097	-3.79082
Day0.1_AAACCTGTCCAAACTG	-9.9818	-25.1852
Day0.1_AAACCTGTCCAATGGT	1.19647	-12.4619
Day0.1_AAACCTGTCCGCAAGC	4.0739	-3.53132
Day0.1_AAACCTGTCCGTACAA	-9.36272	-19.1129
Day0.1_AAACCTGTCGCATGGC	4.73954	-13.8974
Day0.1_AAACCTGTCGTCCAGG	-4.61191	-16.1724
Day0.1_AAACCTGTCTGCTGTC	-2.52349	-8.74442
Day0.1_AAACGGGAGAAAGTGG	9.05403	0.0188281
Day0.1_AAACGGGAGCCAGGAT	6.55985	-14.5158
Day0.1_AAACGGGAGCGATAGC	9.05519	-0.0969992
Day0.1_AAACGGGAGCTTTGGT	-14.6302	-11.8243
Day0.1_AAACGGGAGGCTAGGT	-1.20425	-27.3756
Day0.1_AAACGGGAGGGTCTCC	16.9768	-13.4579
Day0.1_AAACGGGAGGTGATAT	5.82415	-10.317
Day0.1_AAACGGGAGTAGCCGA	3.74892	-15.7265
Day0.1_AAACGGGAGTCCCACG	12.9759	-22.8742
Day0.1_AAACGGGCAAAGAATC	-4.86444	-10.5257
Day0.1_AAACGGGCAATCCGAT	3.7662	-5.91059
Day0.1_AAACGGGCAATGCCAT	13.812	-10.5418
Day0.1_AAACGGGCACAACGTT	-14.6192	-13.6575
Day0.1_AAACGGGCACAGGTTT	-6.28586	-10.9619
Day0.1_AAACGGGCAGCCTTTC	14.9146	2.78232
Day0.1_AAACGGGCAGTGAGTG	-6.95442	-13.512
Day0.1_AAACGGGGTAAGGGAA	10.3736	1.12166
Day0.1_AAACGGGGTACTCGCG	7.745	-6.23568
Day0.1_AAACGGGGTGCTGTAT	19.4467	-1.53261
Day0.1_AAACGGGGTTCCACAA	6.36429	-15.0668
Day0.1_AAACGGGGTTTAAGCC	17.1319	-15.9518
Day0.1_AAACGGGTCAAACCGT	-15.8687	-15.7644
Day0.1_AAACGGGTCAAGAAGT	-1.86376	-8.80274
Day0.1_AAACGGGTCAATCACG	-2.43541	-26.6505
Day0.1_AAACGGGTCACCGTAA	-2.7159	-6.92365
Day0.1_AAACGGGTCAGGTAAA	-18.0257	-17.2708
Day0.1_AAACGGGTCGTAGGTT	-14.1682	-11.3537
Day0.1_AAACGGGTCTGGAGCC	14.828	-8.04587
Day0.1_AAAGATGAGACAGAGA	21.4932	-15.7646
Day0.1_AAAGATGAGAGCTATA	5.81922	-19.0748
Day0.1_AAAGATGAGATATGCA	4.98513	-22.6778
Day0.1_AAAGATGAGATCCGAG	-0.676057	-19.5753
Day0.1_AAAGATGAGCATGGCA	5.32488	2.14971
Day0.1_AAAGATGAGCGATTCT	2.1572	-4.27019
Day0.1_AAAGATGAGCGTAGTG	-15.2178	-13.1297
Day0.1_AAAGATGAGCGTTGCC	6.01795	-10.8756
Day0.1_AAAGATGAGCTGCCCA	5.74536	-10.904
Day0.1_AAAGATGAGGACTGGT	26.2197	-7.86444
Day0.1_AAAGATGAGGCAGTCA	11.3623	-9.50189
Day0.1_AAAGATGAGGGCACTA	-10.6425	-14.5857
Day0.1_AAAGATGAGTTCGCGC	17.329	4.02963
Day0.1_AAAGATGAGTTGAGAT	19.2348	-5.11169
Day0.1_AAAGATGCAAGCGTAG	24.8988	-10.5827
Day0.1_AAAGATGCACAGACTT	20.4817	4.00941
Day0.1_AAAGATGCATAACCTG	13.2518	-9.03757
Day0.1_AAAGATGCATTATCTC	-6.42716	-4.64601
Day0.1_AAAGATGGTACAGACG	20.9197	-8.51834
Day0.1_AAAGATGGTACGAAAT	9.44723	1.09209
Day0.1_AAAGATGGTCCAGTTA	25.6428	-1.39707
Day0.1_AAAGATGGTCCTCCAT	18.782	4.14643
Day0.1_AAAGATGGTGATGTCT	19.257	-10.9822
Day0.1_AAAGATGGTGCGGTAA	-8.17981	-24.3237
Day0.1_AAAGATGGTGGCAAAC	9.31891	-1.7267
Day0.1_AAAGATGGTGTAATGA	2.78446	-19.1783
Day0.1_AAAGATGGTTAAGAAC	24.8237	1.49103
Day0.1_AAAGATGTCCAAATGC	17.1783	-5.64129
Day0.1_AAAGATGTCCATGAAC	-18.5998	-16.7898
Day0.1_AAAGATGTCGCCTGAG	15.7624	-21.1085
Day0.1_AAAGATGTCGTAGATC	19.6461	-15.2215
Day0.1_AAAGATGTCGTAGGAG	18.8454	-17.2449
Day0.1_AAAGATGTCTTGAGAC	4.98921	-28.0601
Day0.1_AAAGCAAAGACTTGAA	12.3789	-16.6962
Day0.1_AAAGCAAAGTCCTCCT	-15.5459	-17.4057
Day0.1_AAAGCAACAAGAGGCT	-4.43839	-9.05
Day0.1_AAAGCAACAAGCTGTT	5.3441	-9.75048
Day0.1_AAAGCAACACATCCAA	13.125	-17.1875
Day0.1_AAAGCAACACCCATTC	4.49439	-3.12141
Day0.1_AAAGCAAGTAGCTGCC	-7.23817	-28.723
Day0.1_AAAGCAAGTATCTGCA	14.9228	-10.0218
Day0.1_AAAGCAAGTCTGGTCG	-4.02939	-9.36919
Day0.1_AAAGCAAGTTAAAGAC	7.05382	-22.4693
Day0.1_AAAGCAAGTTAAGAAC	-15.8856	-17.093
Day0.1_AAAGCAATCAGCTCTC	-3.41386	-10.103
Day0.1_AAAGCAATCCCTTGTG	-5.87164	-21.9723
Day0.1_AAAGCAATCCGTTGCT	-9.41071	-25.8134
Day0.1_AAAGCAATCGTTGCCT	-9.65899	-20.4608
Day0.1_AAAGCAATCTAACTTC	1.03932	-17.1271
Day0.1_AAAGCAATCTCATTCA	1.16575	-17.7737
Day0.1_AAAGCAATCTTTAGGG	-4.18861	-19.5245
Day0.1_AAAGTAGAGAGATGAG	-1.47243	-11.0419
Day0.1_AAAGTAGAGAGTCGGT	15.9357	3.31362
Day0.1_AAAGTAGAGCTCCCAG	-2.62205	-7.47833
Day0.1_AAAGTAGAGGTGCAAC	17.8718	1.77433
Day0.1_AAAGTAGAGTACGTAA	3.39405	-17.5245
Day0.1_AAAGTAGAGTATCGAA	26.394	-0.43264
Day0.1_AAAGTAGCAAAGAATC	-2.86169	-24.2204
Day0.1_AAAGTAGCAATGACCT	11.7088	-8.34795
Day0.1_AAAGTAGCACCGAATT	5.91109	-17.6072
Day0.1_AAAGTAGCACCTTGTC	12.2481	-17.7198
Day0.1_AAAGTAGCAGCTCGAC	18.798	-12.3745
Day0.1_AAAGTAGCATCATCCC	6.57427	-5.56635
Day0.1_AAAGTAGCATGCTAGT	10.642	-14.6688
Day0.1_AAAGTAGGTAAATACG	-5.12466	-11.8377
Day0.1_AAAGTAGGTACATCCA	7.64523	-21.8993
Day0.1_AAAGTAGGTACTCTCC	9.61111	-15.3359
Day0.1_AAAGTAGGTCCTCTTG	3.47898	-10.6477
Day0.1_AAAGTAGGTCTGGTCG	4.3752	-3.61604
Day0.1_AAAGTAGGTGCCTGTG	11.8185	-14.3321
Day0.1_AAAGTAGGTGGGTCAA	13.9029	-15.6305
Day0.1_AAAGTAGGTGTGAATA	17.4736	-3.88995
Day0.1_AAAGTAGGTGTGGTTT	18.0298	-13.7039
Day0.1_AAAGTAGGTTAAGGGC	0.594206	-19.1412
Day0.1_AAAGTAGGTTTAGGAA	19.792	-11.9382
Day0.1_AAAGTAGTCATTTGGG	6.6732	-12.1484
Day0.1_AAAGTAGTCGTCGTTC	15.213	-13.0535
Day0.1_AAAGTAGTCTAACTCT	17.2274	-14.6853
Day0.1_AAAGTAGTCTGCCCTA	6.69151	-21.0721
Day0.1_AAATGCCAGACGCAAC	15.6041	-4.02941
Day0.1_AAATGCCAGAGTAATC	18.3535	-3.74893
Day0.1_AAATGCCAGAGTACAT	-2.21351	-29.2097
Day0.1_AAATGCCAGCTAAGAT	17.5857	-15.1044
Day0.1_AAATGCCAGTCGAGTG	22.3222	8.22713
Day0.1_AAATGCCCAAAGGTGC	22.9914	-11.0631
Day0.1_AAATGCCCAAGCCGCT	13.972	-3.79122
Day0.1_AAATGCCCAATGGAGC	3.89519	-28.1558
Day0.1_AAATGCCCATCACGTA	-17.502	-17.9575
Day0.1_AAATGCCGTAGGGACT	6.83143	-16.74
Day0.1_AAATGCCGTATTCGTG	19.8721	-7.33878
Day0.1_AAATGCCGTTAAGAAC	23.672	-11.1415
Day0.1_AAATGCCGTTTGTGTG	15.243	-9.64463
Day0.1_AAATGCCTCACGATGT	4.92052	-18.2342
Day0.1_AAATGCCTCAGTCAGT	22.5615	7.33191
Day0.1_AAATGCCTCATCGGAT	6.90741	-23.8753
Day0.1_AAATGCCTCATTATCC	21.0707	-15.7197
Day0.1_AAATGCCTCCGCGTTT	-16.8626	-15.9684
Day0.1_AACACGTAGAAAGTGG	6.58163	-23.7613
Day0.1_AACACGTAGCTAACAA	8.87305	-23.7721
Day0.1_AACACGTAGCTAGTCT	9.19495	-1.36805
Day0.1_AACACGTAGCTCCCAG	5.38723	-2.42325
Day0.1_AACACGTAGCTGTTCA	-4.56809	-20.1518
Day0.1_AACACGTAGGACATTA	14.4068	-13.7947
Day0.1_AACACGTAGGTAGCCA	6.49796	-2.2827
Day0.1_AACACGTAGTCGAGTG	15.9106	-9.50431
Day0.1_AACACGTAGTGCAAGC	-3.75622	-10.1548
Day0.1_AACACGTAGTTGAGTA	-4.47131	-11.5482
Day0.1_AACACGTCAAATACAG	7.21554	-27.6279
Day0.1_AACACGTCAAGCCTAT	-14.107	-12.5931
Day0.1_AACACGTCAAGCGATG	1.74309	-17.7095
Day0.1_AACACGTCAAGTCTGT	8.06439	-25.667
Day0.1_AACACGTCATGCAATC	-3.60911	-9.94132
Day0.1_AACACGTGTCAAAGAT	16.0862	-9.50009
Day0.1_AACACGTGTCCGAAGA	-18.2927	-17.3936
Day0.1_AACACGTGTTACCGAT	-5.27938	-9.43234
Day0.1_AACACGTGTTATTCTC	24.743	-10.1789
Day0.1_AACACGTGTTCGGCAC	1.21901	-16.0739
Day0.1_AACACGTTCACGGTTA	3.8155	-9.25594
Day0.1_AACACGTTCACTCCTG	-19.1816	-18.3295
Day0.1_AACACGTTCACTTATC	13.5324	-14.3941
Day0.1_AACACGTTCAGTCAGT	4.96125	-4.76179
Day0.1_AACACGTTCCGTACAA	9.8799	0.729749
Day0.1_AACACGTTCGCGTAGC	3.00485	-18.1727
Day0.1_AACACGTTCGTGACAT	15.2868	-13.958
Day0.1_AACACGTTCTTGTACT	19.054	4.10107
Day0.1_AACACGTTCTTTACGT	5.36462	-16.3007
Day0.1_AACCATGAGATATGGT	11.8361	-1.97022
Day0.1_AACCATGAGCACACAG	-4.50175	-7.75562
Day0.1_AACCATGAGCTAACTC	-2.6898	-19.4175
Day0.1_AACCATGAGGGAGTAA	-4.51263	-8.48637
Day0.1_AACCATGAGTGACATA	12.1694	-20.5431
Day0.1_AACCATGAGTGTACGG	16.4574	-17.1634
Day0.1_AACCATGCAATGGAAT	22.0848	-10.304
Day0.1_AACCATGCATTACCTT	-16.7375	-15.6182
Day0.1_AACCATGCATTCCTCG	-16.5496	-16.9792
Day0.1_AACCATGGTAAAGTCA	17.9921	-15.4783
Day0.1_AACCATGGTAAATGAC	17.0382	-15.4585
Day0.1_AACCATGGTAACGTTC	6.5461	-24.0309
Day0.1_AACCATGGTATGGTTC	18.2421	-16.9567
Day0.1_AACCATGGTCCGAATT	28.1204	-5.19369
Day0.1_AACCATGGTCCTCCAT	17.6024	3.59427
Day0.1_AACCATGGTTGATTCG	7.96564	-24.7029
Day0.1_AACCATGGTTGGAGGT	14.6268	-5.84406
Day0.1_AACCATGTCAGGTTCA	14.077	-3.45981
Day0.1_AACCATGTCCGCAAGC	5.34589	-17.6627
Day0.1_AACCATGTCCTTAATC	-7.04269	-29.5126
Day0.1_AACCATGTCGGATGGA	1.21773	-23.6174
Day0.1_AACCATGTCGGCTTGG	4.50082	-8.32824
Day0.1_AACCATGTCGTTTATC	4.06816	-25.1367
Day0.1_AACCATGTCTGAAAGA	2.26098	-19.1934
Day0.1_AACCATGTCTGCCCTA	26.7007	-2.31121
Day0.1_AACCGCGAGAAAGTGG	5.72955	-7.12317
Day0.1_AACCGCGAGAGACGAA	-2.52373	-13.1061
Day0.1_AACCGCGAGCTACCGC	17.9914	-0.759833
Day0.1_AACCGCGAGCTGGAAC	20.0753	-0.465664
Day0.1_AACCGCGAGGGAGTAA	-4.07621	-22.3843
Day0.1_AACCGCGAGTGGACGT	6.40782	-20.3952
Day0.1_AACCGCGAGTTGAGAT	19.9844	-10.8988
Day0.1_AACCGCGCAAACTGCT	-15.9369	18.5725
Day0.1_AACCGCGCAAATTGCC	-17.8034	-16.8509
Day0.1_AACCGCGCACCGATAT	3.03743	-12.7091
Day0.1_AACCGCGCAGGGTACA	-1.54893	-6.00512
Day0.1_AACCGCGGTAAGGGAA	16.2895	-13.3914
Day0.1_AACCGCGGTAAGGGCT	8.46225	-19.5909
Day0.1_AACCGCGGTAGGCATG	14.7759	0.690177
Day0.1_AACCGCGGTATAGGTA	0.183683	-20.6292
Day0.1_AACCGCGGTATCGCAT	5.43776	-15.2896
Day0.1_AACCGCGGTCAGAGGT	7.68285	-24.2345
Day0.1_AACCGCGGTCGTCTTC	-6.27289	-11.1906
Day0.1_AACCGCGGTGAGCGAT	26.4028	-7.95288
Day0.1_AACCGCGGTGAGTGAC	26.804	-8.56964
Day0.1_AACCGCGGTGGTGTAG	7.15125	-11.3301
Day0.1_AACCGCGGTTCCTCCA	13.0748	-5.07112
Day0.1_AACCGCGTCAGAGACG	26.2942	-5.39813
Day0.1_AACCGCGTCAGAGCTT	24.4139	-10.9093
Day0.1_AACCGCGTCAGCCTAA	12.7195	-2.27519
Day0.1_AACCGCGTCAGTTGAC	10.4495	-12.7216
Day0.1_AACCGCGTCATGCTCC	13.2603	-17.107
Day0.1_AACCGCGTCCCGGATG	12.4441	-19.8068
Day0.1_AACCGCGTCTATCGCC	-12.8765	-9.58225
Day0.1_AACCGCGTCTTGCAAG	18.8206	-15.6843
Day0.1_AACGTTGAGACGCAAC	10.4301	-1.84264
Day0.1_AACGTTGAGACGCTTT	14.8881	2.98151
Day0.1_AACGTTGAGAGCTTCT	-15.5188	-17.3834
Day0.1_AACGTTGAGCGACGTA	15.5691	-7.811
Day0.1_AACGTTGAGGAGTCTG	24.0236	-4.00489
Day0.1_AACGTTGAGTAATCCC	10.7115	-16.0057
Day0.1_AACGTTGCAAAGGAAG	6.73524	-26.7236
Day0.1_AACGTTGCAACCGCCA	20.5507	-16.9476
Day0.1_AACGTTGCAAGTTAAG	-5.39395	-11.2324
Day0.1_AACGTTGCAATAGCGG	13.3443	-18.7696
Day0.1_AACGTTGCACTCGACG	22.7302	-5.3115
Day0.1_AACGTTGCAGTAACGG	-15.5727	-16.3436
Day0.1_AACGTTGCATCGGAAG	20.6684	-16.2322
Day0.1_AACGTTGCATGCCTAA	-3.76692	-20.6653
Day0.1_AACGTTGCATTTGCTT	-4.67953	-8.75007
Day0.1_AACGTTGGTAACGACG	11.6134	-19.7991
Day0.1_AACGTTGGTACTTGAC	-2.36309	-7.46126
Day0.1_AACGTTGGTCAATGTC	10.457	-13.5608
Day0.1_AACGTTGGTCCAGTAT	-5.5791	-28.5488
Day0.1_AACGTTGGTCGCATAT	-7.40358	-11.8717
Day0.1_AACGTTGGTCGGGTCT	1.69535	-26.2821
Day0.1_AACGTTGGTCGTGGCT	25.0853	-9.95901
Day0.1_AACGTTGGTGAAGGCT	-9.33685	-24.9343
Day0.1_AACGTTGGTGTCCTCT	-1.30702	-27.9505
Day0.1_AACGTTGTCAACCAAC	-4.78931	-28.0384
Day0.1_AACGTTGTCACGACTA	6.37735	-14.9339
Day0.1_AACGTTGTCACTTATC	15.6785	7.30645
Day0.1_AACGTTGTCCCGGATG	17.4081	-15.5156
Day0.1_AACGTTGTCCCTTGCA	-16.6669	-11.2114
Day0.1_AACGTTGTCCGTCATC	13.9138	-18.8008
Day0.1_AACGTTGTCCTGCCAT	16.5241	-17.2589
Day0.1_AACGTTGTCGCAAACT	-15.5047	-12.7584
Day0.1_AACGTTGTCTGTCAAG	12.4488	1.66572
Day0.1_AACTCAGAGACCGGAT	14.6463	-5.5178
Day0.1_AACTCAGAGACTAGGC	15.6594	3.23323
Day0.1_AACTCAGAGGGTATCG	-9.22987	-26.4773
Day0.1_AACTCAGCAAAGGCGT	15.9457	-14.1951
Day0.1_AACTCAGCAAGAAAGG	13.8647	-0.586371
Day0.1_AACTCAGCAAGCTGGA	10.1602	-13.7023
Day0.1_AACTCAGCAATAAGCA	10.4292	23.1994
Day0.1_AACTCAGCAGGATCGA	8.40574	-24.7691
Day0.1_AACTCAGGTAACGCGA	21.9313	-6.6389
Day0.1_AACTCAGGTACAGCAG	-6.07424	-11.4551
Day0.1_AACTCAGGTCAGATAA	8.8532	-18.5321
Day0.1_AACTCAGGTCTCCACT	-4.07053	-24.275
Day0.1_AACTCAGGTCTTTCAT	-7.24418	-25.3981
Day0.1_AACTCAGGTTCCCGAG	24.8089	-8.44197
Day0.1_AACTCAGTCACAACGT	-15.0111	-10.8309
Day0.1_AACTCAGTCCACGTGG	18.3899	3.83819
Day0.1_AACTCAGTCGTGGGAA	15.6495	-7.23922
Day0.1_AACTCAGTCTCCCTGA	-8.83861	-21.5527
Day0.1_AACTCAGTCTGCTGTC	-6.35293	-26.1662
Day0.1_AACTCCCAGACAAAGG	-4.29204	-8.18417
Day0.1_AACTCCCAGAGAACAG	5.38025	2.21884
Day0.1_AACTCCCAGATAGCAT	-5.16703	-13.8712
Day0.1_AACTCCCAGATCCCAT	-7.76874	-16.3987
Day0.1_AACTCCCAGGGATACC	27.263	-2.87659
Day0.1_AACTCCCCAAACCTAC	15.9864	3.66397
Day0.1_AACTCCCCAACGATCT	19.5043	-12.3202
Day0.1_AACTCCCCAAGCTGAG	-17.6609	-17.4228
Day0.1_AACTCCCCACTGCCAG	6.54729	-18.1011
Day0.1_AACTCCCCAGCGTAAG	24.2554	-7.88076
Day0.1_AACTCCCCAGCTGTTA	17.1027	-16.707
Day0.1_AACTCCCCAGTCAGCC	21.6537	-8.9842
Day0.1_AACTCCCCATATGGTC	24.9623	-9.53104
Day0.1_AACTCCCGTACAGACG	24.5531	2.71377
Day0.1_AACTCCCGTCCGAAGA	17.3585	-15.6681
Day0.1_AACTCCCGTCGCCATG	7.52396	-25.6766
Day0.1_AACTCCCTCCTGTACC	-4.29739	-19.3997
Day0.1_AACTCCCTCTGATTCT	-6.11781	-26.4432
Day0.1_AACTCCCTCTTGCATT	14.9421	-15.7202
Day0.1_AACTCTTAGAACTCGG	-9.18786	-25.134
Day0.1_AACTCTTAGATGCCTT	11.9274	1.04707
Day0.1_AACTCTTAGCACCGTC	0.79158	-19.3764
Day0.1_AACTCTTAGCCACGTC	4.2906	-8.94843
Day0.1_AACTCTTAGCTAACTC	23.7171	-8.1675
Day0.1_AACTCTTAGTGTGAAT	10.447	-2.7053
Day0.1_AACTCTTCAAGACACG	-16.3917	-12.496
Day0.1_AACTCTTCACAGGAGT	-14.9673	-16.714
Day0.1_AACTCTTCACCAGGTC	-9.51098	-22.869
Day0.1_AACTCTTCAGCCTATA	16.9408	-0.349471
Day0.1_AACTCTTCATAACCTG	12.9055	-20.688
Day0.1_AACTCTTCATACGCCG	-15.0834	-16.43
Day0.1_AACTCTTCATTCTCAT	16.5786	2.0887
Day0.1_AACTCTTGTACTTGAC	12.554	1.29131
Day0.1_AACTCTTGTAGTACCT	16.8463	-0.477794
Day0.1_AACTCTTGTATTCGTG	22.9123	-6.98439
Day0.1_AACTCTTGTCATATCG	2.18027	-19.0893
Day0.1_AACTCTTGTCCGCTGA	11.9927	1.50908
Day0.1_AACTCTTGTTGAACTC	-3.11435	-24.1636
Day0.1_AACTCTTTCAAGGTAA	8.44915	-13.8152
Day0.1_AACTCTTTCATCGGAT	6.19878	-12.9196
Day0.1_AACTCTTTCATGTAGC	0.85519	-19.2802
Day0.1_AACTCTTTCCAAGTAC	11.3076	-10.0856
Day0.1_AACTCTTTCCGTCATC	-0.52738	-17.9238
Day0.1_AACTCTTTCCTACAGA	5.65077	-2.91043
Day0.1_AACTCTTTCCTAGAAC	16.1575	3.33956
Day0.1_AACTCTTTCGGACAAG	-3.79597	-11.7584
Day0.1_AACTCTTTCGGATGGA	19.7881	-11.4929
Day0.1_AACTCTTTCGTTGACA	13.1879	1.43562
Day0.1_AACTCTTTCTTTACAC	-14.7144	-16.8413
Day0.1_AACTGGTAGAAGATTC	18.4717	3.6255
Day0.1_AACTGGTAGCTAGCCC	13.2723	-16.3508
Day0.1_AACTGGTAGGATGGAA	-5.5671	-7.73906
Day0.1_AACTGGTAGGCTCATT	-10.8965	-14.568
Day0.1_AACTGGTAGTTAACGA	-18.7903	-18.3573
Day0.1_AACTGGTCAAACGCGA	-12.6258	-9.68926
Day0.1_AACTGGTCACAACGCC	16.2719	2.66416
Day0.1_AACTGGTCACGGTAGA	19.9069	4.74359
Day0.1_AACTGGTCAGCCAGAA	13.2083	-18.0233
Day0.1_AACTGGTCATCGGAAG	13.2532	-11.8319
Day0.1_AACTGGTGTAGTAGTA	15.9456	-13.4229
Day0.1_AACTGGTGTCTCTCTG	-6.22464	-24.8711
Day0.1_AACTGGTGTGACGGTA	3.69466	-29.3145
Day0.1_AACTGGTGTGCTGTAT	-6.22171	-13.5258
Day0.1_AACTGGTGTGTTAAGA	17.5175	-6.99873
Day0.1_AACTGGTGTTAGGGTG	2.92036	-3.17061
Day0.1_AACTGGTGTTGCGCAC	26.8188	-7.11209
Day0.1_AACTGGTTCATAACCG	14.3001	-4.31446
Day0.1_AACTGGTTCCCTCAGT	25.222	-0.910798
Day0.1_AACTGGTTCCGAAGAG	-8.83338	-20.111
Day0.1_AACTGGTTCGAGCCCA	8.0315	-3.06392
Day0.1_AACTGGTTCGCCATAA	-14.987	-10.9928
Day0.1_AACTGGTTCGTGTAGT	17.1699	-14.115
Day0.1_AACTGGTTCTAACTGG	11.7921	-18.0454
Day0.1_AACTTTCAGCTTCGCG	-9.28018	-20.4382
Day0.1_AACTTTCAGGCAGTCA	4.95755	-15.9984
Day0.1_AACTTTCAGGTGGGTT	2.80193	-27.654
Day0.1_AACTTTCAGTTGTAGA	-6.62056	-11.4536
Day0.1_AACTTTCCAATGGACG	15.7453	-20.1881
Day0.1_AACTTTCCACGAGAGT	21.3525	-10.3981
Day0.1_AACTTTCCACGCTTTC	16.8673	-0.222974
Day0.1_AACTTTCCAGACGCCT	-15.5548	-17.3799
Day0.1_AACTTTCCAGTATCTG	8.99667	0.157029
Day0.1_AACTTTCCAGTGGAGT	3.14377	-20.0835
Day0.1_AACTTTCCATCTACGA	4.18201	-14.9078
Day0.1_AACTTTCCATTCTCAT	23.6771	-5.47374
Day0.1_AACTTTCGTAATAGCA	-3.85904	-8.89891
Day0.1_AACTTTCGTCGAGTTT	17.2663	-15.4398
Day0.1_AACTTTCGTGAGGCTA	24.0333	-7.57288
Day0.1_AACTTTCGTGTAACGG	8.40617	-20.9395
Day0.1_AACTTTCGTGTGGTTT	11.9223	-18.9497
Day0.1_AACTTTCGTTAAAGAC	-5.37537	-11.3561
Day0.1_AACTTTCGTTACAGAA	-16.7458	-15.4911
Day0.1_AACTTTCGTTGTCGCG	2.80669	-28.1012
Day0.1_AACTTTCGTTTCGCTC	25.2568	-5.06386
Day0.1_AACTTTCTCAGTCAGT	13.3881	1.84883
Day0.1_AACTTTCTCGCGTAGC	16.5728	-4.39207
Day0.1_AACTTTCTCGTTTAGG	23.9876	-8.86969
Day0.1_AACTTTCTCTACCTGC	3.27146	-28.5518
Day0.1_AACTTTCTCTTAGCCC	-3.38674	-9.46108
Day0.1_AAGACCTAGAAGGTTT	1.32272	-5.71897
Day0.1_AAGACCTAGATATGCA	7.14756	-21.6749
Day0.1_AAGACCTAGCACGCCT	-1.66965	-21.2992
Day0.1_AAGACCTAGCAGCCTC	12.1055	-14.4963
Day0.1_AAGACCTAGCCAGGAT	-17.6179	-17.1581
Day0.1_AAGACCTAGCTAGTTC	3.28035	-17.3237
Day0.1_AAGACCTAGCTCAACT	1.3613	-4.92685
Day0.1_AAGACCTAGGCTATCT	-4.2142	-9.05334
Day0.1_AAGACCTAGTCCAGGA	3.24879	-27.3326
Day0.1_AAGACCTAGTCCCACG	-2.4588	-21.2225
Day0.1_AAGACCTAGTCTCGGC	1.69208	-20.9387
Day0.1_AAGACCTAGTGACATA	-7.05523	-29.5831
Day0.1_AAGACCTAGTGGGCTA	21.1353	-6.18539
Day0.1_AAGACCTCACCCTATC	-0.408549	-14.8885
Day0.1_AAGACCTCAGCATACT	19.7019	-10.4633
Day0.1_AAGACCTCAGGTCTCG	10.7956	-14.5098
Day0.1_AAGACCTCATGCATGT	-11.1312	-11.2617
Day0.1_AAGACCTGTACAGTGG	23.5409	-6.59139
Day0.1_AAGACCTGTAGAGGAA	19.357	2.84233
Day0.1_AAGACCTGTAGCCTAT	7.61036	-10.5367
Day0.1_AAGACCTGTCCAGTTA	16.0119	-17.5073
Day0.1_AAGACCTGTCGTTGTA	-0.134758	-18.4829
Day0.1_AAGACCTGTGCTAGCC	7.03809	-10.3028
Day0.1_AAGACCTTCGCACTCT	10.0177	-15.7132
Day0.1_AAGACCTTCTTGCATT	10.6738	-2.5038
Day0.1_AAGACCTTCTTGTTTG	15.8047	-0.731289
Day0.1_AAGCCGCAGAAAGTGG	-0.313214	-11.5307
Day0.1_AAGCCGCAGAGAACAG	-3.40192	-9.65551
Day0.1_AAGCCGCAGCCGATTT	5.00856	1.27535
Day0.1_AAGCCGCAGCGCTCCA	-18.5635	-18.4999
Day0.1_AAGCCGCAGCTGCGAA	14.3969	-7.90302
Day0.1_AAGCCGCAGGCCCGTT	19.083	4.43902
Day0.1_AAGCCGCAGGGAGTAA	-4.40312	-27.6971
Day0.1_AAGCCGCAGTGGTAAT	-2.64955	-21.0068
Day0.1_AAGCCGCCAGCTGCAC	15.4303	-13.83
Day0.1_AAGCCGCCAGTCAGCC	12.2226	-19.5147
Day0.1_AAGCCGCCAGTCGATT	-16.3151	-13.4445
Day0.1_AAGCCGCCAGTCTTCC	-5.16793	-16.4486
Day0.1_AAGCCGCCATGAACCT	-1.1675	-17.7956
Day0.1_AAGCCGCGTAAACGCG	19.4321	3.31087
Day0.1_AAGCCGCGTCCCTTGT	10.4404	-10.5109
Day0.1_AAGCCGCGTCCTAGCG	17.0552	-0.305308
Day0.1_AAGCCGCGTCTAGTGT	21.0891	-7.05759
Day0.1_AAGCCGCGTGACGCCT	-19.4509	-18.1944
Day0.1_AAGCCGCGTGGTGTAG	8.18326	-14.7733
Day0.1_AAGCCGCTCAGAGGTG	7.84979	-18.4245
Day0.1_AAGCCGCTCCCTAATT	-3.57382	-19.161
Day0.1_AAGCCGCTCCTTGCCA	23.8938	-7.59237
Day0.1_AAGCCGCTCGAACTGT	3.48075	-2.54053
Day0.1_AAGCCGCTCTCCAGGG	5.22852	1.54916
Day0.1_AAGCCGCTCTTGAGAC	14.2832	-16.882
Day0.1_AAGGAGCAGAACTCGG	12.7761	-14.3675
Day0.1_AAGGAGCAGAAGGTTT	10.1525	0.309836
Day0.1_AAGGAGCAGAGCAATT	-15.3027	-11.7245
Day0.1_AAGGAGCAGGTGATAT	4.51369	-17.4539
Day0.1_AAGGAGCCAAGGGTCA	-2.1957	-20.5693
Day0.1_AAGGAGCCACGCGAAA	26.6168	-2.88316
Day0.1_AAGGAGCCACGGTTTA	18.68	-19.2785
Day0.1_AAGGAGCCACTTCTGC	7.76395	-8.79035
Day0.1_AAGGAGCCAGTCGTGC	5.47461	1.92622
Day0.1_AAGGAGCCATAACCTG	18.2155	4.4274
Day0.1_AAGGAGCGTATCACCA	20.1905	-1.02218
Day0.1_AAGGAGCGTCGACTGC	17.8918	3.56716
Day0.1_AAGGAGCGTGAACCTT	24.7266	-9.24015
Day0.1_AAGGAGCGTGTCAATC	16.3967	-17.114
Day0.1_AAGGAGCGTTACAGAA	-0.282848	-27.4922
Day0.1_AAGGAGCTCAACCATG	9.33354	-14.3984
Day0.1_AAGGAGCTCCCAACGG	25.2713	-4.10058
Day0.1_AAGGAGCTCCTCAATT	20.4683	-7.69402
Day0.1_AAGGAGCTCTCATTCA	22.5355	-1.10351
Day0.1_AAGGAGCTCTGGAGCC	18.7773	-7.22601
Day0.1_AAGGCAGAGCCACCTG	15.8524	3.98148
Day0.1_AAGGCAGAGGACAGAA	-10.3266	-9.62883
Day0.1_AAGGCAGAGGCGACAT	-5.42074	-22.8888
Day0.1_AAGGCAGAGGTAGCTG	19.0211	-19.1503
Day0.1_AAGGCAGAGGTCATCT	25.449	-7.80245
Day0.1_AAGGCAGAGTAGCCGA	-18.748	-18.3131
Day0.1_AAGGCAGCAAATTGCC	-7.65045	-12.3126
Day0.1_AAGGCAGCACATAACC	25.4986	-6.34462
Day0.1_AAGGCAGCACGGCTAC	6.05554	-28.4887
Day0.1_AAGGCAGCACGGTTTA	26.0799	-3.39335
Day0.1_AAGGCAGCAGCTGTGC	4.31075	-16.6277
Day0.1_AAGGCAGCAGGCGATA	11.41	-13.6676
Day0.1_AAGGCAGCATGTTCCC	1.13761	-12.3445
Day0.1_AAGGCAGGTAAACGCG	23.6958	-8.96202
Day0.1_AAGGCAGGTAGAGTGC	12.5495	-22.751
Day0.1_AAGGCAGGTATGGTTC	1.39321	-25.38
Day0.1_AAGGCAGGTCTAGAGG	0.980299	-22.6232
Day0.1_AAGGCAGGTGTATGGG	11.1749	-13.7261
Day0.1_AAGGCAGGTTCACCTC	17.7319	-15.4036
Day0.1_AAGGCAGTCAAGCCTA	23.8492	-6.78747
Day0.1_AAGGCAGTCCCAGGTG	24.7401	-9.14123
Day0.1_AAGGCAGTCTCACATT	-7.43102	-28.4999
Day0.1_AAGGTTCAGAATAGGG	3.2769	-2.92525
Day0.1_AAGGTTCAGCCTCGTG	21.4066	-8.87112
Day0.1_AAGGTTCAGCTGTCTA	-1.16887	-25.7529
Day0.1_AAGGTTCAGGGTATCG	25.9259	-4.5109
Day0.1_AAGGTTCAGGTGCTTT	-3.05182	-6.87499
Day0.1_AAGGTTCCACCCTATC	-4.34436	-11.3724
Day0.1_AAGGTTCCAGCTGCTG	-7.8836	-12.1991
Day0.1_AAGGTTCCAGCTGTAT	6.81507	2.09216
Day0.1_AAGGTTCCATCACGAT	-6.92175	-2.53311
Day0.1_AAGGTTCCATGCCACG	9.77672	-14.5471
Day0.1_AAGGTTCGTAGTAGTA	4.34353	-23.3696
Day0.1_AAGGTTCGTCAGAATA	-4.06561	-16.5062
Day0.1_AAGGTTCGTCGCGAAA	7.35146	1.41308
Day0.1_AAGGTTCGTCTAGCCG	13.1002	-23.3633
Day0.1_AAGGTTCGTCTCACCT	19.4969	-16.718
Day0.1_AAGGTTCGTGCAGTAG	9.67916	-16.9805
Day0.1_AAGGTTCGTGTTCTTT	5.33533	-4.19508
Day0.1_AAGGTTCGTTAAAGTG	6.72949	-24.6074
Day0.1_AAGGTTCGTTACGGAG	-4.84213	-30.1899
Day0.1_AAGGTTCGTTCCACTC	3.02668	-8.69573
Day0.1_AAGGTTCTCAATCTCT	2.80964	-2.86661
Day0.1_AAGGTTCTCACCGTAA	-15.2134	-11.779
Day0.1_AAGGTTCTCATGCTCC	2.90922	-27.2689
Day0.1_AAGGTTCTCCGAAGAG	7.64858	-26.2026
Day0.1_AAGGTTCTCCGCGTTT	7.31319	-22.0984
Day0.1_AAGGTTCTCCGTTGTC	-2.33861	-20.3255
Day0.1_AAGGTTCTCTGTCAAG	15.5037	-6.81647
Day0.1_AAGTCTGAGATCCGAG	13.6354	-10.6934
Day0.1_AAGTCTGAGATCCTGT	20.5264	-0.234375
Day0.1_AAGTCTGAGATGAGAG	8.20277	-14.2458
Day0.1_AAGTCTGAGGGCATGT	10.768	-18.0993
Day0.1_AAGTCTGAGTGGTCCC	-7.2701	-11.4603
Day0.1_AAGTCTGAGTGTCCCG	-3.45151	-7.11981
Day0.1_AAGTCTGAGTTGTAGA	5.43581	-4.0735
Day0.1_AAGTCTGCAAAGGTGC	13.0631	-22.6617
Day0.1_AAGTCTGCAATGGAAT	-6.45483	-11.6687
Day0.1_AAGTCTGCACCATCCT	17.3514	3.35663
Day0.1_AAGTCTGCACGAAACG	22.0326	-14.169
Day0.1_AAGTCTGCACGAAGCA	12.0974	1.44154
Day0.1_AAGTCTGCAGCCTGTG	-8.67849	-24.273
Day0.1_AAGTCTGCATCTACGA	19.2215	-11.5709
Day0.1_AAGTCTGGTGTTGAGG	17.1904	-12.9945
Day0.1_AAGTCTGTCGGCATCG	-4.30876	-14.3085
Day0.1_AAGTCTGTCTCTAAGG	13.2216	-18.9698
Day0.1_AAGTCTGTCTGCCCTA	5.7123	-20.6105
Day0.1_AATCCAGAGATAGTCA	22.3503	-8.02762
Day0.1_AATCCAGAGATCCCAT	3.83644	-7.33716
Day0.1_AATCCAGAGGGTTTCT	5.09572	2.51216
Day0.1_AATCCAGAGTGAATTG	15.9323	5.82996
Day0.1_AATCCAGAGTTACCCA	24.5894	-10.8831
Day0.1_AATCCAGAGTTCCACA	1.9023	-26.7573
Day0.1_AATCCAGCAAGCCATT	-10.0022	-23.866
Day0.1_AATCCAGCAAGCTGTT	4.85217	-15.1663
Day0.1_AATCCAGCAATAAGCA	2.88811	-15.8346
Day0.1_AATCCAGCAATGTTGC	12.0389	-20.6317
Day0.1_AATCCAGCACGCGAAA	7.52693	-24.4298
Day0.1_AATCCAGGTCTAGAGG	-2.2471	-15.6498
Day0.1_AATCCAGGTTAAGAAC	-15.7773	-16.3166
Day0.1_AATCCAGGTTCGTTGA	-6.74735	-27.9794
Day0.1_AATCCAGGTTGCGTTA	18.5894	-17.4666
Day0.1_AATCCAGGTTTCGCTC	-5.52508	-8.01603
Day0.1_AATCCAGTCATGTGGT	16.5488	-7.44894
Day0.1_AATCCAGTCGAGAACG	-3.01766	-24.0938
Day0.1_AATCCAGTCGTTGACA	-15.2724	-16.8341
Day0.1_AATCGGTAGCCAGAAC	4.63406	-21.8991
Day0.1_AATCGGTAGCGTGAGT	21.4059	7.62235
Day0.1_AATCGGTAGGCGACAT	-5.94885	-23.3764
Day0.1_AATCGGTAGTCGTACT	1.92186	-28.413
Day0.1_AATCGGTAGTCTCCTC	6.84741	-26.8954
Day0.1_AATCGGTAGTTAGGTA	-5.35501	-10.9999
Day0.1_AATCGGTCAAGAAGAG	6.26501	-13.859
Day0.1_AATCGGTCACAGCGTC	-15.0378	-17.4349
Day0.1_AATCGGTCACCTATCC	-5.54513	-28.4175
Day0.1_AATCGGTCACGAGGTA	-1.51409	-24.0037
Day0.1_AATCGGTCATACTCTT	18.472	1.61358
Day0.1_AATCGGTCATGATCCA	-1.20999	-6.75498
Day0.1_AATCGGTGTACCGGCT	19.0632	4.74401
Day0.1_AATCGGTGTCCAACTA	5.15949	1.98597
Day0.1_AATCGGTGTTTACTCT	4.2031	-15.3276
Day0.1_AATCGGTTCACCATAG	5.48008	-22.7065
Day0.1_AATCGGTTCACCTCGT	9.50927	-1.35476
Day0.1_AATCGGTTCCATGCTC	10.5824	-0.893091
Day0.1_AATCGGTTCCTTGCCA	19.681	3.65569
Day0.1_AATCGGTTCGCCTGTT	12.2879	-12.1426
Day0.1_AATCGGTTCGTTGCCT	12.6898	-21.5866
Day0.1_AATCGGTTCTCACATT	10.6213	8.90653
Day0.1_AATCGGTTCTGGTGTA	8.1971	-16.3346
Day0.1_AATCGGTTCTTGAGGT	6.23842	-15.9174
Day0.1_ACACCAAAGATAGCAT	5.08872	-13.9432
Day0.1_ACACCAAAGCACCGTC	-2.89933	-9.50918
Day0.1_ACACCAAAGGATATAC	3.76974	-2.68355
Day0.1_ACACCAAAGGTGGGTT	2.78886	-27.9862
Day0.1_ACACCAAAGTAGCCGA	-1.94632	-23.4862
Day0.1_ACACCAAAGTGCCATT	12.7587	-15.0387
Day0.1_ACACCAAAGTTTCCTT	13.4368	-8.56203
Day0.1_ACACCAACAAAGGCGT	17.9336	4.2935
Day0.1_ACACCAACAATAACGA	4.81599	-2.39537
Day0.1_ACACCAACAATGGATA	13.4214	-9.27027
Day0.1_ACACCAACATCCGCGA	-4.19662	-22.1554
Day0.1_ACACCAACATTAGCCA	17.0152	-17.1581
Day0.1_ACACCAACATTGAGCT	7.09356	-19.2861
Day0.1_ACACCAACATTTGCTT	13.3553	-15.7763
Day0.1_ACACCAAGTACAAGTA	11.6428	-20.5536
Day0.1_ACACCAAGTAGATTAG	21.3109	-10.2882
Day0.1_ACACCAAGTCTCCATC	5.11935	-5.00884
Day0.1_ACACCAAGTGCGATAG	-14.1511	-12.387
Day0.1_ACACCAAGTGTGGCTC	18.0733	-3.9948
Day0.1_ACACCAATCAACGCTA	3.04152	-23.0787
Day0.1_ACACCAATCAATAAGG	-17.395	-15.4787
Day0.1_ACACCAATCATCGCTC	-0.96968	-16.5472
Day0.1_ACACCAATCCCTCTTT	-1.74697	-21.826
Day0.1_ACACCAATCCTATGTT	7.98211	-3.20303
Day0.1_ACACCAATCCTGTAGA	6.49499	-15.7962
Day0.1_ACACCAATCGTTTATC	-5.64947	-10.7228
Day0.1_ACACCAATCTCCGGTT	19.1156	-15.9373
Day0.1_ACACCAATCTCTTGAT	-14.9846	-13.9221
Day0.1_ACACCAATCTGCAAGT	-3.86366	-10.052
Day0.1_ACACCCTAGACAGAGA	0.455005	-23.6057
Day0.1_ACACCCTAGATGTGGC	10.488	-1.02755
Day0.1_ACACCCTAGCGCCTTG	-1.4195	-7.93872
Day0.1_ACACCCTAGCGTAGTG	8.70044	-16.8266
Day0.1_ACACCCTAGCGTTTAC	26.1073	-8.29592
Day0.1_ACACCCTAGGACATTA	26.767	-7.25598
Day0.1_ACACCCTAGGGTTCCC	20.6301	-2.07478
Day0.1_ACACCCTAGTGGGCTA	0.0194682	-18.7196
Day0.1_ACACCCTCAAGGTGTG	20.1721	-7.16725
Day0.1_ACACCCTCAATGGAGC	21.8596	-7.19771
Day0.1_ACACCCTCACAGCGTC	10.2396	-11.7597
Day0.1_ACACCCTCATCCGCGA	4.91576	-28.3112
Day0.1_ACACCCTCATGGAATA	-0.163322	-19.3806
Day0.1_ACACCCTCATTGGTAC	-1.19431	-0.133783
Day0.1_ACACCCTGTATCTGCA	10.3368	-10.4955
Day0.1_ACACCCTGTCCATGAT	0.911098	-6.58857
Day0.1_ACACCCTGTCGCATAT	19.7827	-13.1361
Day0.1_ACACCCTGTCTCTCTG	3.87223	-2.60546
Day0.1_ACACCCTGTGTTGAGG	-5.84368	-11.2101
Day0.1_ACACCCTGTTAAGATG	-5.65249	-28.3585
Day0.1_ACACCCTTCACAACGT	-1.65644	-20.5519
Day0.1_ACACCCTTCAGCAACT	-10.0469	-24.3263
Day0.1_ACACCCTTCATGTCCC	-3.04899	-30.3465
Day0.1_ACACCCTTCCATGCTC	24.0592	-10.422
Day0.1_ACACCCTTCGCGATCG	6.27154	-15.1922
Day0.1_ACACCCTTCGTAGGAG	8.78714	-8.11002
Day0.1_ACACCGGAGAAGGCCT	1.11721	-19.2934
Day0.1_ACACCGGAGAGGTTAT	24.8772	-11.4441
Day0.1_ACACCGGAGCAGGCTA	7.88084	-24.3556
Day0.1_ACACCGGAGCGATATA	-6.71112	-28.65
Day0.1_ACACCGGAGGAATCGC	-9.15181	-19.4599
Day0.1_ACACCGGAGGCTAGCA	-2.87135	-8.34357
Day0.1_ACACCGGAGGGTGTTG	-14.3235	-10.1333
Day0.1_ACACCGGCAAGCTGAG	-9.96087	-27.0217
Day0.1_ACACCGGCAAGTTAAG	-5.83896	-19.6978
Day0.1_ACACCGGCACAGGTTT	27.042	-4.99802
Day0.1_ACACCGGCACAGTCGC	4.524	-2.5209
Day0.1_ACACCGGCACGTAAGG	-12.19	-10.3104
Day0.1_ACACCGGCAGACTCGC	-0.107463	-27.6288
Day0.1_ACACCGGCAGCTGCTG	7.27275	-16.0679
Day0.1_ACACCGGCATGATCCA	7.25418	-15.8245
Day0.1_ACACCGGCATGCCACG	-6.59541	-28.1753
Day0.1_ACACCGGCATTCTCAT	-3.15841	-9.15997
Day0.1_ACACCGGGTACCATCA	2.95019	-1.92062
Day0.1_ACACCGGGTATATGGA	6.5391	-9.76479
Day0.1_ACACCGGGTCATCCCT	16.4103	-15.3234
Day0.1_ACACCGGGTCCGAACC	7.31137	-16.1684
Day0.1_ACACCGGGTCGTGGCT	12.1183	-8.33881
Day0.1_ACACCGGGTGGCGAAT	5.79741	-17.8465
Day0.1_ACACCGGGTTCCAACA	22.267	-6.76834
Day0.1_ACACCGGTCAACACGT	18.3607	-5.00998
Day0.1_ACACCGGTCACTTACT	8.06397	-17.7277
Day0.1_ACACTGAAGATCCTGT	4.76418	-28.0059
Day0.1_ACACTGAAGATGCCAG	3.39959	-1.52247
Day0.1_ACACTGAAGATGGCGT	20.0676	-14.8015
Day0.1_ACACTGAAGCGATAGC	22.6353	-9.66538
Day0.1_ACACTGAAGGATGTAT	6.64652	-0.488132
Day0.1_ACACTGAAGGTGTGGT	16.3597	4.12173
Day0.1_ACACTGACAAGTTCTG	-2.31667	-16.1393
Day0.1_ACACTGACACAGAGGT	17.4996	-18.5025
Day0.1_ACACTGACACGTCTCT	20.5498	-6.10581
Day0.1_ACACTGACAGTCAGCC	-22.3675	-8.83149
Day0.1_ACACTGACATCACAAC	13.728	-14.015
Day0.1_ACACTGAGTATCAGTC	1.50155	-11.5517
Day0.1_ACACTGAGTCGAGTTT	1.4952	-15.8815
Day0.1_ACACTGAGTGATAAGT	17.184	4.5813
Day0.1_ACACTGAGTGCTAGCC	16.1075	-9.89272
Day0.1_ACACTGAGTGTAATGA	11.4411	-17.0053
Day0.1_ACACTGAGTTAAGACA	11.9866	-15.0108
Day0.1_ACACTGATCCACTCCA	-7.62915	-16.0065
Day0.1_ACACTGATCTACGAGT	-18.3446	-16.6382
Day0.1_ACACTGATCTTACCGC	4.35868	-18.2695
Day0.1_ACACTGATCTTTCCTC	-16.188	-11.1148
Day0.1_ACAGCCGAGAACTGTA	1.726	-17.6898
Day0.1_ACAGCCGAGAGCAATT	25.5239	-0.73063
Day0.1_ACAGCCGAGAGTAATC	19.213	17.8797
Day0.1_ACAGCCGAGCCTTGAT	6.63526	7.64604
Day0.1_ACAGCCGAGCGTTTAC	-4.29227	-14.0127
Day0.1_ACAGCCGAGCTAGTTC	19.2778	-11.9155
Day0.1_ACAGCCGAGCTGCAAG	0.860862	-18.0568
Day0.1_ACAGCCGAGGTGCTTT	23.8045	-11.7592
Day0.1_ACAGCCGAGGTGGGTT	-2.05891	-9.03025
Day0.1_ACAGCCGCAAGGACTG	-0.501833	-19.6616
Day0.1_ACAGCCGCAAGTAGTA	13.4861	-20.0656
Day0.1_ACAGCCGCAATCACAC	2.50712	-18.2621
Day0.1_ACAGCCGCAATCTACG	-7.05243	-29.835
Day0.1_ACAGCCGCAATGAATG	22.6426	-7.86849
Day0.1_ACAGCCGCACAGACTT	-2.38271	-7.93477
Day0.1_ACAGCCGCACCAGTTA	-16.582	-14.9083
Day0.1_ACAGCCGCACGACTCG	-18.3142	-19.1412
Day0.1_ACAGCCGCAGACTCGC	-5.97021	-23.0502
Day0.1_ACAGCCGCAGATGGGT	8.03008	-24.5832
Day0.1_ACAGCCGCAGTGGAGT	25.8154	-8.2716
Day0.1_ACAGCCGCATGGTAGG	7.38152	-12.0227
Day0.1_ACAGCCGGTAAACCTC	25.2371	-5.58096
Day0.1_ACAGCCGGTAAGGGAA	-16.2592	-12.3071
Day0.1_ACAGCCGGTCGCATCG	22.2192	-8.58783
Day0.1_ACAGCCGGTCTAACGT	-8.747	-20.1151
Day0.1_ACAGCCGGTGTCGCTG	-4.12688	-26.6646
Day0.1_ACAGCCGGTTATGCGT	7.63627	-10.2672
Day0.1_ACAGCCGGTTTGTTTC	24.4789	-2.35568
Day0.1_ACAGCCGTCAGTCAGT	-5.2159	-15.6526
Day0.1_ACAGCCGTCATGTGGT	25.0259	-2.0534
Day0.1_ACAGCCGTCGCACTCT	8.39634	-12.4536
Day0.1_ACAGCCGTCGCGCCAA	9.34947	-7.92464
Day0.1_ACAGCCGTCGTAGGTT	25.9872	-8.5233
Day0.1_ACAGCCGTCTAAGCCA	-16.4146	-14.0305
Day0.1_ACAGCTAAGACAATAC	7.77416	-26.1074
Day0.1_ACAGCTAAGCGTTCCG	-3.00101	-9.8995
Day0.1_ACAGCTAAGGAGCGAG	9.60784	-24.2135
Day0.1_ACAGCTAAGGCCCTCA	15.0719	-7.66245
Day0.1_ACAGCTACACACCGCA	3.04113	-21.429
Day0.1_ACAGCTACACCAGTTA	1.17429	-9.79553
Day0.1_ACAGCTACACGGATAG	10.4976	-6.86546
Day0.1_ACAGCTACAGCGATCC	22.5899	-2.07509
Day0.1_ACAGCTACATGCTGGC	23.3234	-5.84405
Day0.1_ACAGCTAGTAGCCTAT	-5.35389	-17.028
Day0.1_ACAGCTAGTCGCCATG	-16.6967	-12.2361
Day0.1_ACAGCTAGTTTACTCT	18.9764	-4.62417
Day0.1_ACAGCTATCACGCATA	10.1513	0.387612
Day0.1_ACAGCTATCAGGCAAG	22.4986	0.352385
Day0.1_ACAGCTATCAGGCCCA	7.38953	-13.8776
Day0.1_ACAGCTATCCAAAGTC	2.921	-17.9917
Day0.1_ACAGCTATCCACGACG	6.37683	-15.6334
Day0.1_ACAGCTATCCCAAGAT	14.2937	-13.4082
Day0.1_ACAGCTATCGCTGATA	22.0382	-7.73931
Day0.1_ACAGCTATCGGGAGTA	-17.0686	-15.8658
Day0.1_ACAGCTATCTTCTGGC	10.545	-11.6897
Day0.1_ACATACGAGCCAGTAG	4.5166	-28.0839
Day0.1_ACATACGAGCTACCTA	5.72654	1.79302
Day0.1_ACATACGAGGGAACGG	6.10032	-14.638
Day0.1_ACATACGAGGTGCACA	12.2041	-17.8302
Day0.1_ACATACGAGTTCGCGC	20.5707	-6.64839
Day0.1_ACATACGCACGAAAGC	-19.2036	-18.2683
Day0.1_ACATACGCAGCCTTTC	5.60179	-10.8934
Day0.1_ACATACGCAGCTTAAC	2.23423	-28.472
Day0.1_ACATACGCATCTCCCA	-19.0518	-18.4018
Day0.1_ACATACGCATCTCGCT	3.22246	-2.37778
Day0.1_ACATACGGTAATCACC	11.279	1.27991
Day0.1_ACATACGGTACAGACG	7.84546	-12.344
Day0.1_ACATACGGTCAATGTC	26.9803	-9.08031
Day0.1_ACATACGGTCACTGGC	-5.58099	-22.2439
Day0.1_ACATACGGTCTCGTTC	7.04932	-14.738
Day0.1_ACATACGGTCTGCCAG	5.1515	-11.7867
Day0.1_ACATACGGTGCAGACA	21.4715	-6.54349
Day0.1_ACATACGTCAAACCAC	-2.85586	-13.8748
Day0.1_ACATACGTCACGCGGT	-1.64499	-17.8139
Day0.1_ACATACGTCCCTAATT	4.75604	-12.3092
Day0.1_ACATACGTCCGCAGTG	12.7243	-20.3439
Day0.1_ACATACGTCGCATGGC	6.22867	-25.4312
Day0.1_ACATACGTCGCGATCG	-9.13745	-19.136
Day0.1_ACATACGTCGGTTCGG	12.9046	-18.2555
Day0.1_ACATACGTCGTGGACC	9.95558	0.148547
Day0.1_ACATACGTCTCTGAGA	-2.93809	-5.37478
Day0.1_ACATACGTCTGTCAAG	6.85467	-14.4284
Day0.1_ACATCAGAGCGTGAGT	-0.604013	-21.2441
Day0.1_ACATCAGAGTGGCACA	23.4904	-10.7287
Day0.1_ACATCAGCAATCCGAT	19.0133	3.71577
Day0.1_ACATCAGCAGGTGGAT	11.7513	-14.1214
Day0.1_ACATCAGCAGTAACGG	6.59616	-21.1775
Day0.1_ACATCAGCAGTGACAG	-9.81281	-26.0029
Day0.1_ACATCAGGTAAGGATT	12.9222	-5.93045
Day0.1_ACATCAGGTACATCCA	-8.11788	-16.0451
Day0.1_ACATCAGGTAGCAAAT	22.9768	-7.17816
Day0.1_ACATCAGGTCTTTCAT	17.2896	3.90598
Day0.1_ACATCAGGTTCACGGC	-6.84394	-22.3976
Day0.1_ACATCAGTCATACGGT	-2.78383	-7.73991
Day0.1_ACATCAGTCATATCGG	-4.36655	-10.4077
Day0.1_ACATCAGTCCAGTATG	6.66391	-14.8612
Day0.1_ACATGGTAGAATGTGT	16.524	3.74917
Day0.1_ACATGGTAGACAGAGA	-0.174385	-5.7822
Day0.1_ACATGGTAGAGACGAA	8.03893	-12.2763
Day0.1_ACATGGTAGCAACGGT	19.0119	-19.128
Day0.1_ACATGGTAGCTCTCGG	17.9576	-13.7208
Day0.1_ACATGGTAGGGTATCG	4.23135	-12.4641
Day0.1_ACATGGTCACCCAGTG	11.1857	-13.4415
Day0.1_ACATGGTCACCTCGGA	9.26836	-13.8226
Day0.1_ACATGGTCACGAAACG	4.84273	-11.1889
Day0.1_ACATGGTCAGACGCCT	-4.58893	-10.3465
Day0.1_ACATGGTCAGAGTGTG	20.2078	-6.10325
Day0.1_ACATGGTGTAGGAGTC	-4.22176	-27.982
Day0.1_ACATGGTGTATAGGTA	-2.6324	-22.2169
Day0.1_ACATGGTGTCAACTGT	9.46149	-24.54
Day0.1_ACATGGTGTCTAGCGC	-4.97981	-9.51675
Day0.1_ACATGGTGTGAACCTT	20.0398	-16.6778
Day0.1_ACATGGTGTGTCAATC	13.3666	-14.2131
Day0.1_ACATGGTGTGTGCCTG	11.825	-14.586
Day0.1_ACATGGTGTTCGAATC	26.3829	-4.84602
Day0.1_ACATGGTGTTGTGGCC	7.51197	-10.3895
Day0.1_ACATGGTGTTGTTTGG	11.4035	-8.40032
Day0.1_ACATGGTTCAGGCAAG	-2.57683	-7.33767
Day0.1_ACATGGTTCATGTGGT	3.86328	-2.38014
Day0.1_ACATGGTTCCAACCAA	1.89058	-19.0749
Day0.1_ACATGGTTCCCTCTTT	16.2	-0.638163
Day0.1_ACATGGTTCCTGCAGG	13.4026	1.91224
Day0.1_ACATGGTTCCTTTCGG	24.6149	-6.73258
Day0.1_ACATGGTTCTATCGCC	2.93812	-14.9904
Day0.1_ACCAGTAAGACTCGGA	13.1464	-15.7055
Day0.1_ACCAGTAAGAGACGAA	21.0622	7.5799
Day0.1_ACCAGTAAGATGAGAG	5.96047	-20.6658
Day0.1_ACCAGTAAGCGTAATA	-15.6943	-17.6034
Day0.1_ACCAGTAAGCTAAGAT	7.68989	-2.13798
Day0.1_ACCAGTAAGCTCCTTC	3.49897	-1.93518
Day0.1_ACCAGTAAGCTGATAA	1.22534	-16.6507
Day0.1_ACCAGTAAGGATCGCA	-7.23021	-17.3168
Day0.1_ACCAGTAAGGGTGTTG	3.26764	-14.675
Day0.1_ACCAGTACAAGGACTG	8.77142	-17.2814
Day0.1_ACCAGTACACGGTGTC	-3.24378	-9.20841
Day0.1_ACCAGTACATACGCCG	-14.9877	-11.6935
Day0.1_ACCAGTACATGTCCTC	22.2707	-0.919674
Day0.1_ACCAGTACATTGGCGC	16.3057	-9.31031
Day0.1_ACCAGTAGTACGACCC	17.8312	4.03095
Day0.1_ACCAGTAGTCCAAGTT	7.46469	-22.073
Day0.1_ACCAGTAGTCCGAAGA	-3.93348	-10.1811
Day0.1_ACCAGTAGTGCATCTA	0.333006	-19.8196
Day0.1_ACCAGTAGTGCCTGGT	11.7765	-6.45915
Day0.1_ACCAGTAGTTCGTCTC	-4.19223	-7.47451
Day0.1_ACCAGTATCTTGAGGT	5.14642	1.7873
Day0.1_ACCCACTAGCCAGTTT	-1.64773	-19.0584
Day0.1_ACCCACTAGTGTACCT	-2.36867	-19.0744
Day0.1_ACCCACTCAATAGCGG	-0.54279	-17.9561
Day0.1_ACCCACTCACATCCAA	-3.39939	-24.5505
Day0.1_ACCCACTCAGATCGGA	9.90941	-12.7855
Day0.1_ACCCACTCAGGCTGAA	10.5002	-25.3267
Day0.1_ACCCACTCAGTACACT	11.5431	-20.9826
Day0.1_ACCCACTCATCTATGG	20.3682	-15.0968
Day0.1_ACCCACTCATGCTAGT	3.77342	-22.9661
Day0.1_ACCCACTCATTCGACA	8.18764	-15.3183
Day0.1_ACCCACTGTACTTAGC	20.2842	-5.66847
Day0.1_ACCCACTGTAGCGTGA	14.6683	2.95066
Day0.1_ACCCACTGTATGCTTG	0.493375	-2.93913
Day0.1_ACCCACTGTCATACTG	20.1027	2.67637
Day0.1_ACCCACTGTGACAAAT	7.89264	-12.0778
Day0.1_ACCCACTGTGAGGGAG	-3.87702	-28.6415
Day0.1_ACCCACTTCAATAAGG	-1.1443	-8.24934
Day0.1_ACCCACTTCGCACTCT	5.77972	-25.0325
Day0.1_ACCCACTTCGTGGGAA	20.8311	-11.8679
Day0.1_ACCCACTTCTTATCTG	2.67492	-28.1206
Day0.1_ACCCACTTCTTTAGTC	21.9488	-13.4992
Day0.1_ACCGTAAAGAAGGTTT	22.2809	-8.74985
Day0.1_ACCGTAAAGACATAAC	4.49331	-2.8726
Day0.1_ACCGTAAAGACGCAAC	-6.67837	-14.1015
Day0.1_ACCGTAAAGCCCGAAA	23.5203	-12.3937
Day0.1_ACCGTAAAGTCCAGGA	11.0766	-12.2447
Day0.1_ACCGTAAAGTTAAGTG	-8.92834	-25.1781
Day0.1_ACCGTAACAAAGGAAG	3.86351	-2.75354
Day0.1_ACCGTAACAAGGACTG	-2.80653	-8.66603
Day0.1_ACCGTAACAATAGCAA	-6.4	-24.1147
Day0.1_ACCGTAACAATGGACG	16.3925	3.58743
Day0.1_ACCGTAACACAAGCCC	13.4395	-7.20411
Day0.1_ACCGTAACACTGTTAG	3.29122	-3.8822
Day0.1_ACCGTAACAGAAGCAC	-5.68781	-25.6651
Day0.1_ACCGTAACAGGGTATG	19.8588	18.5256
Day0.1_ACCGTAACATCCTAGA	9.18754	-8.86542
Day0.1_ACCGTAAGTAAGTGTA	0.249953	-20.8843
Day0.1_ACCGTAAGTATATCCG	11.6916	-16.7401
Day0.1_ACCGTAAGTCCCGACA	-5.59087	-11.3988
Day0.1_ACCGTAAGTCCTCTTG	14.8915	-7.33523
Day0.1_ACCGTAAGTCGTTGTA	8.77467	-16.5578
Day0.1_ACCGTAAGTTAAGACA	19.4723	-7.46193
Day0.1_ACCGTAAGTTCCACGG	12.121	-18.2582
Day0.1_ACCGTAATCAAGATCC	20.3098	3.47958
Day0.1_ACCGTAATCACCTCGT	17.4744	4.10113
Day0.1_ACCGTAATCAGTTTGG	12.4812	1.46425
Day0.1_ACCGTAATCCGCAGTG	-5.63014	-22.7559
Day0.1_ACCGTAATCCTACAGA	9.62511	-16.2165
Day0.1_ACCGTAATCGCATGAT	0.401774	-3.04375
Day0.1_ACCGTAATCGGAAACG	9.9049	-17.8959
Day0.1_ACCGTAATCTTGCAAG	19.1984	-14.9045
Day0.1_ACCTTTAAGAAACCTA	22.4802	-0.871124
Day0.1_ACCTTTAAGAAGGACA	20.6777	-13.4199
Day0.1_ACCTTTAAGCAGCGTA	-8.92118	-20.3533
Day0.1_ACCTTTAAGTATTGGA	24.7353	-10.3934
Day0.1_ACCTTTAAGTGCCAGA	21.0352	-4.8807
Day0.1_ACCTTTAAGTTCGCGC	6.12272	-22.3576
Day0.1_ACCTTTACACAGCCCA	22.8795	-11.3794
Day0.1_ACCTTTACAGTATCTG	3.75194	-8.79604
Day0.1_ACCTTTACATAGAAAC	-10.2566	-24.6126
Day0.1_ACCTTTACATGTCCTC	2.64239	-6.02922
Day0.1_ACCTTTAGTAAAGGAG	-19.3541	-18.0458
Day0.1_ACCTTTAGTATCTGCA	20.7022	-8.30356
Day0.1_ACCTTTAGTCCAACTA	-14.9691	-16.5126
Day0.1_ACCTTTAGTCGGGTCT	-15.8598	-13.8574
Day0.1_ACCTTTAGTGTGCGTC	20.4247	-9.29844
Day0.1_ACCTTTAGTTCCAACA	7.95639	-15.8265
Day0.1_ACCTTTAGTTGAACTC	-5.79308	-24.6062
Day0.1_ACCTTTATCTTCATGT	19.0055	-9.87511
Day0.1_ACGAGCCAGAGATGAG	9.58342	-16.9109
Day0.1_ACGAGCCAGCTAGTCT	-0.921658	-6.4865
Day0.1_ACGAGCCAGCTGTCTA	14.8151	-12.5633
Day0.1_ACGAGCCAGGACTGGT	8.12859	-11.0329
Day0.1_ACGAGCCAGGATATAC	22.926	-12.291
Day0.1_ACGAGCCAGGCGCTCT	7.05704	-27.8111
Day0.1_ACGAGCCAGTATGACA	-0.140707	-4.62414
Day0.1_ACGAGCCAGTGTCCAT	19.8047	-7.20637
Day0.1_ACGAGCCCAATCCAAC	7.48609	-22.3915
Day0.1_ACGAGCCCAGACACTT	16.1484	-10.2196
Day0.1_ACGAGCCCAGACGTAG	12.034	-22.7794
Day0.1_ACGAGCCCAGCGTCCA	-3.88677	-9.63518
Day0.1_ACGAGCCGTAAACCTC	17.7337	-12.6073
Day0.1_ACGAGCCGTACTCGCG	2.96332	-17.5491
Day0.1_ACGAGCCGTAGCTGCC	17.7793	-11.6477
Day0.1_ACGAGCCGTCACCCAG	23.0315	-8.13144
Day0.1_ACGAGCCGTCGAATCT	-3.89067	-25.3941
Day0.1_ACGAGCCGTGCTTCTC	6.78484	-24.4321
Day0.1_ACGAGCCGTTATTCTC	13.7815	-21.1711
Day0.1_ACGAGCCGTTGTCGCG	24.8054	0.169578
Day0.1_ACGAGCCTCCGAGCCA	-0.810715	-27.8987
Day0.1_ACGAGCCTCGCCATAA	16.5953	-16.1936
Day0.1_ACGAGCCTCGCCGTGA	5.75872	-17.2587
Day0.1_ACGAGCCTCGGCTTGG	7.56151	-14.8782
Day0.1_ACGAGCCTCTGTCTCG	3.93555	-6.05053
Day0.1_ACGAGCCTCTTGTCAT	20.1163	-8.3206
Day0.1_ACGAGGAAGACGCAAC	19.9503	0.399531
Day0.1_ACGAGGAAGCGGATCA	26.7426	-1.74074
Day0.1_ACGAGGAAGTACACCT	12.0307	-18.0228
Day0.1_ACGAGGAAGTCTCCTC	-19.262	-17.276
Day0.1_ACGAGGACAAGCGCTC	-14.668	-16.6181
Day0.1_ACGAGGACAGTATAAG	17.339	-18.3547
Day0.1_ACGAGGACATAACCTG	7.17587	0.778713
Day0.1_ACGAGGAGTAAACACA	-15.3196	-13.8792
Day0.1_ACGAGGAGTGTCTGAT	10.7651	-23.0126
Day0.1_ACGAGGAGTTGGTAAA	9.14232	0.140495
Day0.1_ACGAGGATCACATACG	18.3401	4.53699
Day0.1_ACGAGGATCCAAGCCG	10.1163	0.630938
Day0.1_ACGAGGATCGCGTTTC	24.9941	-2.93813
Day0.1_ACGAGGATCTCAACTT	17.3101	-19.1967
Day0.1_ACGATACAGGCATGTG	7.45525	-12.0594
Day0.1_ACGATACAGTCACGCC	-15.9366	-16.9972
Day0.1_ACGATACAGTGAACGC	6.51257	-25.2131
Day0.1_ACGATACCAAATACAG	-18.7973	-18.3597
Day0.1_ACGATACCAATTGCTG	5.71715	-19.8647
Day0.1_ACGATACCACAAGTAA	-8.77637	-24.6772
Day0.1_ACGATACCACTGAAGG	20.4309	-3.33677
Day0.1_ACGATACCAGCCTATA	-14.9178	-11.5387
Day0.1_ACGATACCATATGAGA	-3.20688	-26.4646
Day0.1_ACGATACCATCACGAT	8.57883	-14.1293
Day0.1_ACGATACGTAAGGATT	17.6342	3.87392
Day0.1_ACGATACGTCTACCTC	14.856	-4.25413
Day0.1_ACGATACGTCTCTCTG	10.9966	-3.04253
Day0.1_ACGATACTCAACGGCC	20.3693	1.35019
Day0.1_ACGATACTCACAGTAC	19.9444	1.35497
Day0.1_ACGATACTCAGCCTAA	13.3983	-1.59574
Day0.1_ACGATACTCATGCTCC	5.75135	-10.1953
Day0.1_ACGATACTCCGTCAAA	16.4393	-8.83009
Day0.1_ACGATACTCCTAAGTG	26.7617	-7.18316
Day0.1_ACGATACTCCTTAATC	23.674	-8.7286
Day0.1_ACGATACTCGCCTGAG	-10.9314	-9.57997
Day0.1_ACGATACTCGTAGGAG	18.1504	-6.04929
Day0.1_ACGATACTCTTTACGT	11.4062	-10.2577
Day0.1_ACGATGTAGACTCGGA	-9.86233	-24.0686
Day0.1_ACGATGTAGATCCTGT	23.373	-7.656
Day0.1_ACGATGTAGCTTATCG	6.30434	-19.7427
Day0.1_ACGATGTAGGAGTTTA	-8.86916	-8.01277
Day0.1_ACGATGTAGTTCGCAT	19.5888	-2.78739
Day0.1_ACGATGTCAAGTCTGT	6.63652	-13.7992
Day0.1_ACGATGTCAGCGTAAG	-0.264768	-5.40897
Day0.1_ACGATGTCATTCTTAC	-0.268533	-23.1616
Day0.1_ACGATGTGTATCGCAT	5.71235	-22.895
Day0.1_ACGATGTGTGCTAGCC	15.8231	-17.8445
Day0.1_ACGATGTGTGTGAATA	22.0726	0.081461
Day0.1_ACGATGTTCACCCTCA	9.76354	-19.9908
Day0.1_ACGATGTTCAGCGATT	-2.10955	-9.37217
Day0.1_ACGATGTTCCCTAATT	-12.3799	-9.50199
Day0.1_ACGATGTTCGACGGAA	3.57385	-23.6398
Day0.1_ACGATGTTCGCCGTGA	3.66095	-19.4443
Day0.1_ACGATGTTCGGACAAG	18.7565	1.39999
Day0.1_ACGATGTTCTATCCCG	-5.02183	-10.8876
Day0.1_ACGATGTTCTGGTGTA	-8.049	-21.2392
Day0.1_ACGCAGCAGCACACAG	-7.5765	-11.8331
Day0.1_ACGCAGCAGGCTACGA	3.5321	-18.595
Day0.1_ACGCAGCAGGTACTCT	17.1978	-1.2222
Day0.1_ACGCAGCAGTACCGGA	8.97432	-11.5731
Day0.1_ACGCAGCAGTCGAGTG	-3.29505	-8.61913
Day0.1_ACGCAGCCAAACTGTC	-14.1458	-11.9401
Day0.1_ACGCAGCCAACAACCT	12.9268	-16.1556
Day0.1_ACGCAGCCACGTCAGC	22.7337	-6.50104
Day0.1_ACGCAGCCATATGGTC	21.0591	4.0335
Day0.1_ACGCAGCGTAGCACGA	-3.23543	-25.0214
Day0.1_ACGCAGCGTCATCCCT	7.24101	-10.6465
Day0.1_ACGCAGCGTCCAGTTA	22.1002	-5.82749
Day0.1_ACGCAGCGTCCTGCTT	-7.28121	-29.6117
Day0.1_ACGCAGCGTCGAGTTT	14.5061	-15.2005
Day0.1_ACGCAGCGTGAGTGAC	13.6196	-8.17278
Day0.1_ACGCAGCGTGCAACTT	-1.77699	-18.5656
Day0.1_ACGCAGCGTGTAATGA	23.8927	-11.5701
Day0.1_ACGCAGCGTTACCAGT	15.8898	-20.1285
Day0.1_ACGCAGCTCACTCCTG	-6.30208	-14.02
Day0.1_ACGCCAGAGAAGGACA	-3.39284	-8.95338
Day0.1_ACGCCAGAGAGAACAG	20.0921	-11.5028
Day0.1_ACGCCAGAGCAAATCA	1.61836	-24.9542
Day0.1_ACGCCAGAGCCAGTTT	-14.7223	-10.5001
Day0.1_ACGCCAGAGGAGTTTA	27.0261	-2.51641
Day0.1_ACGCCAGCAAGCGATG	19.6906	2.74621
Day0.1_ACGCCAGCACGAAAGC	9.54529	-15.0541
Day0.1_ACGCCAGCAGGATCGA	14.5642	-7.91902
Day0.1_ACGCCAGCAGTCAGAG	17.7884	-6.46138
Day0.1_ACGCCAGGTGTCTGAT	20.9115	-1.80176
Day0.1_ACGCCAGGTTCGGCAC	-0.205931	-20.8855
Day0.1_ACGCCAGGTTGTCGCG	6.07835	-14.1183
Day0.1_ACGCCAGTCACTTATC	-0.307322	-23.7041
Day0.1_ACGCCAGTCATTGCGA	7.66161	-8.68359
Day0.1_ACGCCAGTCCCAAGAT	-20.1224	-7.891
Day0.1_ACGCCAGTCCTCATTA	15.7535	-2.66968
Day0.1_ACGCCAGTCGATAGAA	-0.850594	-24.7285
Day0.1_ACGCCAGTCGCGCCAA	24.4194	-4.0482
Day0.1_ACGCCAGTCGTGACAT	4.38839	-28.3277
Day0.1_ACGCCGAAGAGACTTA	18.0846	-17.4346
Day0.1_ACGCCGAAGATATGCA	11.4149	-0.0445203
Day0.1_ACGCCGAAGCACGCCT	11.3754	-17.5855
Day0.1_ACGCCGAAGCGGCTTC	-13.7165	-12.1498
Day0.1_ACGCCGAAGCGTGAGT	26.9908	-8.06871
Day0.1_ACGCCGAAGCTCAACT	11.0886	-21.5425
Day0.1_ACGCCGAAGGGCTTCC	-7.24021	-19.1939
Day0.1_ACGCCGAAGGGTTCCC	-17.5345	-18.2614
Day0.1_ACGCCGAAGTCCCACG	24.004	-7.86191
Day0.1_ACGCCGACAAAGAATC	2.02016	-3.21744
Day0.1_ACGCCGACAATGGATA	16.6998	-8.5849
Day0.1_ACGCCGACAGACGCCT	2.79717	-4.07592
Day0.1_ACGCCGACAGCTGTAT	-0.474523	-14.7919
Day0.1_ACGCCGACAGGCTGAA	3.82221	-17.432
Day0.1_ACGCCGACATCTATGG	-15.6165	-11.9489
Day0.1_ACGCCGAGTCGCATAT	-5.74546	-8.55531
Day0.1_ACGCCGAGTGAGGGAG	10.3511	-14.1046
Day0.1_ACGCCGAGTGCTGTAT	3.483	-15.9064
Day0.1_ACGCCGATCACCATAG	-15.5979	-12.5294
Day0.1_ACGCCGATCATTGCGA	1.68605	-21.878
Day0.1_ACGCCGATCCCTGACT	-7.14841	-29.7574
Day0.1_ACGCCGATCCTCCTAG	4.90122	0.317102
Day0.1_ACGCCGATCGGAGCAA	18.2337	3.34963
Day0.1_ACGCCGATCGTGGGAA	3.60515	-27.0501
Day0.1_ACGCCGATCTACGAGT	18.1756	3.01425
Day0.1_ACGCCGATCTTACCGC	22.959	7.66274
Day0.1_ACGGAGAAGACAGACC	5.0035	2.21608
Day0.1_ACGGAGAAGCGGATCA	3.22296	-26.0073
Day0.1_ACGGAGAAGCGTGAGT	18.5996	-19.3286
Day0.1_ACGGAGAAGCTAGTCT	6.09186	-18.5835
Day0.1_ACGGAGAAGGCGTACA	17.7156	3.5514
Day0.1_ACGGAGACACGCCAGT	-3.77631	-9.79741
Day0.1_ACGGAGACAGCCAGAA	11.5882	-19.7111
Day0.1_ACGGAGACAGTGAGTG	-5.41574	-24.7347
Day0.1_ACGGAGACATAGACTC	18.1916	-10.2134
Day0.1_ACGGAGACATCCGCGA	-5.57378	-22.0379
Day0.1_ACGGAGACATGTCCTC	15.4321	-10.7846
Day0.1_ACGGAGACATTCGACA	26.6065	-6.40598
Day0.1_ACGGAGAGTACAGTGG	22.8259	-5.10786
Day0.1_ACGGAGAGTACCGAGA	3.99183	-29.3012
Day0.1_ACGGAGAGTATGCTTG	10.5877	-15.5197
Day0.1_ACGGAGAGTCGCGAAA	12.237	-18.3893
Day0.1_ACGGAGAGTCTCCATC	18.0222	-17.1089
Day0.1_ACGGAGAGTGAAGGCT	17.0146	-4.7546
Day0.1_ACGGAGATCAGCAACT	17.8089	-7.66487
Day0.1_ACGGAGATCCTTTCTC	13.0399	-17.378
Day0.1_ACGGAGATCGACAGCC	7.69842	-12.8703
Day0.1_ACGGAGATCGAGCCCA	18.5648	3.99186
Day0.1_ACGGCCAAGATGGCGT	-8.67925	-27.1802
Day0.1_ACGGCCAAGCTGAAAT	8.01346	-16.46
Day0.1_ACGGCCAAGGAGTAGA	-1.1095	-16.3824
Day0.1_ACGGCCAAGTGAATTG	23.9745	-8.41297
Day0.1_ACGGCCACATGCAATC	22.1357	-13.4731
Day0.1_ACGGCCAGTCACACGC	16.2596	-3.41905
Day0.1_ACGGCCAGTCCGCTGA	13.8164	-10.7575
Day0.1_ACGGCCAGTGCTAGCC	21.6691	-3.91242
Day0.1_ACGGCCAGTGTGACGA	8.40782	-18.6691
Day0.1_ACGGCCAGTTAGATGA	21.4034	-16.758
Day0.1_ACGGCCAGTTTACTCT	14.8677	-14.1533
Day0.1_ACGGCCATCAACACAC	20.4704	-0.721475
Day0.1_ACGGCCATCAGCACAT	16.3168	0.374698
Day0.1_ACGGCCATCGACCAGC	5.63314	1.95513
Day0.1_ACGGCCATCGCACTCT	18.9558	3.75106
Day0.1_ACGGCCATCTAACCGA	-5.25911	-30.5054
Day0.1_ACGGCCATCTAACTGG	-17.0436	-16.0576
Day0.1_ACGGCCATCTCGGACG	-7.1156	-18.7883
Day0.1_ACGGCCATCTGCAGTA	26.9153	-7.12832
Day0.1_ACGGGCTAGCTGTCTA	7.12324	-16.7802
Day0.1_ACGGGCTAGTGTCTCA	6.9517	-18.5456
Day0.1_ACGGGCTCAAGTACCT	8.28124	-12.4497
Day0.1_ACGGGCTCAAGTCTGT	18.9719	-3.74022
Day0.1_ACGGGCTCACGTCTCT	3.58533	-10.2152
Day0.1_ACGGGCTCAGCTGTGC	19.6915	-13.1084
Day0.1_ACGGGCTGTCATCGGC	22.7967	-10.2137
Day0.1_ACGGGCTGTCCTAGCG	26.521	-1.75813
Day0.1_ACGGGCTGTCGTTGTA	9.02295	-17.2544
Day0.1_ACGGGCTGTTCCACGG	3.49892	-21.5407
Day0.1_ACGGGCTGTTGGTGGA	13.2324	-9.63006
Day0.1_ACGGGCTGTTTACTCT	8.38011	-22.2156
Day0.1_ACGGGCTTCATCGGAT	-9.31307	-22.7561
Day0.1_ACGGGCTTCATCTGTT	-9.27591	-18.5901
Day0.1_ACGGGCTTCCCTAACC	19.8352	9.12876
Day0.1_ACGGGCTTCCGCATCT	-3.83589	-9.45577
Day0.1_ACGGGCTTCCTGCCAT	13.5202	1.0494
Day0.1_ACGGGCTTCCTTGCCA	9.53353	0.35773
Day0.1_ACGGGCTTCGATCCCT	4.14908	-4.39546
Day0.1_ACGGGCTTCTATCCTA	-0.712965	-24.305
Day0.1_ACGGGCTTCTCCAACC	2.29626	-12.5471
Day0.1_ACGGGCTTCTTTAGTC	1.1313	-17.3329
Day0.1_ACGGGTCAGAAACCTA	20.6663	8.18205
Day0.1_ACGGGTCAGAGTACAT	-3.15149	-21.3697
Day0.1_ACGGGTCAGGCTAGAC	5.34635	2.18303
Day0.1_ACGGGTCAGGGATACC	4.707	-19.4707
Day0.1_ACGGGTCAGTCGTACT	17.9983	-19.2153
Day0.1_ACGGGTCAGTTCGCAT	23.2683	-11.4987
Day0.1_ACGGGTCCAAGGTTTC	2.49593	-4.93132
Day0.1_ACGGGTCCACAACGCC	3.83937	-15.9502
Day0.1_ACGGGTCCACCGCTAG	11.8566	-23.4188
Day0.1_ACGGGTCCACGGATAG	-18.8251	-17.8293
Day0.1_ACGGGTCCACGGCCAT	-15.6208	-15.6964
Day0.1_ACGGGTCCACTGTTAG	-6.44721	-16.9433
Day0.1_ACGGGTCCATAGAAAC	-4.56967	-23.9045
Day0.1_ACGGGTCCATCGATGT	23.7426	-10.5028
Day0.1_ACGGGTCCATCGGAAG	10.6005	0.283178
Day0.1_ACGGGTCCATGGGAAC	15.1254	-15.8278
Day0.1_ACGGGTCCATGTAAGA	12.6866	1.62605
Day0.1_ACGGGTCGTATTCTCT	7.76093	-11.1458
Day0.1_ACGGGTCGTTGTGGAG	14.9302	-15.8372
Day0.1_ACGGGTCTCAAACCGT	-6.18095	-11.9314
Day0.1_ACGGGTCTCAGAGGTG	-18.8273	-17.9044
Day0.1_ACGGGTCTCAGCTCTC	-6.50688	-26.2905
Day0.1_ACGGGTCTCCCACTTG	-11.9935	-9.91767
Day0.1_ACGGGTCTCCGCGTTT	15.32	-13.8456
Day0.1_ACGGGTCTCGGGAGTA	-15.3889	-17.63
Day0.1_ACGGGTCTCGTACGGC	-7.3862	-11.8634
Day0.1_ACGTCAAAGAGACGAA	8.25804	-23.8581
Day0.1_ACGTCAAAGTCGCCGT	3.49358	-3.23161
Day0.1_ACGTCAAAGTGTCCAT	15.8497	-14.579
Day0.1_ACGTCAACAAGCGATG	20.6267	-16.0724
Day0.1_ACGTCAACAATGTTGC	14.0238	-19.0471
Day0.1_ACGTCAACACAAGACG	19.1933	4.74
Day0.1_ACGTCAACACAGAGGT	17.7862	-14.7987
Day0.1_ACGTCAACAGTCTTCC	3.41957	-15.7295
Day0.1_ACGTCAACATATGCTG	-2.04475	-12.3054
Day0.1_ACGTCAACATGTAGTC	-2.32061	-13.4235
Day0.1_ACGTCAACATTAGCCA	19.3819	-14.8128
Day0.1_ACGTCAAGTACAGCAG	5.04679	-28.4459
Day0.1_ACGTCAAGTACGACCC	-5.66615	-11.2533
Day0.1_ACGTCAAGTCCCGACA	22.1476	-13.1607
Day0.1_ACGTCAAGTCCTAGCG	0.261387	-5.09771
Day0.1_ACGTCAAGTGTTCGAT	-15.2008	-12.4196
Day0.1_ACGTCAAGTTGCCTCT	6.50505	-18.3693
Day0.1_ACGTCAATCAGCATGT	13.335	-6.02932
Day0.1_ACGTCAATCCGCATCT	7.38272	-11.2383
Day0.1_ACGTCAATCCTTTACA	6.9335	-20.7282
Day0.1_ACGTCAATCGCGTTTC	-1.28465	-27.343
Day0.1_ACGTCAATCGGTGTTA	5.09509	-2.03259
Day0.1_ACGTCAATCGTACCGG	13.9655	-8.41963
Day0.1_ACGTCAATCTACCAGA	-15.2818	-12.3612
Day0.1_ACTATCTAGCGTTGCC	6.15852	-23.5187
Day0.1_ACTATCTAGCTGCGAA	-16.8622	-16.0913
Day0.1_ACTATCTAGTCGCCGT	17.0476	-15.8501
Day0.1_ACTATCTAGTGGTAAT	-16.5589	-17.4536
Day0.1_ACTATCTCACAGACAG	12.7939	-19.2316
Day0.1_ACTATCTCACCACGTG	10.2849	-3.21069
Day0.1_ACTATCTCACTGTCGG	-15.9843	-17.6863
Day0.1_ACTATCTCAGATGGGT	6.3641	-16.5184
Day0.1_ACTATCTCATGAAGTA	-8.62424	-25.0743
Day0.1_ACTATCTGTAAACGCG	-6.07228	-25.2241
Day0.1_ACTATCTGTAATAGCA	-7.28469	-28.2055
Day0.1_ACTATCTGTACTTGAC	-6.66927	-16.317
Day0.1_ACTATCTGTAGCGTGA	2.08065	-29.0197
Day0.1_ACTATCTGTCTCTTAT	20.982	-8.80619
Day0.1_ACTATCTGTTCCATGA	16.1523	-18.4866
Day0.1_ACTATCTTCAGCAACT	-14.8875	-17.012
Day0.1_ACTATCTTCATGCAAC	4.7557	-3.39228
Day0.1_ACTATCTTCCTAGGGC	12.4539	-12.22
Day0.1_ACTATCTTCGGCGCAT	5.07442	-18.5628
Day0.1_ACTATCTTCTCTAGGA	9.96656	-9.7272
Day0.1_ACTATCTTCTTGCATT	10.2803	-10.7074
Day0.1_ACTGAACAGACTAGAT	18.8888	-16.0222
Day0.1_ACTGAACAGATGTTAG	18.98	-16.975
Day0.1_ACTGAACAGGCCGAAT	21.2997	-8.33253
Day0.1_ACTGAACAGTAATCCC	7.58249	-16.254
Day0.1_ACTGAACAGTCCGTAT	-0.595747	-18.3111
Day0.1_ACTGAACCAAGCCATT	-18.2312	-17.2982
Day0.1_ACTGAACCAATCCGAT	-17.2017	-15.4391
Day0.1_ACTGAACCACATTAGC	13.8252	-9.77534
Day0.1_ACTGAACCACGCGAAA	4.51367	-27.8778
Day0.1_ACTGAACCACGTAAGG	13.5812	-15.2822
Day0.1_ACTGAACCAGCTTCGG	18.914	-15.1515
Day0.1_ACTGAACCAGGAACGT	-5.19968	-14.3694
Day0.1_ACTGAACCATCACGAT	27.3822	-6.68303
Day0.1_ACTGAACCATCGGAAG	-9.26239	-25.2181
Day0.1_ACTGAACCATGCCCGA	-9.88209	-24.8127
Day0.1_ACTGAACGTACAGTGG	17.5537	0.554926
Day0.1_ACTGAACGTCGAGTTT	-15.122	-11.6521
Day0.1_ACTGAACGTTAAGGGC	20.7787	-9.6969
Day0.1_ACTGAACGTTCCATGA	5.88744	-22.1393
Day0.1_ACTGAACGTTCCGTCT	15.9837	3.83558
Day0.1_ACTGAACGTTGAGTTC	26.1624	-3.01685
Day0.1_ACTGAACTCCACGTTC	-9.17869	-23.3742
Day0.1_ACTGAACTCCATGAAC	19.4198	-10.6565
Day0.1_ACTGAACTCCCTTGCA	11.6209	-18.5647
Day0.1_ACTGAACTCTTGCCGT	6.75022	-20.6714
Day0.1_ACTGAGTAGCTAAACA	15.4487	-8.82977
Day0.1_ACTGAGTAGGATGGTC	22.4993	7.49469
Day0.1_ACTGAGTAGGCAATTA	-21.5993	7.39326
Day0.1_ACTGAGTAGGCTCATT	16.2851	2.975
Day0.1_ACTGAGTAGGGCTTGA	15.8131	-18.6582
Day0.1_ACTGAGTAGTCGCCGT	18.4839	-5.96878
Day0.1_ACTGAGTCAAGTTAAG	20.6394	-9.75278
Day0.1_ACTGAGTCACGCGAAA	-4.14753	-10.8297
Day0.1_ACTGAGTCAGCTGTTA	5.18619	-28.1095
Day0.1_ACTGAGTCAGGACGTA	12.5337	-20.5693
Day0.1_ACTGAGTCAGGGTACA	8.45935	-16.1196
Day0.1_ACTGAGTCATAACCTG	-7.60198	-2.60171
Day0.1_ACTGAGTCATATGAGA	15.3928	2.45539
Day0.1_ACTGAGTCATGCCCGA	6.53372	-21.5556
Day0.1_ACTGAGTCATGGGACA	6.32804	-11.3245
Day0.1_ACTGAGTCATGTCTCC	-6.0057	-16.645
Day0.1_ACTGAGTGTATATGAG	13.4985	-10.9699
Day0.1_ACTGAGTGTATATGGA	-5.32733	-13.8497
Day0.1_ACTGAGTGTATCTGCA	17.064	-17.3872
Day0.1_ACTGAGTGTCTGATCA	-14.7872	-10.8212
Day0.1_ACTGAGTTCCAATGGT	26.7866	-6.14713
Day0.1_ACTGAGTTCCTCTAGC	15.3049	1.75663
Day0.1_ACTGAGTTCTACTCAT	17.01	0.495883
Day0.1_ACTGAGTTCTTCTGGC	18.9192	-14.6016
Day0.1_ACTGAGTTCTTGGGTA	16.7932	-2.96867
Day0.1_ACTGATGAGAATCTCC	16.1817	-14.003
Day0.1_ACTGATGAGACACTAA	21.0797	-7.14673
Day0.1_ACTGATGAGAGGACGG	-2.98928	-8.8499
Day0.1_ACTGATGAGCTGCAAG	27.7623	-3.51575
Day0.1_ACTGATGAGGCATGTG	-4.75783	-9.48299
Day0.1_ACTGATGAGGCTCAGA	-1.85705	-7.57374
Day0.1_ACTGATGAGGTGATAT	16.221	-9.13472
Day0.1_ACTGATGAGTAGGCCA	-5.68436	-29.1865
Day0.1_ACTGATGAGTCCGGTC	3.36503	-3.57606
Day0.1_ACTGATGAGTTGAGTA	-3.49089	-16.0708
Day0.1_ACTGATGCAAGCGAGT	3.84081	-25.3997
Day0.1_ACTGATGCACAGTCGC	12.2992	-13.4475
Day0.1_ACTGATGCACTGTCGG	26.4454	-7.81558
Day0.1_ACTGATGCATAAGACA	12.8522	-4.03892
Day0.1_ACTGATGCATGGTCTA	-5.95644	-9.01585
Day0.1_ACTGATGCATTGGTAC	27.3093	-3.12972
Day0.1_ACTGATGGTCAACTGT	5.71953	-11.9226
Day0.1_ACTGATGGTCATATGC	8.19168	-19.8462
Day0.1_ACTGATGGTCCAGTAT	18.4817	-11.8176
Day0.1_ACTGATGGTGACTCAT	-2.36892	-17.2396
Day0.1_ACTGATGGTGTTCTTT	-8.35797	-27.6703
Day0.1_ACTGATGGTTTGACAC	-1.22963	-27.1475
Day0.1_ACTGATGTCAAACCGT	16.9086	-3.76232
Day0.1_ACTGATGTCCACTCCA	-0.812036	-29.5332
Day0.1_ACTGATGTCCCTGACT	19.5572	-14.1128
Day0.1_ACTGATGTCGGATGTT	11.4103	-19.2188
Day0.1_ACTGATGTCTTGTACT	-0.529582	-10.9937
Day0.1_ACTGCTCAGACTAGAT	9.66119	-4.63074
Day0.1_ACTGCTCAGCGAGAAA	14.8622	-14.9829
Day0.1_ACTGCTCAGGATGGTC	-9.03916	-21.5579
Day0.1_ACTGCTCAGGTGCTTT	15.6493	-18.0112
Day0.1_ACTGCTCAGTGTACGG	-4.44323	-20.7788
Day0.1_ACTGCTCAGTGTTTGC	5.05724	1.07703
Day0.1_ACTGCTCAGTTGTCGT	16.1601	-16.359
Day0.1_ACTGCTCCAAGTTCTG	21.9665	-4.87055
Day0.1_ACTGCTCCACCAGTTA	11.5607	-1.09769
Day0.1_ACTGCTCCAGCTGGCT	15.8172	-16.2158
Day0.1_ACTGCTCCATACTACG	-15.6321	-17.4229
Day0.1_ACTGCTCCATTCCTGC	7.58534	-18.0535
Day0.1_ACTGCTCGTACCGGCT	15.2622	-13.9957
Day0.1_ACTGCTCGTACCGTAT	5.21797	2.09249
Day0.1_ACTGCTCGTAGCGATG	-6.52445	-26.8351
Day0.1_ACTGCTCGTGACAAAT	6.57637	-0.591086
Day0.1_ACTGCTCGTGCGGTAA	11.247	-2.75905
Day0.1_ACTGCTCGTGTGGCTC	-2.88245	-9.19479
Day0.1_ACTGTCCAGACAGACC	-22.511	-8.90304
Day0.1_ACTGTCCAGAGCAATT	20.0349	3.80589
Day0.1_ACTGTCCAGCGTAGTG	-5.28382	-21.2668
Day0.1_ACTGTCCAGCGTGAGT	5.65636	1.61365
Day0.1_ACTGTCCAGCTCAACT	15.8125	3.08569
Day0.1_ACTGTCCAGGAATCGC	13.8112	-15.7345
Day0.1_ACTGTCCAGGCTCATT	21.3704	-7.07824
Day0.1_ACTGTCCAGGGAACGG	-7.78652	-29.3691
Day0.1_ACTGTCCCAATCAGAA	7.50361	-16.8622
Day0.1_ACTGTCCCAATGGAGC	3.9926	-11.0326
Day0.1_ACTGTCCGTAATCACC	-15.7326	-17.9575
Day0.1_ACTGTCCGTAGCGTGA	-1.90229	-20.4888
Day0.1_ACTGTCCGTATAGGGC	8.69584	-24.1202
Day0.1_ACTGTCCGTCAAGCGA	2.06539	-14.8867
Day0.1_ACTGTCCGTCGTTGTA	-5.60637	-10.8994
Day0.1_ACTGTCCGTCTCGTTC	13.4934	-14.0394
Day0.1_ACTGTCCGTGTCGCTG	17.6814	-14.6057
Day0.1_ACTGTCCGTTAAGGGC	14.1058	1.98684
Day0.1_ACTGTCCGTTCCCTTG	24.06	-11.1728
Day0.1_ACTGTCCTCACATAGC	19.8958	-5.453
Day0.1_ACTGTCCTCAGTCCCT	-7.37223	-22.5965
Day0.1_ACTGTCCTCCCTAACC	0.0835637	-17.7429
Day0.1_ACTGTCCTCCGGGTGT	-9.7258	-25.9658
Day0.1_ACTGTCCTCGCTTGTC	24.8514	-9.43035
Day0.1_ACTGTCCTCTTGCCGT	19.595	-3.80565
Day0.1_ACTTACTAGAGCTGCA	5.65107	-10.3545
Day0.1_ACTTACTAGAGGTTAT	27.0373	-8.13608
Day0.1_ACTTACTAGCGTAATA	5.06768	1.96091
Day0.1_ACTTACTAGGAATCGC	19.302	-14.1525
Day0.1_ACTTACTAGTAACCCT	-0.566443	-29.7178
Day0.1_ACTTACTCAAGTAATG	-15.4316	-11.7448
Day0.1_ACTTACTCAATGTAAG	13.3982	-17.3695
Day0.1_ACTTACTCACTCTGTC	12.4592	2.21616
Day0.1_ACTTACTCACTGCCAG	-0.609715	-19.2179
Day0.1_ACTTACTCAGCCTATA	13.1799	-16.1492
Day0.1_ACTTACTCAGCTCGAC	-14.3345	-10.5538
Day0.1_ACTTACTCATCCCACT	20.1754	-6.84299
Day0.1_ACTTACTCATGCAATC	3.83709	-1.96395
Day0.1_ACTTACTCATTATCTC	23.0272	7.18999
Day0.1_ACTTACTGTACCATCA	-15.5175	-11.6598
Day0.1_ACTTACTGTGACGCCT	-15.3679	-17.2139
Day0.1_ACTTACTGTGAGTATA	11.2163	0.217413
Day0.1_ACTTACTGTGATGATA	-0.839216	-10.382
Day0.1_ACTTACTTCACGCGGT	6.08739	-23.3822
Day0.1_ACTTACTTCCCACTTG	13.0928	1.69582
Day0.1_ACTTACTTCCTTGCCA	5.18732	-13.0679
Day0.1_ACTTACTTCGGCGCTA	6.63322	-26.7956
Day0.1_ACTTGTTAGACTAAGT	27.9751	-5.45632
Day0.1_ACTTGTTAGACTAGAT	-15.9079	-17.3882
Day0.1_ACTTGTTAGATCCCGC	5.05875	-1.20142
Day0.1_ACTTGTTAGCAGATCG	-4.63129	-5.00249
Day0.1_ACTTGTTAGGAATCGC	20.7148	-1.36398
Day0.1_ACTTGTTAGTACGACG	19.2369	-11.3158
Day0.1_ACTTGTTAGTCCAGGA	2.94088	-20.1762
Day0.1_ACTTGTTAGTGGACGT	18.0099	-8.40676
Day0.1_ACTTGTTCAAAGAATC	5.58017	-27.9812
Day0.1_ACTTGTTCACCCAGTG	-5.88582	-28.7582
Day0.1_ACTTGTTCACCCTATC	10.1543	-7.41752
Day0.1_ACTTGTTCACGGTAGA	8.77086	-8.54108
Day0.1_ACTTGTTCAGTCACTA	5.26094	-1.05552
Day0.1_ACTTGTTCAGTCGATT	22.9101	-10.4893
Day0.1_ACTTGTTCAGTTAACC	19.9968	-0.527235
Day0.1_ACTTGTTCATACTACG	-6.32139	-4.74361
Day0.1_ACTTGTTCATATACCG	13.9821	-7.20973
Day0.1_ACTTGTTCATCACGTA	18.9177	-18.9002
Day0.1_ACTTGTTGTAATCGTC	-11.692	-9.99227
Day0.1_ACTTGTTGTATAGGGC	-5.67709	-15.5434
Day0.1_ACTTGTTGTATATGGA	19.826	-7.09742
Day0.1_ACTTGTTGTCGCATCG	-6.50841	-17.0601
Day0.1_ACTTGTTGTCTGCCAG	-0.350029	-22.2069
Day0.1_ACTTGTTGTGCTCTTC	-18.396	-16.8846
Day0.1_ACTTGTTGTTCGCTAA	4.1919	-24.174
Day0.1_ACTTGTTGTTGACGTT	13.1751	-14.5032
Day0.1_ACTTGTTTCAATCTCT	0.475794	-9.19178
Day0.1_ACTTGTTTCCGTTGCT	-5.02712	-9.53875
Day0.1_ACTTGTTTCGTGGTCG	9.47607	-16.0789
Day0.1_ACTTGTTTCTACTATC	-8.90842	-26.0605
Day0.1_ACTTGTTTCTCGATGA	15.5538	-16.705
Day0.1_ACTTGTTTCTTGTATC	9.86642	0.380906
Day0.1_ACTTTCAAGCGTCAAG	-17.1176	-13.9205
Day0.1_ACTTTCAAGGCTATCT	5.74504	-6.62997
Day0.1_ACTTTCAAGTACGCGA	24.36	-4.88211
Day0.1_ACTTTCAAGTATTGGA	7.40176	-10.8076
Day0.1_ACTTTCAAGTCTCAAC	24.1219	-3.89733
Day0.1_ACTTTCAAGTTACGGG	24.7053	-11.3409
Day0.1_ACTTTCACAACGCACC	-14.8159	-11.7198
Day0.1_ACTTTCACAATACGCT	24.6337	-2.9689
Day0.1_ACTTTCACACGAAAGC	3.58999	-2.26114
Day0.1_ACTTTCACACGAGGTA	12.4468	-20.6212
Day0.1_ACTTTCACACTGCCAG	-15.5598	-12.9528
Day0.1_ACTTTCACAGGGATTG	11.8518	-3.32069
Day0.1_ACTTTCACAGTTCCCT	4.91096	0.0186707
Day0.1_ACTTTCACATCCGGGT	-10.037	-24.6319
Day0.1_ACTTTCACATCGGAAG	-2.75622	-11.1139
Day0.1_ACTTTCACATGTTCCC	-15.3283	-10.0728
Day0.1_ACTTTCAGTAGAGGAA	-18.1602	-12.7612
Day0.1_ACTTTCAGTAGCTTGT	-0.59828	-26.7177
Day0.1_ACTTTCAGTCATCGGC	0.173634	-17.9502
Day0.1_ACTTTCAGTCCGAACC	16.2753	-15.9396
Day0.1_ACTTTCAGTCGCCATG	10.1356	-13.4388
Day0.1_ACTTTCAGTGGGTATG	17.6497	-10.49
Day0.1_ACTTTCAGTTAAAGTG	9.87748	-16.948
Day0.1_ACTTTCAGTTATCACG	17.2595	-5.04811
Day0.1_ACTTTCATCAAGGTAA	16.4694	4.3937
Day0.1_ACTTTCATCAGTCAGT	-5.39226	-13.097
Day0.1_ACTTTCATCATACGGT	-4.15729	-17.455
Day0.1_ACTTTCATCATCGCTC	0.259568	-14.979
Day0.1_ACTTTCATCCATGAAC	18.9397	-8.23596
Day0.1_ACTTTCATCGGATGTT	16.7583	-19.0554
Day0.1_ACTTTCATCGGTGTCG	1.91654	-6.75919
Day0.1_ACTTTCATCTGAGGGA	18.1562	-2.53324
Day0.1_ACTTTCATCTGCAGTA	19.6921	-1.48098
Day0.1_ACTTTCATCTTCTGGC	16.8792	-17.1451
Day0.1_AGAATAGAGACACTAA	-12.2233	-9.70933
Day0.1_AGAATAGAGAGGGCTT	9.5002	-4.75264
Day0.1_AGAATAGAGGAATGGA	-15.5832	-17.3889
Day0.1_AGAATAGAGGATGGAA	-5.73141	-25.1166
Day0.1_AGAATAGAGGCAGTCA	10.9441	-11.9897
Day0.1_AGAATAGAGGGAACGG	24.8103	-8.40802
Day0.1_AGAATAGAGTAGCCGA	16.9517	-3.4712
Day0.1_AGAATAGAGTGCCAGA	14.7523	-9.81521
Day0.1_AGAATAGAGTGTACGG	-3.20688	-20.4998
Day0.1_AGAATAGCAACACCTA	14.8142	-16.3653
Day0.1_AGAATAGCAAGCTGAG	11.947	0.810419
Day0.1_AGAATAGCAATGGAAT	17.6	-4.97357
Day0.1_AGAATAGCATATGAGA	6.81674	-15.1618
Day0.1_AGAATAGGTAGCGTCC	18.3998	-18.897
Day0.1_AGAATAGGTCTCCACT	26.2847	-5.85747
Day0.1_AGAATAGGTGTTAAGA	25.2831	-3.98737
Day0.1_AGAATAGGTTCCCTTG	19.9729	-11.2211
Day0.1_AGAATAGGTTGGACCC	-11.899	-10.1555
Day0.1_AGAATAGGTTTGTGTG	14.133	-14.6888
Day0.1_AGAATAGTCATCTGTT	21.7976	-0.79325
Day0.1_AGAATAGTCCCGACTT	24.3466	-10.6258
Day0.1_AGAATAGTCGCTTGTC	12.2604	1.53756
Day0.1_AGAATAGTCTGACCTC	17.9531	-11.3046
Day0.1_AGAATAGTCTGTCTCG	18.8777	-15.5742
Day0.1_AGAATAGTCTGTTGAG	22.356	-8.32159
Day0.1_AGACGTTAGCCAGTAG	6.5992	-10.979
Day0.1_AGACGTTAGCCGTCGT	-2.80245	-23.5986
Day0.1_AGACGTTAGGTAGCCA	10.0783	-13.6051
Day0.1_AGACGTTAGTGGTAAT	1.67841	-28.5412
Day0.1_AGACGTTCACCGAATT	-8.70939	-21.832
Day0.1_AGACGTTCACGGCGTT	-3.30927	-8.95157
Day0.1_AGACGTTCACTCAGGC	-5.38039	-12.6821
Day0.1_AGACGTTCAGACGCCT	18.91	-19.1839
Day0.1_AGACGTTCAGCTGGCT	10.7453	-15.4464
Day0.1_AGACGTTGTAATCACC	-19.7041	-18.0692
Day0.1_AGACGTTGTAATCGTC	20.4901	-0.873055
Day0.1_AGACGTTGTACCCAAT	6.3016	-26.3734
Day0.1_AGACGTTGTATAGTAG	22.9718	1.09388
Day0.1_AGACGTTGTCTCGTTC	23.6671	-9.08194
Day0.1_AGACGTTGTGGCAAAC	-7.32141	-11.5889
Day0.1_AGACGTTGTGTTTGGT	16.6016	-7.04838
Day0.1_AGACGTTGTTACGGAG	7.92011	-1.56537
Day0.1_AGACGTTGTTATGCGT	5.71881	-27.8007
Day0.1_AGACGTTGTTTGCATG	21.1561	-14.0227
Day0.1_AGACGTTGTTTGGGCC	-5.81256	-9.00021
Day0.1_AGACGTTGTTTGTTTC	21.4244	-15.5193
Day0.1_AGACGTTTCACTTCAT	-2.27592	-17.6319
Day0.1_AGACGTTTCCGGCACA	15.8368	-16.887
Day0.1_AGACGTTTCGTAGGAG	12.0823	-22.7711
Day0.1_AGACGTTTCGTCCGTT	24.0319	-11.7927
Day0.1_AGACGTTTCTGCAGTA	24.5625	-10.4141
Day0.1_AGACGTTTCTGGGCCA	7.1443	-27.2922
Day0.1_AGAGCGAAGATCTGAA	-5.39072	-9.96531
Day0.1_AGAGCGAAGGCGCTCT	25.2529	-8.89018
Day0.1_AGAGCGAAGTCCAGGA	14.9856	1.83731
Day0.1_AGAGCGAAGTGAAGAG	25.5291	-8.3696
Day0.1_AGAGCGACACTAAGTC	7.32955	-20.4458
Day0.1_AGAGCGACATTACCTT	-9.68321	-25.9187
Day0.1_AGAGCGACATTGCGGC	-15.475	-13.3462
Day0.1_AGAGCGAGTCATATGC	14.9911	-14.7711
Day0.1_AGAGCGAGTCGCTTTC	6.12106	-25.2655
Day0.1_AGAGCGAGTGAGTGAC	13.6596	-12.6448
Day0.1_AGAGCGATCAACGGCC	-6.69321	-14.4066
Day0.1_AGAGCGATCCATGCTC	11.1769	-18.4733
Day0.1_AGAGCGATCGCCGTGA	19.6467	-16.2848
Day0.1_AGAGCGATCGGTGTCG	4.5608	-28.1015
Day0.1_AGAGCGATCGTTGACA	16.9341	1.11759
Day0.1_AGAGCTTAGCACACAG	-3.67901	-20.5306
Day0.1_AGAGCTTAGCTACCTA	24.8686	-0.295251
Day0.1_AGAGCTTAGGCGCTCT	4.01702	-19.7677
Day0.1_AGAGCTTCACCAGGCT	11.3495	-9.87295
Day0.1_AGAGCTTCACCTATCC	-6.74613	-24.8641
Day0.1_AGAGCTTCAGTATGCT	-1.16131	-6.37488
Day0.1_AGAGCTTCATGCAACT	-9.81855	-20.179
Day0.1_AGAGCTTCATGTAGTC	21.1952	-15.2016
Day0.1_AGAGCTTGTAACGCGA	5.80937	-24.0282
Day0.1_AGAGCTTGTCCGCTGA	-4.63384	-24.9578
Day0.1_AGAGCTTGTGATAAGT	5.19585	-11.9818
Day0.1_AGAGCTTGTGGGTCAA	11.2181	-20.0873
Day0.1_AGAGCTTGTTCAGGCC	-7.80266	-11.8233
Day0.1_AGAGCTTTCACGGTTA	16.1469	-12.1204
Day0.1_AGAGCTTTCACTGGGC	8.84905	-15.0423
Day0.1_AGAGTGGAGAGATGAG	9.4306	-11.2731
Day0.1_AGAGTGGAGGATATAC	-10.123	-9.68735
Day0.1_AGAGTGGCAATCAGAA	27.4307	-6.618
Day0.1_AGAGTGGCAGGACGTA	-5.39379	-17.4629
Day0.1_AGAGTGGCAGTGGGAT	7.49051	-18.3701
Day0.1_AGAGTGGCATGTTCCC	1.63448	-23.968
Day0.1_AGAGTGGCATTAGGCT	-4.88428	-20.4248
Day0.1_AGAGTGGCATTGGCGC	18.7115	-8.08132
Day0.1_AGAGTGGGTACATGTC	7.73543	-12.2414
Day0.1_AGAGTGGGTAGCTAAA	11.5358	-10.9503
Day0.1_AGAGTGGGTCAAGCGA	-16.4008	-17.7591
Day0.1_AGAGTGGGTTACAGAA	8.74449	-12.2103
Day0.1_AGAGTGGGTTATTCTC	26.337	-0.823011
Day0.1_AGAGTGGGTTCGTGAT	13.9728	-9.57719
Day0.1_AGAGTGGGTTCGTTGA	-4.36669	-23.7673
Day0.1_AGAGTGGGTTGCCTCT	5.0241	-25.0822
Day0.1_AGAGTGGTCCGCTGTT	20.4051	-10.0898
Day0.1_AGAGTGGTCGGCGGTT	15.3374	-15.8497
Day0.1_AGAGTGGTCTCTGTCG	16.1696	-13.5718
Day0.1_AGAGTGGTCTGCCAGG	10.7587	-18.6871
Day0.1_AGATCTGAGATCCCGC	-9.44441	-25.3008
Day0.1_AGATCTGAGCGCTCCA	8.56654	-16.1737
Day0.1_AGATCTGAGCTAGCCC	-19.5249	-18.0987
Day0.1_AGATCTGAGCTAGTTC	17.6106	-9.15934
Day0.1_AGATCTGAGGCTAGCA	-2.93006	-6.84889
Day0.1_AGATCTGAGGGTCTCC	-6.24955	-22.6315
Day0.1_AGATCTGAGGTCGGAT	26.1294	-5.00368
Day0.1_AGATCTGAGTCAAGCG	25.6157	-2.44516
Day0.1_AGATCTGAGTCCATAC	7.53455	-25.2437
Day0.1_AGATCTGCAAGGGTCA	-6.22261	-13.3869
Day0.1_AGATCTGCAATGTAAG	-7.06447	-29.7061
Day0.1_AGATCTGCAATTCCTT	-3.83683	-24.328
Day0.1_AGATCTGCACATGGGA	18.4288	-13.7916
Day0.1_AGATCTGCACATGTGT	17.1943	-13.984
Day0.1_AGATCTGCACCCATTC	-8.5968	-25.9536
Day0.1_AGATCTGCACGCATCG	0.314714	-17.6059
Day0.1_AGATCTGCACGGCGTT	5.96727	-11.5957
Day0.1_AGATCTGCACTTCTGC	20.51	-16.5811
Day0.1_AGATCTGCATGAACCT	26.2716	-6.23878
Day0.1_AGATCTGCATGCATGT	10.9916	-13.4076
Day0.1_AGATCTGCATGCCTAA	-3.02453	-17.9295
Day0.1_AGATCTGCATGGGAAC	5.05626	1.91837
Day0.1_AGATCTGGTAATCACC	-6.89351	-10.6755
Day0.1_AGATCTGGTAGAGGAA	9.45082	-17.2002
Day0.1_AGATCTGGTCCAGTGC	10.9135	-7.38962
Day0.1_AGATCTGGTCTGGAGA	-2.12567	-18.1001
Day0.1_AGATCTGGTGCTCTTC	18.533	-15.028
Day0.1_AGATCTGGTTGTGGCC	8.24898	-15.9723
Day0.1_AGATCTGTCAACACCA	22.6134	-6.38096
Day0.1_AGATCTGTCCAGATCA	-3.82733	-9.35417
Day0.1_AGATCTGTCTATGTGG	-15.7391	-14.5251
Day0.1_AGATTGCAGAATGTGT	-2.45199	-22.8911
Day0.1_AGATTGCAGATAGTCA	5.32179	2.10732
Day0.1_AGATTGCAGCAGGCTA	5.32713	1.66178
Day0.1_AGATTGCAGCTTCGCG	14.2167	-13.7972
Day0.1_AGATTGCCAAGCTGTT	20.1198	-0.589902
Day0.1_AGATTGCCAATCCAAC	-5.12258	-16.8324
Day0.1_AGATTGCCACATCCGG	17.6645	-3.88767
Day0.1_AGATTGCCACTGAAGG	10.7913	-8.18207
Day0.1_AGATTGCCAGTCTTCC	-5.35386	-11.4991
Day0.1_AGATTGCCATAGAAAC	10.9226	-15.1243
Day0.1_AGATTGCCATGAGCGA	10.8674	-5.17953
Day0.1_AGATTGCGTAAACGCG	-15.0963	-11.9837
Day0.1_AGATTGCGTACCGCTG	4.7752	-23.2613
Day0.1_AGATTGCGTAGCTGCC	23.6358	-9.10741
Day0.1_AGATTGCGTCGCCATG	20.2843	-12.0414
Day0.1_AGATTGCGTCTTCAAG	26.0132	-8.37102
Day0.1_AGATTGCTCAACGAAA	26.2544	-8.61535
Day0.1_AGATTGCTCACGAAGG	7.30361	-21.1172
Day0.1_AGATTGCTCAGCCTAA	-4.81273	-26.432
Day0.1_AGATTGCTCCCGGATG	9.68261	-14.8527
Day0.1_AGATTGCTCCGCGTTT	15.8926	-8.00343
Day0.1_AGATTGCTCGCGTTTC	2.35989	-12.4875
Day0.1_AGATTGCTCGGAATCT	9.74261	-16.1311
Day0.1_AGCAGCCAGACTGTAA	17.9265	-9.36712
Day0.1_AGCAGCCAGAGTACAT	10.2004	-7.14398
Day0.1_AGCAGCCAGAGTCGGT	13.1012	-11.1435
Day0.1_AGCAGCCAGCTAGCCC	5.37543	-22.91
Day0.1_AGCAGCCAGCTTATCG	-10.1216	-24.2527
Day0.1_AGCAGCCAGGTAGCTG	5.28691	-24.552
Day0.1_AGCAGCCAGTAGTGCG	-6.48081	-12.0487
Day0.1_AGCAGCCCACGTAAGG	0.824814	-18.6336
Day0.1_AGCAGCCCAGTCCTTC	-15.5568	-17.0032
Day0.1_AGCAGCCCATCGATGT	21.262	-13.2916
Day0.1_AGCAGCCCATGGATGG	-0.563727	-21.334
Day0.1_AGCAGCCGTCCGAACC	19.5083	-15.9986
Day0.1_AGCAGCCTCACCAGGC	6.94198	-19.2704
Day0.1_AGCAGCCTCCAGAAGG	15.5716	-12.3317
Day0.1_AGCAGCCTCCTACAGA	17.5024	-17.2088
Day0.1_AGCAGCCTCGATGAGG	2.32653	-21.3318
Day0.1_AGCAGCCTCTCAAACG	21.0362	-2.8865
Day0.1_AGCAGCCTCTGGGCCA	20.876	3.57775
Day0.1_AGCAGCCTCTTGAGGT	10.7048	-12.06
Day0.1_AGCATACAGACGCAAC	-22.4973	-8.71987
Day0.1_AGCATACAGAGACTAT	-3.90638	-28.6297
Day0.1_AGCATACAGAGGGCTT	2.0038	-14.8555
Day0.1_AGCATACAGATATGCA	-1.6592	-9.64094
Day0.1_AGCATACAGATGGGTC	21.4912	-7.64375
Day0.1_AGCATACAGCTGCCCA	4.18517	-13.9382
Day0.1_AGCATACAGCTGCGAA	2.96437	-26.1587
Day0.1_AGCATACAGGCTAGCA	-5.89715	-26.5185
Day0.1_AGCATACAGTACGTTC	23.7755	-11.8695
Day0.1_AGCATACAGTACTTGC	-6.11135	-12.3018
Day0.1_AGCATACCAACTTGAC	-3.8087	-9.53395
Day0.1_AGCATACCAAGTAGTA	14.9298	-5.58795
Day0.1_AGCATACCAATAACGA	9.41606	-17.0734
Day0.1_AGCATACCACCAGTTA	20.3334	-11.3052
Day0.1_AGCATACCAGCCTATA	-14.2873	-12.064
Day0.1_AGCATACCAGCGTTCG	27.1442	-2.98971
Day0.1_AGCATACCAGTAGAGC	0.211577	-17.8405
Day0.1_AGCATACCATGACATC	16.5548	-5.8899
Day0.1_AGCATACCATTGCGGC	18.9516	-10.1338
Day0.1_AGCATACGTAAACACA	18.2053	-3.83392
Day0.1_AGCATACGTAGGAGTC	1.41675	-24.8385
Day0.1_AGCATACGTATAGTAG	3.04315	-10.5121
Day0.1_AGCATACGTCGAGATG	19.0753	8.81714
Day0.1_AGCATACGTCTAGGTT	17.3772	2.81077
Day0.1_AGCATACGTCTGCAAT	19.6239	-15.6697
Day0.1_AGCATACGTGCAGTAG	4.90051	-20.9158
Day0.1_AGCATACGTGTCAATC	-17.2137	-17.8268
Day0.1_AGCATACGTGTTGAGG	-6.03489	-22.5882
Day0.1_AGCATACGTTCATGGT	4.5611	-15.1611
Day0.1_AGCATACTCACCAGGC	13.0674	-16.2304
Day0.1_AGCATACTCAGTCCCT	21.284	-6.31367
Day0.1_AGCATACTCATTGCCC	0.724393	-25.7542
Day0.1_AGCATACTCGCAAACT	15.519	-13.3425
Day0.1_AGCATACTCTCACATT	23.7535	-6.67056
Day0.1_AGCCTAAAGACAATAC	9.8656	-11.2206
Day0.1_AGCCTAAAGAGGGATA	-1.84122	-9.29024
Day0.1_AGCCTAAAGATCCCGC	2.41679	-21.4999
Day0.1_AGCCTAAAGCTGATAA	19.53	-9.81225
Day0.1_AGCCTAAAGGCCCTCA	13.3503	-18.0449
Day0.1_AGCCTAAAGGTACTCT	8.55905	-6.76683
Day0.1_AGCCTAAAGGTGATAT	24.3993	-9.29933
Day0.1_AGCCTAAAGTGTCCAT	3.75548	-26.501
Day0.1_AGCCTAACAAGTACCT	7.17847	-19.9444
Day0.1_AGCCTAACAGGAACGT	17.5273	-7.97044
Day0.1_AGCCTAACATCACAAC	6.9697	-12.6112
Day0.1_AGCCTAACATCAGTCA	5.24238	-13.8496
Day0.1_AGCCTAACATCTACGA	-15.5253	-17.4501
Day0.1_AGCCTAAGTCCGTTAA	22.8979	-12.0544
Day0.1_AGCCTAAGTTACCAGT	-16.7086	-14.6105
Day0.1_AGCCTAAGTTCCAACA	6.74838	-7.43692
Day0.1_AGCCTAATCCACGACG	10.0618	-11.9824
Day0.1_AGCCTAATCGTATCAG	17.6216	-17.481
Day0.1_AGCCTAATCTAACCGA	22.9202	2.08741
Day0.1_AGCCTAATCTCTGAGA	-7.00927	-10.9718
Day0.1_AGCCTAATCTTCGAGA	0.0123796	-8.86991
Day0.1_AGCGGTCAGAGGTACC	-3.68744	-28.791
Day0.1_AGCGGTCAGAGGTAGA	14.5829	-5.13665
Day0.1_AGCGGTCAGCCCGAAA	-8.93552	-20.9677
Day0.1_AGCGGTCAGCCGATTT	19.1863	-17.0427
Day0.1_AGCGGTCAGCTAGTGG	18.82	-9.03617
Day0.1_AGCGGTCAGGGTGTGT	23.2449	-1.34001
Day0.1_AGCGGTCAGGTGCACA	19.6031	-6.70937
Day0.1_AGCGGTCAGTGGTAAT	16.6705	4.01251
Day0.1_AGCGGTCAGTTACCCA	2.32764	-8.96368
Day0.1_AGCGGTCCACATCCAA	-0.933861	-29.5529
Day0.1_AGCGGTCCAGGGAGAG	-7.35054	-29.6753
Day0.1_AGCGGTCCAGTTCCCT	-7.44681	-29.7411
Day0.1_AGCGGTCGTAGTAGTA	-0.846544	-28.1041
Day0.1_AGCGGTCGTCCTCTTG	22.7676	-5.7846
Day0.1_AGCGGTCGTCTGATTG	23.1971	-11.0015
Day0.1_AGCGGTCGTTAGGGTG	-14.2142	-12.8868
Day0.1_AGCGGTCGTTCAGCGC	-16.6745	-15.6998
Day0.1_AGCGGTCTCCAAGCCG	-2.62296	-27.1452
Day0.1_AGCGGTCTCCCATTAT	-3.91745	-20.7895
Day0.1_AGCGGTCTCGAGCCCA	14.9088	-16.6467
Day0.1_AGCGGTCTCTGCAGTA	7.14676	-5.74426
Day0.1_AGCGGTCTCTTGAGGT	6.7464	-21.2506
Day0.1_AGCGTATAGCCGTCGT	10.0523	-7.48759
Day0.1_AGCGTATAGTACTTGC	2.55135	-26.436
Day0.1_AGCGTATCAATAGAGT	3.08169	-15.6957
Day0.1_AGCGTATCAATGAATG	-6.4709	-13.4516
Day0.1_AGCGTATCACTATCTT	9.4006	-13.8669
Day0.1_AGCGTATCAGTGGGAT	-2.28992	-6.70614
Day0.1_AGCGTATCATCGGTTA	15.785	3.65937
Day0.1_AGCGTATCATGACATC	2.58547	-15.8858
Day0.1_AGCGTATGTAAGGGCT	3.52811	-2.96611
Day0.1_AGCGTATGTACAGCAG	3.78136	-19.2387
Day0.1_AGCGTATGTACATCCA	-2.19196	-14.4932
Day0.1_AGCGTATGTCAGAAGC	18.6059	-10.5834
Day0.1_AGCGTATGTCTAAAGA	18.7484	0.32105
Day0.1_AGCGTATGTCTAGGTT	-6.84182	-9.43402
Day0.1_AGCGTATGTGCGCTTG	5.06269	-9.54768
Day0.1_AGCGTATGTGTCTGAT	15.7925	-4.28639
Day0.1_AGCGTATTCTGCTGCT	7.0463	0.647503
Day0.1_AGCGTATTCTTGAGGT	11.5896	-22.3398
Day0.1_AGCGTCGAGCGACGTA	21.3246	7.72839
Day0.1_AGCGTCGAGGTGCTTT	-0.49977	-30.0893
Day0.1_AGCGTCGAGTAATCCC	15.1547	8.50834
Day0.1_AGCGTCGAGTACGCGA	-4.74677	-27.3755
Day0.1_AGCGTCGAGTATTGGA	-1.01269	-9.19002
Day0.1_AGCGTCGCAATCTGCA	-9.82423	-23.3323
Day0.1_AGCGTCGCACACATGT	14.0492	-12.8811
Day0.1_AGCGTCGCAGCTGTAT	20.16	-3.37846
Day0.1_AGCGTCGCAGGGATTG	16.0186	-9.80155
Day0.1_AGCGTCGCATAGTAAG	18.1942	-14.6466
Day0.1_AGCGTCGCATCACCCT	2.57144	-28.3287
Day0.1_AGCGTCGCATGCGCAC	12.1423	-3.59593
Day0.1_AGCGTCGGTAATCACC	16.6437	-10.5505
Day0.1_AGCGTCGGTACAAGTA	9.38849	-26.097
Day0.1_AGCGTCGGTATTCTCT	7.05641	-23.357
Day0.1_AGCGTCGGTCATCGGC	-8.09501	-25.6124
Day0.1_AGCGTCGGTCCATGAT	1.71296	-3.87314
Day0.1_AGCGTCGGTCGAATCT	27.0445	-2.42651
Day0.1_AGCGTCGTCCAGAAGG	28.1212	-4.27847
Day0.1_AGCGTCGTCCGCTGTT	12.2078	-4.99494
Day0.1_AGCGTCGTCCTATGTT	18.3268	4.5657
Day0.1_AGCGTCGTCGCTGATA	7.59269	-7.60407
Day0.1_AGCGTCGTCTAACCGA	16.3003	-7.84019
Day0.1_AGCGTCGTCTCCCTGA	6.97961	-1.57664
Day0.1_AGCGTCGTCTCTGTCG	18.9313	3.14354
Day0.1_AGCTCCTAGCCAGTAG	-3.20283	-25.9193
Day0.1_AGCTCCTAGGCCCGTT	-5.7983	-22.7697
Day0.1_AGCTCCTAGGGAGTAA	17.6229	-16.6902
Day0.1_AGCTCCTAGGGCATGT	23.6943	-12.4947
Day0.1_AGCTCCTAGGGTCGAT	-4.35379	-12.9215
Day0.1_AGCTCCTAGTTTAGGA	11.0958	-0.193573
Day0.1_AGCTCCTCAACTGCGC	19.4045	-4.84109
Day0.1_AGCTCCTCAAGAGTCG	5.6548	-3.20321
Day0.1_AGCTCCTCAAGCTGAG	-6.50303	-12.7432
Day0.1_AGCTCCTCACTTAAGC	17.4846	-14.6416
Day0.1_AGCTCCTCATAACCTG	7.00415	-11.3641
Day0.1_AGCTCCTCATCCTAGA	7.63209	-26.2246
Day0.1_AGCTCCTGTATATGGA	21.5128	-11.1655
Day0.1_AGCTCCTGTCTAGGTT	-4.19087	-20.5099
Day0.1_AGCTCCTGTCTCCATC	26.1465	-9.66654
Day0.1_AGCTCCTGTGAGGCTA	8.48818	-23.3501
Day0.1_AGCTCCTGTGCAGGTA	-14.1656	-12.2289
Day0.1_AGCTCCTGTGGTACAG	-1.99958	-20.6675
Day0.1_AGCTCCTGTTTGTGTG	8.24937	-12.4991
Day0.1_AGCTCCTTCAGTACGT	17.5611	-4.76998
Day0.1_AGCTCCTTCCAGTAGT	-5.35775	-9.29346
Day0.1_AGCTCCTTCTTGTACT	-12.0571	-10.0689
Day0.1_AGCTCTCAGAGGACGG	16.5288	-6.22101
Day0.1_AGCTCTCAGATGAGAG	-9.66174	-22.9554
Day0.1_AGCTCTCAGCAGACTG	-4.07088	-28.2934
Day0.1_AGCTCTCAGCGTGAGT	-12.8841	-16.5759
Day0.1_AGCTCTCAGGCGTACA	11.2163	-21.5737
Day0.1_AGCTCTCAGGTCGGAT	2.5978	-27.9419
Day0.1_AGCTCTCAGGTGCACA	18.2242	-19.2841
Day0.1_AGCTCTCAGTGCGATG	14.1213	-12.616
Day0.1_AGCTCTCAGTGGAGTC	6.08071	-13.1472
Day0.1_AGCTCTCAGTGGTAGC	-9.05969	-19.2481
Day0.1_AGCTCTCAGTGTGGCA	-5.76193	-26.1178
Day0.1_AGCTCTCAGTTACCCA	17.1492	3.48111
Day0.1_AGCTCTCCAAGCGTAG	9.89129	-15.741
Day0.1_AGCTCTCCAATGGAGC	-1.98783	-5.8404
Day0.1_AGCTCTCCACAGATTC	-5.29092	-20.2627
Day0.1_AGCTCTCCAGCAGTTT	1.12434	-19.7383
Day0.1_AGCTCTCCAGCCTATA	-4.26448	-14.2686
Day0.1_AGCTCTCCAGGACGTA	2.70653	-26.4195
Day0.1_AGCTCTCCATAGAAAC	12.8901	-0.0322983
Day0.1_AGCTCTCCATGCTAGT	10.5487	-7.09271
Day0.1_AGCTCTCGTAGAGCTG	18.443	-13.079
Day0.1_AGCTCTCGTAGGCTGA	0.917148	-15.9447
Day0.1_AGCTCTCGTCACCCAG	25.6896	-6.64128
Day0.1_AGCTCTCGTCAGGACA	25.0959	-7.0098
Day0.1_AGCTCTCGTCCATGAT	6.43097	-22.725
Day0.1_AGCTCTCGTCCCTTGT	8.05797	-24.7985
Day0.1_AGCTCTCGTTAAGGGC	18.7239	-12.0892
Day0.1_AGCTCTCGTTTCGCTC	25.0826	-11.825
Day0.1_AGCTCTCTCCAAACAC	19.3787	-13.3948
Day0.1_AGCTCTCTCCCGGATG	-15.6785	-17.0207
Day0.1_AGCTCTCTCCCTTGCA	25.6464	-1.87135
Day0.1_AGCTCTCTCCTTGACC	4.2023	-15.805
Day0.1_AGCTCTCTCTTAGAGC	13.8738	-8.29003
Day0.1_AGCTTGAAGCCAGTAG	6.26418	-5.31615
Day0.1_AGCTTGAAGTAAGTAC	15.2153	-8.07865
Day0.1_AGCTTGAAGTGTCTCA	12.6176	1.491
Day0.1_AGCTTGACAAGCCGTC	-7.10284	-20.027
Day0.1_AGCTTGACAAGCCTAT	-0.855849	-30.1419
Day0.1_AGCTTGACACGGTTTA	-0.904569	-21.1196
Day0.1_AGCTTGACACGTCTCT	4.84989	-11.6354
Day0.1_AGCTTGACAGTATGCT	16.5256	4.31322
Day0.1_AGCTTGACAGTGACAG	23.8077	-6.20073
Day0.1_AGCTTGACATTAGCCA	6.78163	-6.27277
Day0.1_AGCTTGAGTAGCCTAT	10.9686	-18.7179
Day0.1_AGCTTGAGTAGCGCTC	-1.80618	-7.66348
Day0.1_AGCTTGAGTATTCGTG	10.5761	-11.7827
Day0.1_AGCTTGAGTCCAGTGC	5.24751	2.22002
Day0.1_AGCTTGAGTCTTGCGG	24.3518	-4.85154
Day0.1_AGCTTGAGTGAGTGAC	-2.35723	-28.7751
Day0.1_AGCTTGAGTTCACCTC	12.3488	0.91667
Day0.1_AGCTTGATCAATCACG	9.23456	-2.38711
Day0.1_AGCTTGATCAGTGCAT	15.8766	-7.70992
Day0.1_AGCTTGATCATAAAGG	-1.72328	-22.4102
Day0.1_AGCTTGATCGTAGGTT	5.51404	-11.4272
Day0.1_AGCTTGATCTTCCTTC	6.23275	-4.78601
Day0.1_AGCTTGATCTTCGGTC	18.5932	-19.5959
Day0.1_AGCTTGATCTTGCATT	1.75245	-17.1968
Day0.1_AGGCCACAGACTAGAT	19.1372	1.91096
Day0.1_AGGCCACAGAGCAATT	16.4831	-9.61612
Day0.1_AGGCCACAGATATGGT	5.97587	-17.1174
Day0.1_AGGCCACAGCCTATGT	10.1579	-7.95886
Day0.1_AGGCCACAGGGATCTG	-14.0358	-12.4637
Day0.1_AGGCCACAGTACGCCC	27.1244	-6.30264
Day0.1_AGGCCACCATGCAACT	20.6021	-9.76773
Day0.1_AGGCCACGTACAGACG	8.20403	-24.3875
Day0.1_AGGCCACGTCCGAGTC	-5.44102	-23.474
Day0.1_AGGCCACGTCGAGATG	5.60198	-17.8675
Day0.1_AGGCCACGTTTCCACC	5.88253	-12.5785
Day0.1_AGGCCACTCAACACTG	22.074	7.38953
Day0.1_AGGCCACTCAACCAAC	-9.2973	-25.3698
Day0.1_AGGCCACTCACAACGT	21.8102	2.64541
Day0.1_AGGCCACTCCTAGAAC	-9.18509	-19.3887
Day0.1_AGGCCACTCTAGAGTC	20.4722	-6.0286
Day0.1_AGGCCACTCTCTGTCG	24.4883	-2.26402
Day0.1_AGGCCACTCTGCAAGT	1.82988	-1.22427
Day0.1_AGGCCACTCTGGAGCC	1.88365	-14.711
Day0.1_AGGCCACTCTGGCGAC	21.2427	-6.95668
Day0.1_AGGCCACTCTTGACGA	-4.17634	-12.6991
Day0.1_AGGCCGTAGACAGGCT	16.9709	-15.1103
Day0.1_AGGCCGTAGACGCACA	9.05607	-20.9596
Day0.1_AGGCCGTAGAGATGAG	-14.749	-11.727
Day0.1_AGGCCGTAGATATGCA	22.182	-0.418607
Day0.1_AGGCCGTAGATATGGT	-15.9574	-15.8979
Day0.1_AGGCCGTAGTCATCCA	-14.0457	-11.9626
Day0.1_AGGCCGTAGTCCAGGA	-2.90568	-12.7635
Day0.1_AGGCCGTAGTTAACGA	-14.2273	-12.9515
Day0.1_AGGCCGTCAACGATGG	26.3921	-3.37688
Day0.1_AGGCCGTCAAGAAAGG	20.5514	-12.6134
Day0.1_AGGCCGTCAAGTCATC	25.6082	-4.00335
Day0.1_AGGCCGTCACACCGCA	7.60939	-10.8615
Day0.1_AGGCCGTCACAGGCCT	8.0301	-6.66222
Day0.1_AGGCCGTCACTGCCAG	5.07879	-2.36314
Day0.1_AGGCCGTCAGCCAGAA	7.02968	-15.4596
Day0.1_AGGCCGTCAGGTTTCA	-1.13794	-29.8907
Day0.1_AGGCCGTGTAACGACG	17.2344	-15.7733
Day0.1_AGGCCGTGTAGAAAGG	2.56293	-26.8623
Day0.1_AGGCCGTGTAGATTAG	6.51908	-4.44042
Day0.1_AGGCCGTGTCAACATC	14.7952	-2.40881
Day0.1_AGGCCGTGTCCAGTAT	17.5493	-15.6856
Day0.1_AGGCCGTGTCGCGAAA	7.43812	1.45986
Day0.1_AGGCCGTGTGAGCGAT	-17.2179	-16.414
Day0.1_AGGCCGTGTGTAAGTA	9.84814	-4.99615
Day0.1_AGGCCGTGTGTCGCTG	-14.3848	-17.5451
Day0.1_AGGCCGTGTTAAGACA	17.2496	-12.0063
Day0.1_AGGCCGTGTTGGACCC	26.1905	-7.72223
Day0.1_AGGCCGTTCACGCGGT	-5.57334	-10.3252
Day0.1_AGGCCGTTCATGCTCC	20.453	4.13929
Day0.1_AGGCCGTTCATTTGGG	14.9096	-12.6381
Day0.1_AGGGAGTAGAAGCCCA	17.8028	-14.5372
Day0.1_AGGGAGTAGATACACA	13.2251	-13.2898
Day0.1_AGGGAGTAGCACAGGT	13.1857	0.448388
Day0.1_AGGGAGTAGCTCCCAG	16.0271	3.28676
Day0.1_AGGGAGTAGGGAAACA	16.9822	-9.79118
Day0.1_AGGGAGTAGGGTGTGT	4.77065	-28.0463
Day0.1_AGGGAGTAGGTACTCT	4.81084	-15.661
Day0.1_AGGGAGTAGTGGGCTA	-7.12932	-11.409
Day0.1_AGGGAGTCAAGCCCAC	19.8634	-7.20632
Day0.1_AGGGAGTCAAGGGTCA	14.78	-14.5909
Day0.1_AGGGAGTCACACGCTG	6.18774	-14.5619
Day0.1_AGGGAGTCAGCCACCA	26.572	-8.04847
Day0.1_AGGGAGTCAGGCTCAC	20.0911	-14.3888
Day0.1_AGGGAGTCATCTCGCT	2.81811	-14.2684
Day0.1_AGGGAGTCATGTAGTC	12.3089	-6.24396
Day0.1_AGGGAGTGTAAGTAGT	16.1142	-16.6742
Day0.1_AGGGAGTGTACAGTTC	18.708	-19.3004
Day0.1_AGGGAGTGTCGAGATG	-0.200087	-27.7487
Day0.1_AGGGAGTGTCTTCTCG	20.1052	3.40657
Day0.1_AGGGAGTGTTGGACCC	3.4428	-22.8209
Day0.1_AGGGAGTTCAGTGTTG	3.7868	-26.6522
Day0.1_AGGGAGTTCCTTGGTC	7.30587	-16.2646
Day0.1_AGGGAGTTCTGCTTGC	19.9018	-16.807
Day0.1_AGGGAGTTCTTTAGTC	4.13894	-13.4609
Day0.1_AGGGATGAGCACCGCT	-9.20269	-19.0519
Day0.1_AGGGATGAGCCGATTT	9.71156	-12.6061
Day0.1_AGGGATGAGGACCACA	13.6979	-10.5494
Day0.1_AGGGATGAGGCTATCT	-3.17629	-21.9036
Day0.1_AGGGATGAGGTAGCTG	-7.5523	-11.2432
Day0.1_AGGGATGAGTGAACGC	1.83233	-17.9682
Day0.1_AGGGATGCAAAGTCAA	-15.5135	-13.1123
Day0.1_AGGGATGCACGGTAAG	26.1638	-5.88811
Day0.1_AGGGATGCACTCTGTC	-4.52465	-10.1182
Day0.1_AGGGATGCATATACGC	10.1536	-11.7714
Day0.1_AGGGATGGTCAATGTC	20.2307	-6.21595
Day0.1_AGGGATGGTCCGACGT	9.36737	-2.35651
Day0.1_AGGGATGTCATGGTCA	25.2649	-3.88451
Day0.1_AGGGATGTCCTGTAGA	-4.78452	-21.4482
Day0.1_AGGGATGTCGAGAGCA	16.071	-9.10028
Day0.1_AGGGTGAAGAATCTCC	9.1952	-13.4761
Day0.1_AGGGTGAAGAGGTTAT	5.56698	-11.0501
Day0.1_AGGGTGAAGATCCCGC	-3.67507	-9.79938
Day0.1_AGGGTGAAGCTACCTA	-0.696055	-27.0803
Day0.1_AGGGTGAAGGCATGTG	23.7598	-11.214
Day0.1_AGGGTGAAGGGTGTGT	18.2824	-10.7792
Day0.1_AGGGTGAAGTCTCCTC	-16.303	-12.7073
Day0.1_AGGGTGAAGTGATCGG	-9.13196	-19.2849
Day0.1_AGGGTGAAGTGTGGCA	17.7255	4.19662
Day0.1_AGGGTGACAACACCCG	22.0307	-5.98084
Day0.1_AGGGTGACAGCTTAAC	4.80855	-17.8094
Day0.1_AGGGTGACAGGACGTA	12.2499	1.24011
Day0.1_AGGGTGACAGTAACGG	2.28855	-27.3155
Day0.1_AGGGTGACATGGTCTA	-7.51485	-29.6276
Day0.1_AGGGTGATCAACTCTT	5.08678	-25.0653
Day0.1_AGGGTGATCAGCAACT	14.8391	-17.1282
Day0.1_AGGGTGATCCTCCTAG	17.4926	-7.90896
Day0.1_AGGGTGATCGATGAGG	-6.06758	-23.4116
Day0.1_AGGGTGATCGTTGACA	-15.7948	-17.1445
Day0.1_AGGGTGATCTAACTTC	3.27469	-2.28128
Day0.1_AGGGTGATCTTGGGTA	7.157	-18.3611
Day0.1_AGGTCATAGACAGAGA	-1.38709	-21.2575
Day0.1_AGGTCATAGCCACGCT	-14.7918	-14.1544
Day0.1_AGGTCATAGCTGATAA	-17.5901	-10.9029
Day0.1_AGGTCATAGCTGTTCA	18.8606	-9.61221
Day0.1_AGGTCATAGTCCATAC	-5.2898	-12.8186
Day0.1_AGGTCATCAAGCGAGT	-4.76661	-16.8508
Day0.1_AGGTCATCACCTGGTG	-2.47977	-5.94817
Day0.1_AGGTCATCATTAGCCA	-2.14785	-27.947
Day0.1_AGGTCATGTAGGGTAC	11.7067	-0.889272
Day0.1_AGGTCATGTCCATCCT	4.91406	1.63631
Day0.1_AGGTCATGTGCAGGTA	24.6276	1.68065
Day0.1_AGGTCATGTGCTAGCC	2.97548	-7.39035
Day0.1_AGGTCATGTTCATGGT	-9.89097	-23.8566
Day0.1_AGGTCATTCAGCTCGG	25.1421	-10.5352
Day0.1_AGGTCATTCAGGATCT	16.6139	1.99986
Day0.1_AGGTCATTCCCTTGTG	17.5974	-5.27598
Day0.1_AGGTCATTCCGAATGT	3.1619	-18.7287
Day0.1_AGGTCATTCGAGAACG	-9.85633	-23.2717
Day0.1_AGGTCCGAGAAGGTTT	5.41579	-16.3094
Day0.1_AGGTCCGAGACAAAGG	9.1331	-0.62151
Day0.1_AGGTCCGAGACTAAGT	19.5978	-3.64788
Day0.1_AGGTCCGAGCAGGCTA	4.80929	-25.5172
Day0.1_AGGTCCGAGCCGATTT	-3.03486	-11.5193
Day0.1_AGGTCCGAGGACACCA	10.0171	0.190126
Day0.1_AGGTCCGAGGTGATAT	15.873	-16.8601
Day0.1_AGGTCCGAGGTTCCTA	26.1168	-6.7439
Day0.1_AGGTCCGAGTAGATGT	18.6038	-8.68201
Day0.1_AGGTCCGAGTATCTCG	26.5613	-1.61873
Day0.1_AGGTCCGCAAGTTAAG	11.3906	1.19205
Day0.1_AGGTCCGCAATACGCT	-19.2487	-18.2402
Day0.1_AGGTCCGGTAACGCGA	11.6022	-0.141997
Day0.1_AGGTCCGGTGAACCTT	7.08496	-19.856
Day0.1_AGGTCCGGTTAAGACA	2.54363	-16.7209
Day0.1_AGGTCCGGTTCATGGT	-10.9597	-9.53474
Day0.1_AGGTCCGGTTCTGTTT	21.6034	3.10915
Day0.1_AGGTCCGTCACTTCAT	17.8176	-12.7253
Day0.1_AGGTCCGTCCAAATGC	19.1439	-3.82078
Day0.1_AGGTCCGTCCGTACAA	26.6314	-7.93858
Day0.1_AGGTCCGTCGACAGCC	17.9104	-11.6642
Day0.1_AGGTCCGTCGCCCTTA	7.18993	-13.6023
Day0.1_AGGTCCGTCGTACCGG	-6.49752	-9.0979
Day0.1_AGTAGTCAGAAGAAGC	19.542	4.78152
Day0.1_AGTAGTCAGCCCAATT	-1.99605	-21.2418
Day0.1_AGTAGTCAGCTCCCAG	3.89824	-13.3673
Day0.1_AGTAGTCAGGAATGGA	-3.63942	-24.662
Day0.1_AGTAGTCAGGGTTTCT	-4.29814	-24.0394
Day0.1_AGTAGTCCACACCGAC	-2.60769	-21.5322
Day0.1_AGTAGTCCACCGAAAG	26.4068	-9.36532
Day0.1_AGTAGTCCACTAGTAC	26.8822	-6.46217
Day0.1_AGTAGTCCAGTCCTTC	7.78573	-26.0157
Day0.1_AGTAGTCGTAAGTTCC	11.2375	1.26267
Day0.1_AGTAGTCGTAGCGTGA	6.91279	-13.5986
Day0.1_AGTAGTCGTCTGCAAT	-4.27005	-7.35875
Day0.1_AGTAGTCGTGCGGTAA	15.0006	-4.26053
Day0.1_AGTAGTCTCACATACG	18.9551	-14.0606
Day0.1_AGTAGTCTCAGTTTGG	1.56822	-19.3579
Day0.1_AGTAGTCTCATGCATG	-7.83483	-16.0762
Day0.1_AGTAGTCTCATTCACT	-17.9864	-16.7437
Day0.1_AGTAGTCTCCATGCTC	17.4325	-11.0075
Day0.1_AGTAGTCTCGAATCCA	7.28065	0.647691
Day0.1_AGTAGTCTCTCGTATT	0.339176	-18.7374
Day0.1_AGTCTTTAGAGCAATT	17.6274	0.842713
Day0.1_AGTCTTTAGATCCCAT	18.5573	-5.13546
Day0.1_AGTCTTTAGATCCCGC	0.465814	-29.7422
Day0.1_AGTCTTTAGCCACGTC	14.3169	-16.5057
Day0.1_AGTCTTTAGCCGGTAA	17.6334	-13.1368
Day0.1_AGTCTTTAGCGTTTAC	26.3519	-4.05914
Day0.1_AGTCTTTAGGGTATCG	-4.66952	-29.2495
Day0.1_AGTCTTTAGTAGATGT	16.8797	-4.42791
Day0.1_AGTCTTTAGTCAAGGC	-7.55009	-29.4098
Day0.1_AGTCTTTCAAATACAG	-3.38352	-15.9134
Day0.1_AGTCTTTCAAGCGTAG	13.5852	1.84939
Day0.1_AGTCTTTCAATAGAGT	15.2245	3.55936
Day0.1_AGTCTTTCAATGGATA	2.17047	-10.0348
Day0.1_AGTCTTTCACGGCCAT	7.93158	-26.1314
Day0.1_AGTCTTTCAGGTCCAC	7.37078	0.91517
Day0.1_AGTCTTTCAGTAACGG	1.31973	-28.954
Day0.1_AGTCTTTCAGTCTTCC	-7.90267	-12.1385
Day0.1_AGTCTTTCATACAGCT	-4.37908	-17.5197
Day0.1_AGTCTTTCATCTCCCA	5.58343	-5.79012
Day0.1_AGTCTTTCATGGTCTA	4.17976	-16.4183
Day0.1_AGTCTTTGTCAACATC	-15.9265	-17.6763
Day0.1_AGTCTTTGTCCAGTAT	11.5559	4.80519
Day0.1_AGTCTTTGTCCTCTTG	0.34641	-23.3223
Day0.1_AGTCTTTGTTACGCGC	-9.2382	-18.602
Day0.1_AGTCTTTGTTCACCTC	7.0854	-16.9343
Day0.1_AGTCTTTGTTCGGCAC	9.20145	-8.04102
Day0.1_AGTCTTTGTTGCGTTA	20.8203	-5.2836
Day0.1_AGTCTTTTCAGCAACT	3.76099	-25.6152
Day0.1_AGTCTTTTCAGCTGGC	-0.425224	-26.1142
Day0.1_AGTCTTTTCTTTAGTC	16.8428	-5.96157
Day0.1_AGTGAGGAGAGATGAG	16.4315	-9.15877
Day0.1_AGTGAGGAGAGGTTGC	17.9685	4.55428
Day0.1_AGTGAGGAGGAGTTTA	2.67205	-27.9641
Day0.1_AGTGAGGAGGATATAC	0.00437708	-18.8833
Day0.1_AGTGAGGAGGATGTAT	-17.1761	-12.7406
Day0.1_AGTGAGGAGTGCGTGA	14.0996	-8.07281
Day0.1_AGTGAGGAGTTGTCGT	24.7074	-0.786508
Day0.1_AGTGAGGCAATAACGA	19.5959	-15.8352
Day0.1_AGTGAGGCACCAGTTA	-4.70612	-29.8767
Day0.1_AGTGAGGCAGATCGGA	4.55338	-25.9599
Day0.1_AGTGAGGCAGTCGTGC	18.7545	3.95469
Day0.1_AGTGAGGCATCACGTA	-15.6176	-17.0939
Day0.1_AGTGAGGCATGCCCGA	-15.5239	-17.6416
Day0.1_AGTGAGGCATTCTCAT	16.6971	-19.1206
Day0.1_AGTGAGGGTAACGTTC	-12.0292	-10.0266
Day0.1_AGTGAGGGTACTTCTT	18.0094	-14.5944
Day0.1_AGTGAGGGTGACCAAG	17.5246	-6.02707
Day0.1_AGTGAGGGTTTGGGCC	6.35788	-25.4622
Day0.1_AGTGAGGTCATAGCAC	-17.1602	-17.555
Day0.1_AGTGAGGTCGTCCGTT	13.7769	-13.9273
Day0.1_AGTGAGGTCTGCTGTC	9.14116	-12.9928
Day0.1_AGTGGGAAGAAGAAGC	6.84296	-23.6228
Day0.1_AGTGGGAAGAATGTGT	15.2393	-9.57108
Day0.1_AGTGGGAAGACACGAC	2.21092	-18.0942
Day0.1_AGTGGGAAGACTGGGT	7.37702	-24.1044
Day0.1_AGTGGGAAGCCACTAT	6.44114	-15.5526
Day0.1_AGTGGGAAGCGATCCC	3.38808	-19.2575
Day0.1_AGTGGGAAGCGTAGTG	19.3463	-7.39627
Day0.1_AGTGGGAAGCTAGTCT	-3.74872	-20.2775
Day0.1_AGTGGGAAGGGTTCCC	3.17596	-23.1899
Day0.1_AGTGGGAAGTACGCGA	-3.28823	-13.6667
Day0.1_AGTGGGAAGTGGGTTG	-1.03099	-13.3822
Day0.1_AGTGGGACAATACGCT	-0.44362	-19.2385
Day0.1_AGTGGGACAGATGAGC	24.6578	-9.78606
Day0.1_AGTGGGAGTGCGATAG	4.77246	-15.8873
Day0.1_AGTGGGAGTTAGAACA	17.2815	-15.4666
Day0.1_AGTGGGATCATGCTCC	4.81894	-1.60828
Day0.1_AGTGGGATCCGAGCCA	6.55155	-18.3499
Day0.1_AGTGTCAAGACGCAAC	-17.543	-13.4509
Day0.1_AGTGTCAAGGCGCTCT	-6.91831	-29.472
Day0.1_AGTGTCAAGGTGCTAG	26.2351	-8.38421
Day0.1_AGTGTCACAAATCCGT	23.1505	-6.74574
Day0.1_AGTGTCACAACTGCGC	27.1824	-7.50594
Day0.1_AGTGTCACACAGACTT	13.9691	-13.1268
Day0.1_AGTGTCACACAGGTTT	-6.7388	-10.6036
Day0.1_AGTGTCACACGAAGCA	19.3324	-9.18625
Day0.1_AGTGTCACACTTAAGC	1.37813	-17.5211
Day0.1_AGTGTCAGTAGCTCCG	-15.2725	-11.236
Day0.1_AGTGTCAGTATGGTTC	21.7845	-4.99208
Day0.1_AGTGTCAGTCGATTGT	4.48992	-2.73317
Day0.1_AGTGTCAGTCGCTTCT	7.92222	-21.2796
Day0.1_AGTGTCAGTCTCTTAT	-16.103	-17.3878
[truncated: 57,607 more rows]

## Sheet: Figure 1c
Figure 1c
Single cell	PC1	PC2
Day0.1_AAACCTGAGAGCTGGT	-5.89078	-4.09229
Day0.1_AAACCTGAGATGGGTC	-5.92603	-0.832416
Day0.1_AAACCTGAGGTGATAT	-6.0624	-2.02097
Day0.1_AAACCTGAGTGGGATC	0.5614	-0.198263
Day0.1_AAACCTGAGTTGAGTA	4.41715	3.24403
Day0.1_AAACCTGAGTTTAGGA	-9.59764	0.410956
Day0.1_AAACCTGCAAACAACA	-6.18198	-4.57445
Day0.1_AAACCTGCACCTCGGA	-3.09739	-1.50788
Day0.1_AAACCTGCACGGCCAT	2.1914	6.62782
Day0.1_AAACCTGCAGTAAGAT	-8.20971	1.68282
Day0.1_AAACCTGCAGTCCTTC	-3.76148	2.40965
Day0.1_AAACCTGCATCCTTGC	-7.75465	-2.96751
Day0.1_AAACCTGCATGTTCCC	-3.68743	-0.263208
Day0.1_AAACCTGCATTGGGCC	-0.442418	2.50748
Day0.1_AAACCTGGTCTAGGTT	-6.97558	-0.319729
Day0.1_AAACCTGGTTAAGATG	-4.19665	3.07537
Day0.1_AAACCTGGTTCCACGG	-3.20278	0.307759
Day0.1_AAACCTGTCACCAGGC	-4.07149	-1.43402
Day0.1_AAACCTGTCCAAACTG	-5.95916	11.4091
Day0.1_AAACCTGTCCAATGGT	-1.79737	3.3286
Day0.1_AAACCTGTCCGCAAGC	-3.2576	3.04786
Day0.1_AAACCTGTCCGTACAA	-4.19506	10.9306
Day0.1_AAACCTGTCGCATGGC	-3.31338	3.07657
Day0.1_AAACCTGTCGTCCAGG	-1.12106	4.8639
Day0.1_AAACCTGTCTGCTGTC	-3.2648	3.33312
Day0.1_AAACGGGAGAAAGTGG	-4.15055	3.42088
Day0.1_AAACGGGAGCCAGGAT	-4.31911	1.23977
Day0.1_AAACGGGAGCGATAGC	-3.62612	3.34016
Day0.1_AAACGGGAGCTTTGGT	3.35384	-1.13846
Day0.1_AAACGGGAGGCTAGGT	-4.41726	11.6485
Day0.1_AAACGGGAGGGTCTCC	-4.36073	-2.33469
Day0.1_AAACGGGAGGTGATAT	-2.45649	0.255457
Day0.1_AAACGGGAGTAGCCGA	-4.84331	2.53274
Day0.1_AAACGGGAGTCCCACG	-8.40572	-0.439958
Day0.1_AAACGGGCAAAGAATC	-4.73997	7.1876
Day0.1_AAACGGGCAATCCGAT	-1.03549	3.56368
Day0.1_AAACGGGCAATGCCAT	-6.86582	2.53848
Day0.1_AAACGGGCACAACGTT	1.83124	5.40081
Day0.1_AAACGGGCACAGGTTT	-1.65931	7.79223
Day0.1_AAACGGGCAGCCTTTC	-5.06841	0.889828
Day0.1_AAACGGGCAGTGAGTG	1.26218	7.5249
Day0.1_AAACGGGGTAAGGGAA	-4.6487	4.20977
Day0.1_AAACGGGGTACTCGCG	-2.78465	0.242935
Day0.1_AAACGGGGTGCTGTAT	-4.00725	-1.59433
Day0.1_AAACGGGGTTCCACAA	-5.31631	0.844226
Day0.1_AAACGGGGTTTAAGCC	-7.03885	-2.44638
Day0.1_AAACGGGTCAAACCGT	3.8437	1.29433
Day0.1_AAACGGGTCAAGAAGT	-4.6361	3.03485
Day0.1_AAACGGGTCAATCACG	-5.09153	8.55024
Day0.1_AAACGGGTCACCGTAA	-1.32971	4.513
Day0.1_AAACGGGTCAGGTAAA	0.0251884	7.58772
Day0.1_AAACGGGTCGTAGGTT	0.449753	-0.0253865
Day0.1_AAACGGGTCTGGAGCC	-3.60952	-1.57335
Day0.1_AAAGATGAGACAGAGA	-10.817	-3.42093
Day0.1_AAAGATGAGAGCTATA	-6.19178	4.87301
Day0.1_AAAGATGAGATATGCA	-4.15517	2.66755
Day0.1_AAAGATGAGATCCGAG	-6.15559	4.25618
Day0.1_AAAGATGAGCATGGCA	-11.5314	-0.734731
Day0.1_AAAGATGAGCGATTCT	1.71286	2.49126
Day0.1_AAAGATGAGCGTAGTG	1.88316	3.92857
Day0.1_AAAGATGAGCGTTGCC	-2.16856	1.17915
Day0.1_AAAGATGAGCTGCCCA	-2.83843	0.778221
Day0.1_AAAGATGAGGACTGGT	-8.78739	-2.13923
Day0.1_AAAGATGAGGCAGTCA	-4.38104	0.377427
Day0.1_AAAGATGAGGGCACTA	1.69892	5.50452
Day0.1_AAAGATGAGTTCGCGC	-1.99105	2.4278
Day0.1_AAAGATGAGTTGAGAT	-4.1351	-0.8035
Day0.1_AAAGATGCAAGCGTAG	-10.7913	-4.35342
Day0.1_AAAGATGCACAGACTT	-4.86536	-0.47367
Day0.1_AAAGATGCATAACCTG	-3.93464	-1.65701
Day0.1_AAAGATGCATTATCTC	1.28031	0.167212
Day0.1_AAAGATGGTACAGACG	-5.52901	-1.33641
Day0.1_AAAGATGGTACGAAAT	-5.46431	7.76279
Day0.1_AAAGATGGTCCAGTTA	-3.11747	-3.76677
Day0.1_AAAGATGGTCCTCCAT	-4.45119	2.76211
Day0.1_AAAGATGGTGATGTCT	-5.50888	-2.55096
Day0.1_AAAGATGGTGCGGTAA	-2.07878	9.03939
Day0.1_AAAGATGGTGGCAAAC	-2.51951	2.02658
Day0.1_AAAGATGGTGTAATGA	-6.74292	3.34825
Day0.1_AAAGATGGTTAAGAAC	-2.32938	-4.88883
Day0.1_AAAGATGTCCAAATGC	-4.19645	-2.01378
Day0.1_AAAGATGTCCATGAAC	4.69611	6.93704
Day0.1_AAAGATGTCGCCTGAG	-6.41139	-1.17268
Day0.1_AAAGATGTCGTAGATC	-8.21932	-2.28509
Day0.1_AAAGATGTCGTAGGAG	-9.17793	-0.884769
Day0.1_AAAGATGTCTTGAGAC	-7.29732	7.64405
Day0.1_AAAGCAAAGACTTGAA	-5.96138	0.0149017
Day0.1_AAAGCAAAGTCCTCCT	-1.28934	2.53267
Day0.1_AAAGCAACAAGAGGCT	-3.01353	6.50952
Day0.1_AAAGCAACAAGCTGTT	-2.35505	0.751592
Day0.1_AAAGCAACACATCCAA	-6.72006	0.846186
Day0.1_AAAGCAACACCCATTC	-2.27631	2.90955
Day0.1_AAAGCAAGTAGCTGCC	0.83127	13.7362
Day0.1_AAAGCAAGTATCTGCA	-5.79334	0.373282
Day0.1_AAAGCAAGTCTGGTCG	-3.58029	5.54103
Day0.1_AAAGCAAGTTAAAGAC	-8.55063	4.43234
Day0.1_AAAGCAAGTTAAGAAC	0.934466	2.93238
Day0.1_AAAGCAATCAGCTCTC	-5.04524	4.37347
Day0.1_AAAGCAATCCCTTGTG	-4.95731	6.66222
Day0.1_AAAGCAATCCGTTGCT	-3.33753	13.6443
Day0.1_AAAGCAATCGTTGCCT	-3.6145	12.1176
Day0.1_AAAGCAATCTAACTTC	-4.82381	4.64181
Day0.1_AAAGCAATCTCATTCA	-6.06901	5.0555
Day0.1_AAAGCAATCTTTAGGG	-4.54404	5.84957
Day0.1_AAAGTAGAGAGATGAG	-2.37906	4.33533
Day0.1_AAAGTAGAGAGTCGGT	-2.39514	3.10557
Day0.1_AAAGTAGAGCTCCCAG	-3.10987	3.35144
Day0.1_AAAGTAGAGGTGCAAC	-1.39451	0.550707
Day0.1_AAAGTAGAGTACGTAA	-4.58132	2.79038
Day0.1_AAAGTAGAGTATCGAA	-4.62312	-1.58461
Day0.1_AAAGTAGCAAAGAATC	-4.19131	7.33694
Day0.1_AAAGTAGCAATGACCT	-2.72617	0.86644
Day0.1_AAAGTAGCACCGAATT	-7.19848	2.72322
Day0.1_AAAGTAGCACCTTGTC	-6.36406	1.71421
Day0.1_AAAGTAGCAGCTCGAC	-7.00724	-2.79262
Day0.1_AAAGTAGCATCATCCC	-1.51793	-0.305386
Day0.1_AAAGTAGCATGCTAGT	-5.9444	0.651491
Day0.1_AAAGTAGGTAAATACG	-2.89632	6.04083
Day0.1_AAAGTAGGTACATCCA	-7.48436	2.88051
Day0.1_AAAGTAGGTACTCTCC	-5.48927	1.69635
Day0.1_AAAGTAGGTCCTCTTG	-2.41433	2.40537
Day0.1_AAAGTAGGTCTGGTCG	-3.55024	0.957215
Day0.1_AAAGTAGGTGCCTGTG	-4.282	-1.42752
Day0.1_AAAGTAGGTGGGTCAA	-5.13993	-0.165616
Day0.1_AAAGTAGGTGTGAATA	-5.78909	1.1177
Day0.1_AAAGTAGGTGTGGTTT	-6.17384	-1.11766
Day0.1_AAAGTAGGTTAAGGGC	-6.4089	4.12495
Day0.1_AAAGTAGGTTTAGGAA	-5.17401	-2.03065
Day0.1_AAAGTAGTCATTTGGG	-3.92393	-0.158374
Day0.1_AAAGTAGTCGTCGTTC	-6.62679	-0.539493
Day0.1_AAAGTAGTCTAACTCT	-6.85833	2.18162
Day0.1_AAAGTAGTCTGCCCTA	-7.93254	3.36239
Day0.1_AAATGCCAGACGCAAC	-2.76875	-1.27968
Day0.1_AAATGCCAGAGTAATC	-4.36557	-1.14804
Day0.1_AAATGCCAGAGTACAT	-5.73148	9.96027
Day0.1_AAATGCCAGCTAAGAT	-7.65596	0.617554
Day0.1_AAATGCCAGTCGAGTG	-3.80653	-3.31744
Day0.1_AAATGCCCAAAGGTGC	-7.0131	-1.75526
Day0.1_AAATGCCCAAGCCGCT	-2.43604	-0.149695
Day0.1_AAATGCCCAATGGAGC	-5.415	6.88094
Day0.1_AAATGCCCATCACGTA	-0.244603	3.7431
Day0.1_AAATGCCGTAGGGACT	-5.22695	1.74311
Day0.1_AAATGCCGTATTCGTG	-5.91501	-1.89937
Day0.1_AAATGCCGTTAAGAAC	-7.63429	-3.26766
Day0.1_AAATGCCGTTTGTGTG	-5.55116	0.619505
Day0.1_AAATGCCTCACGATGT	-4.58997	3.62796
Day0.1_AAATGCCTCAGTCAGT	-2.31348	-4.28507
Day0.1_AAATGCCTCATCGGAT	-8.24754	1.71748
Day0.1_AAATGCCTCATTATCC	-10.6199	-3.95217
Day0.1_AAATGCCTCCGCGTTT	3.44307	4.32057
Day0.1_AACACGTAGAAAGTGG	-7.51696	2.68646
Day0.1_AACACGTAGCTAACAA	-10.2137	0.181528
Day0.1_AACACGTAGCTAGTCT	-1.48327	1.68525
Day0.1_AACACGTAGCTCCCAG	-3.38609	1.29827
Day0.1_AACACGTAGCTGTTCA	-5.00205	5.38333
Day0.1_AACACGTAGGACATTA	-7.18701	1.8103
Day0.1_AACACGTAGGTAGCCA	-2.65995	1.08985
Day0.1_AACACGTAGTCGAGTG	-5.27005	-1.31867
Day0.1_AACACGTAGTGCAAGC	-3.34955	4.94398
Day0.1_AACACGTAGTTGAGTA	-3.63719	4.90614
Day0.1_AACACGTCAAATACAG	-8.08932	3.86894
Day0.1_AACACGTCAAGCCTAT	2.46544	1.85521
Day0.1_AACACGTCAAGCGATG	-6.26599	4.27964
Day0.1_AACACGTCAAGTCTGT	-9.08029	3.30551
Day0.1_AACACGTCATGCAATC	-4.26334	5.1338
Day0.1_AACACGTGTCAAAGAT	-6.43015	0.40873
Day0.1_AACACGTGTCCGAAGA	-1.25574	5.35895
Day0.1_AACACGTGTTACCGAT	-1.55522	6.70403
Day0.1_AACACGTGTTATTCTC	-8.73569	-2.66338
Day0.1_AACACGTGTTCGGCAC	-3.34162	4.03463
Day0.1_AACACGTTCACGGTTA	-1.96355	2.51982
Day0.1_AACACGTTCACTCCTG	1.56645	7.0016
Day0.1_AACACGTTCACTTATC	-5.94698	0.177144
Day0.1_AACACGTTCAGTCAGT	-3.34016	1.89791
Day0.1_AACACGTTCCGTACAA	-6.23538	2.97657
Day0.1_AACACGTTCGCGTAGC	-5.27642	2.85878
Day0.1_AACACGTTCGTGACAT	-6.1695	-1.66024
Day0.1_AACACGTTCTTGTACT	-1.07353	-0.671075
Day0.1_AACACGTTCTTTACGT	-5.81336	2.37326
Day0.1_AACCATGAGATATGGT	-3.13264	-0.524863
Day0.1_AACCATGAGCACACAG	0.0275621	5.30815
Day0.1_AACCATGAGCTAACTC	-2.29014	3.48362
Day0.1_AACCATGAGGGAGTAA	-2.45757	5.85771
Day0.1_AACCATGAGTGACATA	-8.98744	2.66393
Day0.1_AACCATGAGTGTACGG	-6.39047	-1.48286
Day0.1_AACCATGCAATGGAAT	-7.07462	-2.90135
Day0.1_AACCATGCATTACCTT	4.85911	4.20336
Day0.1_AACCATGCATTCCTCG	-0.230456	2.59568
Day0.1_AACCATGGTAAAGTCA	-7.09854	-0.931616
Day0.1_AACCATGGTAAATGAC	-6.02809	-0.624507
Day0.1_AACCATGGTAACGTTC	-5.89653	3.11606
Day0.1_AACCATGGTATGGTTC	-10.6165	-0.718901
Day0.1_AACCATGGTCCGAATT	-5.61206	-3.94649
Day0.1_AACCATGGTCCTCCAT	-0.870933	1.42033
Day0.1_AACCATGGTTGATTCG	-7.02281	1.69381
Day0.1_AACCATGGTTGGAGGT	-3.2486	-0.96672
Day0.1_AACCATGTCAGGTTCA	-2.032	-0.410629
Day0.1_AACCATGTCCGCAAGC	-7.48968	3.51489
Day0.1_AACCATGTCCTTAATC	-4.3634	15.925
Day0.1_AACCATGTCGGATGGA	-5.70424	7.00401
Day0.1_AACCATGTCGGCTTGG	-1.29053	3.08317
Day0.1_AACCATGTCGTTTATC	-5.39357	5.97986
Day0.1_AACCATGTCTGAAAGA	-8.493	4.28437
Day0.1_AACCATGTCTGCCCTA	-5.63851	-3.21454
Day0.1_AACCGCGAGAAAGTGG	-0.654509	1.69962
Day0.1_AACCGCGAGAGACGAA	-2.26608	4.76274
Day0.1_AACCGCGAGCTACCGC	-1.96923	-0.941448
Day0.1_AACCGCGAGCTGGAAC	-2.63528	-2.38297
Day0.1_AACCGCGAGGGAGTAA	-2.70037	4.76532
Day0.1_AACCGCGAGTGGACGT	-6.94053	4.40268
Day0.1_AACCGCGAGTTGAGAT	-5.13235	-1.43222
Day0.1_AACCGCGCAAACTGCT	4.60628	-0.817302
Day0.1_AACCGCGCAAATTGCC	1.24441	4.73102
Day0.1_AACCGCGCACCGATAT	-3.96607	0.309492
Day0.1_AACCGCGCAGGGTACA	-0.547938	4.83801
Day0.1_AACCGCGGTAAGGGAA	-6.13954	0.274403
Day0.1_AACCGCGGTAAGGGCT	-5.11162	-0.312129
Day0.1_AACCGCGGTAGGCATG	-1.03392	0.403744
Day0.1_AACCGCGGTATAGGTA	-3.46417	5.64782
Day0.1_AACCGCGGTATCGCAT	-5.33548	2.7453
Day0.1_AACCGCGGTCAGAGGT	-5.43745	0.808737
Day0.1_AACCGCGGTCGTCTTC	-2.06755	7.21681
Day0.1_AACCGCGGTGAGCGAT	-9.0965	-3.02261
Day0.1_AACCGCGGTGAGTGAC	-9.58536	-1.29915
Day0.1_AACCGCGGTGGTGTAG	-4.31291	0.850952
Day0.1_AACCGCGGTTCCTCCA	-2.09709	1.105
Day0.1_AACCGCGTCAGAGACG	-6.13299	-3.75175
Day0.1_AACCGCGTCAGAGCTT	-9.47176	-2.71181
Day0.1_AACCGCGTCAGCCTAA	-3.28374	1.00915
Day0.1_AACCGCGTCAGTTGAC	-4.17941	-0.629628
Day0.1_AACCGCGTCATGCTCC	-6.14552	0.972165
Day0.1_AACCGCGTCCCGGATG	-8.28815	3.0284
Day0.1_AACCGCGTCTATCGCC	2.23762	5.72122
Day0.1_AACCGCGTCTTGCAAG	-9.51432	-0.114623
Day0.1_AACGTTGAGACGCAAC	-2.91373	1.66314
Day0.1_AACGTTGAGACGCTTT	0.30834	3.21972
Day0.1_AACGTTGAGAGCTTCT	-0.336451	0.44041
Day0.1_AACGTTGAGCGACGTA	-4.39839	0.0825536
Day0.1_AACGTTGAGGAGTCTG	-4.87733	-2.9222
Day0.1_AACGTTGAGTAATCCC	-5.79938	1.33059
Day0.1_AACGTTGCAAAGGAAG	-8.99331	4.73037
Day0.1_AACGTTGCAACCGCCA	-10.2504	0.361927
Day0.1_AACGTTGCAAGTTAAG	-5.46552	8.12673
Day0.1_AACGTTGCAATAGCGG	-7.13197	-0.458123
Day0.1_AACGTTGCACTCGACG	-5.61012	-2.01313
Day0.1_AACGTTGCAGTAACGG	2.32506	2.56833
Day0.1_AACGTTGCATCGGAAG	-9.42386	-1.88149
Day0.1_AACGTTGCATGCCTAA	-3.53795	3.75607
Day0.1_AACGTTGCATTTGCTT	-4.01373	7.24873
Day0.1_AACGTTGGTAACGACG	-8.16468	3.51262
Day0.1_AACGTTGGTACTTGAC	-1.47646	3.63771
Day0.1_AACGTTGGTCAATGTC	-6.04683	1.37908
Day0.1_AACGTTGGTCCAGTAT	-5.68513	11.6546
Day0.1_AACGTTGGTCGCATAT	-1.11719	8.65985
Day0.1_AACGTTGGTCGGGTCT	-5.62331	6.59266
Day0.1_AACGTTGGTCGTGGCT	-8.21073	-3.181
Day0.1_AACGTTGGTGAAGGCT	-1.97007	11.1789
Day0.1_AACGTTGGTGTCCTCT	-1.628	12.6697
Day0.1_AACGTTGTCAACCAAC	-5.33506	10.2696
Day0.1_AACGTTGTCACGACTA	-5.47622	1.1963
Day0.1_AACGTTGTCACTTATC	-5.48362	0.659351
Day0.1_AACGTTGTCCCGGATG	-7.96089	-1.05981
Day0.1_AACGTTGTCCCTTGCA	3.53143	5.28441
Day0.1_AACGTTGTCCGTCATC	-7.54808	1.52182
Day0.1_AACGTTGTCCTGCCAT	-3.71951	-2.72359
Day0.1_AACGTTGTCGCAAACT	6.58429	2.17195
Day0.1_AACGTTGTCTGTCAAG	-2.12809	3.72488
Day0.1_AACTCAGAGACCGGAT	-2.75444	-0.864401
Day0.1_AACTCAGAGACTAGGC	-3.50681	1.68878
Day0.1_AACTCAGAGGGTATCG	-0.687127	12.8478
Day0.1_AACTCAGCAAAGGCGT	-5.86799	-1.10293
Day0.1_AACTCAGCAAGAAAGG	0.628582	0.680982
Day0.1_AACTCAGCAAGCTGGA	-3.69048	0.811174
Day0.1_AACTCAGCAATAAGCA	-1.60579	-4.01239
Day0.1_AACTCAGCAGGATCGA	-9.05807	2.23796
Day0.1_AACTCAGGTAACGCGA	-6.41532	-1.00399
Day0.1_AACTCAGGTACAGCAG	-0.639068	7.69602
Day0.1_AACTCAGGTCAGATAA	-7.07353	1.11949
Day0.1_AACTCAGGTCTCCACT	-2.90444	7.93804
Day0.1_AACTCAGGTCTTTCAT	-0.30346	10.5375
Day0.1_AACTCAGGTTCCCGAG	-7.03167	-1.82342
Day0.1_AACTCAGTCACAACGT	2.91872	0.352657
Day0.1_AACTCAGTCCACGTGG	-2.1243	1.38751
Day0.1_AACTCAGTCGTGGGAA	-4.77935	-0.67397
Day0.1_AACTCAGTCTCCCTGA	-2.39005	8.13064
Day0.1_AACTCAGTCTGCTGTC	-4.9111	9.99814
Day0.1_AACTCCCAGACAAAGG	-2.78948	4.90966
Day0.1_AACTCCCAGAGAACAG	-13.6808	3.00813
Day0.1_AACTCCCAGATAGCAT	-2.79321	5.39225
Day0.1_AACTCCCAGATCCCAT	-1.70833	6.84034
Day0.1_AACTCCCAGGGATACC	-2.82881	-4.5283
Day0.1_AACTCCCCAAACCTAC	-3.13062	0.47843
Day0.1_AACTCCCCAACGATCT	-5.52405	-1.42586
Day0.1_AACTCCCCAAGCTGAG	0.914851	6.86963
Day0.1_AACTCCCCACTGCCAG	-6.11592	3.41655
Day0.1_AACTCCCCAGCGTAAG	-6.69414	-3.05074
Day0.1_AACTCCCCAGCTGTTA	-7.91608	-0.704687
Day0.1_AACTCCCCAGTCAGCC	-7.40083	-1.69441
Day0.1_AACTCCCCATATGGTC	-8.75536	-2.57699
Day0.1_AACTCCCGTACAGACG	-0.746764	-2.80815
Day0.1_AACTCCCGTCCGAAGA	-8.27367	0.704149
Day0.1_AACTCCCGTCGCCATG	-8.01628	4.29391
Day0.1_AACTCCCTCCTGTACC	-3.94718	4.99301
Day0.1_AACTCCCTCTGATTCT	-4.6892	6.83538
Day0.1_AACTCCCTCTTGCATT	-7.41967	-0.198525
Day0.1_AACTCTTAGAACTCGG	-3.6777	11.8619
Day0.1_AACTCTTAGATGCCTT	-2.56667	1.86096
Day0.1_AACTCTTAGCACCGTC	-5.13127	5.07048
Day0.1_AACTCTTAGCCACGTC	-2.8424	2.04182
Day0.1_AACTCTTAGCTAACTC	-5.34764	-3.1933
Day0.1_AACTCTTAGTGTGAAT	-4.64073	0.591222
Day0.1_AACTCTTCAAGACACG	3.70868	4.93362
Day0.1_AACTCTTCACAGGAGT	1.41479	-0.0366006
Day0.1_AACTCTTCACCAGGTC	-2.2399	8.04813
Day0.1_AACTCTTCAGCCTATA	1.21863	-0.306726
Day0.1_AACTCTTCATAACCTG	-7.02572	1.53582
Day0.1_AACTCTTCATACGCCG	0.665396	4.70708
Day0.1_AACTCTTCATTCTCAT	-0.903923	1.34465
Day0.1_AACTCTTGTACTTGAC	-1.53666	2.21611
Day0.1_AACTCTTGTAGTACCT	-1.17946	-0.600215
Day0.1_AACTCTTGTATTCGTG	-6.87969	-2.05983
Day0.1_AACTCTTGTCATATCG	-2.17811	2.18309
Day0.1_AACTCTTGTCCGCTGA	-2.2652	3.29729
Day0.1_AACTCTTGTTGAACTC	-4.60341	4.86924
Day0.1_AACTCTTTCAAGGTAA	-4.97791	1.55201
Day0.1_AACTCTTTCATCGGAT	-4.80913	1.69523
Day0.1_AACTCTTTCATGTAGC	-4.87848	4.42228
Day0.1_AACTCTTTCCAAGTAC	-3.63114	-1.79966
Day0.1_AACTCTTTCCGTCATC	-4.68664	4.55053
Day0.1_AACTCTTTCCTACAGA	-0.873011	1.44185
Day0.1_AACTCTTTCCTAGAAC	-2.30675	2.54118
Day0.1_AACTCTTTCGGACAAG	-5.3371	4.69658
Day0.1_AACTCTTTCGGATGGA	-6.18084	-2.57386
Day0.1_AACTCTTTCGTTGACA	-1.21051	2.38205
Day0.1_AACTCTTTCTTTACAC	-1.18173	0.782057
Day0.1_AACTGGTAGAAGATTC	-2.01656	0.641192
Day0.1_AACTGGTAGCTAGCCC	-5.74821	-1.48926
Day0.1_AACTGGTAGGATGGAA	1.38676	5.92683
Day0.1_AACTGGTAGGCTCATT	1.60348	7.05222
Day0.1_AACTGGTAGTTAACGA	-2.00357	5.63156
Day0.1_AACTGGTCAAACGCGA	7.58424	10.9625
Day0.1_AACTGGTCACAACGCC	-0.083135	1.89403
Day0.1_AACTGGTCACGGTAGA	-2.58705	0.00556699
Day0.1_AACTGGTCAGCCAGAA	-6.8853	1.34485
Day0.1_AACTGGTCATCGGAAG	-7.08871	0.225225
Day0.1_AACTGGTGTAGTAGTA	-5.36568	-2.18999
Day0.1_AACTGGTGTCTCTCTG	2.21778	10.4352
Day0.1_AACTGGTGTGACGGTA	-4.95132	6.1352
Day0.1_AACTGGTGTGCTGTAT	-1.82346	8.28396
Day0.1_AACTGGTGTGTTAAGA	-4.65973	-1.18911
Day0.1_AACTGGTGTTAGGGTG	-1.92922	4.40763
Day0.1_AACTGGTGTTGCGCAC	-7.51734	-2.98898
Day0.1_AACTGGTTCATAACCG	-2.55054	-1.17157
Day0.1_AACTGGTTCCCTCAGT	-4.26546	-1.8761
Day0.1_AACTGGTTCCGAAGAG	-3.40442	7.95569
Day0.1_AACTGGTTCGAGCCCA	-0.33996	0.756462
Day0.1_AACTGGTTCGCCATAA	2.24844	0.937515
Day0.1_AACTGGTTCGTGTAGT	-7.05499	-2.09713
Day0.1_AACTGGTTCTAACTGG	-6.66087	1.6344
Day0.1_AACTTTCAGCTTCGCG	-3.20913	10.3078
Day0.1_AACTTTCAGGCAGTCA	-4.60076	3.08816
Day0.1_AACTTTCAGGTGGGTT	-8.69813	7.2164
Day0.1_AACTTTCAGTTGTAGA	-1.76135	7.7102
Day0.1_AACTTTCCAATGGACG	-5.9082	-0.012079
Day0.1_AACTTTCCACGAGAGT	-6.71745	-1.16395
Day0.1_AACTTTCCACGCTTTC	-1.2891	0.562672
Day0.1_AACTTTCCAGACGCCT	-1.21128	1.86457
Day0.1_AACTTTCCAGTATCTG	-5.56033	3.9698
Day0.1_AACTTTCCAGTGGAGT	-3.98159	3.52419
Day0.1_AACTTTCCATCTACGA	-4.37414	3.17511
Day0.1_AACTTTCCATTCTCAT	-6.12646	-1.18762
Day0.1_AACTTTCGTAATAGCA	-3.94625	5.00376
Day0.1_AACTTTCGTCGAGTTT	-6.5905	-1.55626
Day0.1_AACTTTCGTGAGGCTA	-5.44672	-1.37567
Day0.1_AACTTTCGTGTAACGG	-5.72032	3.16416
Day0.1_AACTTTCGTGTGGTTT	-7.34378	2.15888
Day0.1_AACTTTCGTTAAAGAC	-5.9643	9.12267
Day0.1_AACTTTCGTTACAGAA	4.89665	5.33988
Day0.1_AACTTTCGTTGTCGCG	-8.4427	5.9016
Day0.1_AACTTTCGTTTCGCTC	-5.99841	-2.50423
Day0.1_AACTTTCTCAGTCAGT	-1.18125	0.599875
Day0.1_AACTTTCTCGCGTAGC	-4.11028	-0.669791
Day0.1_AACTTTCTCGTTTAGG	-8.70754	-3.13671
Day0.1_AACTTTCTCTACCTGC	-4.40381	6.29695
Day0.1_AACTTTCTCTTAGCCC	-2.70179	4.64204
Day0.1_AAGACCTAGAAGGTTT	-0.0678206	2.76641
Day0.1_AAGACCTAGATATGCA	-6.63145	3.40512
Day0.1_AAGACCTAGCACGCCT	-7.19831	5.851
Day0.1_AAGACCTAGCAGCCTC	-5.38079	0.920229
Day0.1_AAGACCTAGCCAGGAT	1.04228	7.51855
Day0.1_AAGACCTAGCTAGTTC	-4.51081	2.89676
Day0.1_AAGACCTAGCTCAACT	1.11781	2.99257
Day0.1_AAGACCTAGGCTATCT	-3.56784	6.64442
Day0.1_AAGACCTAGTCCAGGA	-7.12578	6.44104
Day0.1_AAGACCTAGTCCCACG	-6.06836	6.59999
Day0.1_AAGACCTAGTCTCGGC	-6.17566	5.54994
Day0.1_AAGACCTAGTGACATA	-4.40255	14.3897
Day0.1_AAGACCTAGTGGGCTA	-5.57322	-1.75027
Day0.1_AAGACCTCACCCTATC	-2.55287	4.90977
Day0.1_AAGACCTCAGCATACT	-5.19728	-1.20852
Day0.1_AAGACCTCAGGTCTCG	-4.66358	0.869468
Day0.1_AAGACCTCATGCATGT	1.6339	9.00765
Day0.1_AAGACCTGTACAGTGG	-7.42286	-2.61996
Day0.1_AAGACCTGTAGAGGAA	-5.05291	0.0471789
Day0.1_AAGACCTGTAGCCTAT	-3.92764	0.837257
Day0.1_AAGACCTGTCCAGTTA	-5.93295	-0.574291
Day0.1_AAGACCTGTCGTTGTA	-5.19903	7.29883
Day0.1_AAGACCTGTGCTAGCC	-4.1887	0.656798
Day0.1_AAGACCTTCGCACTCT	-5.48344	1.70373
Day0.1_AAGACCTTCTTGCATT	-3.40829	1.57166
Day0.1_AAGACCTTCTTGTTTG	-0.238302	0.387706
Day0.1_AAGCCGCAGAAAGTGG	-3.19588	3.3126
Day0.1_AAGCCGCAGAGAACAG	-4.44388	4.55873
Day0.1_AAGCCGCAGCCGATTT	-6.01268	2.24086
Day0.1_AAGCCGCAGCGCTCCA	-1.49845	5.06314
Day0.1_AAGCCGCAGCTGCGAA	-3.19093	-1.79777
Day0.1_AAGCCGCAGGCCCGTT	-2.91589	-0.824297
Day0.1_AAGCCGCAGGGAGTAA	-4.68845	9.35598
Day0.1_AAGCCGCAGTGGTAAT	-5.71471	5.36526
Day0.1_AAGCCGCCAGCTGCAC	-6.40387	-0.432454
Day0.1_AAGCCGCCAGTCAGCC	-8.33281	1.33837
Day0.1_AAGCCGCCAGTCGATT	4.47759	6.12743
Day0.1_AAGCCGCCAGTCTTCC	-1.42167	5.65731
Day0.1_AAGCCGCCATGAACCT	-3.41419	3.60205
Day0.1_AAGCCGCGTAAACGCG	-1.65989	-0.562164
Day0.1_AAGCCGCGTCCCTTGT	-2.80142	0.383119
Day0.1_AAGCCGCGTCCTAGCG	-0.691409	-0.817783
Day0.1_AAGCCGCGTCTAGTGT	-6.18564	-0.26428
Day0.1_AAGCCGCGTGACGCCT	-1.80916	11.5327
Day0.1_AAGCCGCGTGGTGTAG	-4.5768	1.49131
Day0.1_AAGCCGCTCAGAGGTG	-5.93781	1.46295
Day0.1_AAGCCGCTCCCTAATT	-1.70015	2.32358
Day0.1_AAGCCGCTCCTTGCCA	-10.2442	-3.87374
Day0.1_AAGCCGCTCGAACTGT	-1.83003	3.26273
Day0.1_AAGCCGCTCTCCAGGG	-7.0272	0.784244
Day0.1_AAGCCGCTCTTGAGAC	-4.70763	-0.139019
Day0.1_AAGGAGCAGAACTCGG	-6.91825	-1.3591
Day0.1_AAGGAGCAGAAGGTTT	-5.48412	2.50084
Day0.1_AAGGAGCAGAGCAATT	0.986112	0.101446
Day0.1_AAGGAGCAGGTGATAT	-5.91797	3.33043
Day0.1_AAGGAGCCAAGGGTCA	-5.21739	4.52757
Day0.1_AAGGAGCCACGCGAAA	-6.03523	-3.48397
Day0.1_AAGGAGCCACGGTTTA	-5.41016	-4.60692
Day0.1_AAGGAGCCACTTCTGC	-2.49235	1.81754
Day0.1_AAGGAGCCAGTCGTGC	-9.79971	1.11535
Day0.1_AAGGAGCCATAACCTG	0.932442	1.28351
Day0.1_AAGGAGCGTATCACCA	-3.97056	-0.768208
Day0.1_AAGGAGCGTCGACTGC	-0.585583	0.818426
Day0.1_AAGGAGCGTGAACCTT	-8.12898	-2.23474
Day0.1_AAGGAGCGTGTCAATC	-2.67231	-2.73302
Day0.1_AAGGAGCGTTACAGAA	-4.23646	10.5442
Day0.1_AAGGAGCTCAACCATG	-5.13048	1.41446
Day0.1_AAGGAGCTCCCAACGG	-6.26065	-3.4346
Day0.1_AAGGAGCTCCTCAATT	-6.75569	0.011011
Day0.1_AAGGAGCTCTCATTCA	-4.00823	-2.18345
Day0.1_AAGGAGCTCTGGAGCC	-4.13152	-1.9975
Day0.1_AAGGCAGAGCCACCTG	-3.96739	2.68607
Day0.1_AAGGCAGAGGACAGAA	-6.13408	7.2727
Day0.1_AAGGCAGAGGCGACAT	-5.78782	8.39562
Day0.1_AAGGCAGAGGTAGCTG	-8.36585	-4.60279
Day0.1_AAGGCAGAGGTCATCT	-7.41588	-2.46994
Day0.1_AAGGCAGAGTAGCCGA	0.589274	5.20295
Day0.1_AAGGCAGCAAATTGCC	-2.4944	10.3628
Day0.1_AAGGCAGCACATAACC	-7.37508	-3.69033
Day0.1_AAGGCAGCACGGCTAC	-5.85773	2.90244
Day0.1_AAGGCAGCACGGTTTA	-6.5391	-3.11396
Day0.1_AAGGCAGCAGCTGTGC	-5.07495	5.4565
Day0.1_AAGGCAGCAGGCGATA	-6.08173	-0.303087
Day0.1_AAGGCAGCATGTTCCC	-3.66932	4.20458
Day0.1_AAGGCAGGTAAACGCG	-9.44041	-2.63815
Day0.1_AAGGCAGGTAGAGTGC	-6.96533	0.244866
Day0.1_AAGGCAGGTATGGTTC	-4.54568	7.76402
Day0.1_AAGGCAGGTCTAGAGG	-3.67502	6.31988
Day0.1_AAGGCAGGTGTATGGG	-6.43521	0.70981
Day0.1_AAGGCAGGTTCACCTC	-7.67344	0.548002
Day0.1_AAGGCAGTCAAGCCTA	-5.51541	-4.53796
Day0.1_AAGGCAGTCCCAGGTG	-7.87351	-2.2025
Day0.1_AAGGCAGTCTCACATT	-3.95723	14.0449
Day0.1_AAGGTTCAGAATAGGG	-3.2669	3.11534
Day0.1_AAGGTTCAGCCTCGTG	-5.94397	-2.47596
Day0.1_AAGGTTCAGCTGTCTA	-2.82883	10.3404
Day0.1_AAGGTTCAGGGTATCG	-4.9492	-4.223
Day0.1_AAGGTTCAGGTGCTTT	-0.305434	3.90935
Day0.1_AAGGTTCCACCCTATC	-2.68855	6.02259
Day0.1_AAGGTTCCAGCTGCTG	-4.61356	9.78017
Day0.1_AAGGTTCCAGCTGTAT	-5.18446	1.69096
Day0.1_AAGGTTCCATCACGAT	-0.355199	0.88658
Day0.1_AAGGTTCCATGCCACG	-5.67919	1.36647
Day0.1_AAGGTTCGTAGTAGTA	-7.38435	3.82638
Day0.1_AAGGTTCGTCAGAATA	-2.93372	4.37824
Day0.1_AAGGTTCGTCGCGAAA	0.743912	-0.149205
Day0.1_AAGGTTCGTCTAGCCG	-6.71088	-0.703641
Day0.1_AAGGTTCGTCTCACCT	-8.2136	-0.335261
Day0.1_AAGGTTCGTGCAGTAG	-5.97507	1.19533
Day0.1_AAGGTTCGTGTTCTTT	-3.47365	0.875468
Day0.1_AAGGTTCGTTAAAGTG	-8.93835	2.72651
Day0.1_AAGGTTCGTTACGGAG	-5.00868	11.881
Day0.1_AAGGTTCGTTCCACTC	-0.779184	2.90782
Day0.1_AAGGTTCTCAATCTCT	-1.44325	3.1666
Day0.1_AAGGTTCTCACCGTAA	3.99919	-2.12077
Day0.1_AAGGTTCTCATGCTCC	-7.38652	7.18414
Day0.1_AAGGTTCTCCGAAGAG	-9.53932	4.34151
Day0.1_AAGGTTCTCCGCGTTT	-7.53923	3.3777
Day0.1_AAGGTTCTCCGTTGTC	-4.28197	5.64389
Day0.1_AAGGTTCTCTGTCAAG	-4.15546	-0.739908
Day0.1_AAGTCTGAGATCCGAG	-6.50165	1.47852
Day0.1_AAGTCTGAGATCCTGT	-2.35789	-2.16842
Day0.1_AAGTCTGAGATGAGAG	-5.1317	1.2269
Day0.1_AAGTCTGAGGGCATGT	-5.29798	1.40158
Day0.1_AAGTCTGAGTGGTCCC	-3.20755	8.27246
Day0.1_AAGTCTGAGTGTCCCG	-1.17294	4.86801
Day0.1_AAGTCTGAGTTGTAGA	-1.82969	1.12452
Day0.1_AAGTCTGCAAAGGTGC	-6.66444	-0.16196
Day0.1_AAGTCTGCAATGGAAT	-2.85788	6.76247
Day0.1_AAGTCTGCACCATCCT	0.324041	1.30681
Day0.1_AAGTCTGCACGAAACG	-4.73776	-1.89698
Day0.1_AAGTCTGCACGAAGCA	-3.52982	2.74544
Day0.1_AAGTCTGCAGCCTGTG	-3.13839	10.3268
Day0.1_AAGTCTGCATCTACGA	-7.16987	-3.05985
Day0.1_AAGTCTGGTGTTGAGG	-4.73096	-3.33825
Day0.1_AAGTCTGTCGGCATCG	-3.88052	4.26675
Day0.1_AAGTCTGTCTCTAAGG	-8.62472	1.5095
Day0.1_AAGTCTGTCTGCCCTA	-6.08835	5.18453
Day0.1_AATCCAGAGATAGTCA	-6.71954	-2.01943
Day0.1_AATCCAGAGATCCCAT	-1.93929	3.15385
Day0.1_AATCCAGAGGGTTTCT	-14.0291	1.92208
Day0.1_AATCCAGAGTGAATTG	-3.8603	-3.29907
Day0.1_AATCCAGAGTTACCCA	-9.8055	-2.99724
Day0.1_AATCCAGAGTTCCACA	-5.56545	7.81746
Day0.1_AATCCAGCAAGCCATT	-1.42171	12.4926
Day0.1_AATCCAGCAAGCTGTT	-4.71929	2.50424
Day0.1_AATCCAGCAATAAGCA	-2.98715	2.22183
Day0.1_AATCCAGCAATGTTGC	-8.37433	2.79628
Day0.1_AATCCAGCACGCGAAA	-7.25009	1.53824
Day0.1_AATCCAGGTCTAGAGG	0.509789	3.3151
Day0.1_AATCCAGGTTAAGAAC	-1.54064	1.31722
Day0.1_AATCCAGGTTCGTTGA	-4.34397	12.4995
Day0.1_AATCCAGGTTGCGTTA	-10.0163	-0.619035
Day0.1_AATCCAGGTTTCGCTC	-0.437885	6.08166
Day0.1_AATCCAGTCATGTGGT	-4.8264	0.873632
Day0.1_AATCCAGTCGAGAACG	-4.49604	6.1559
Day0.1_AATCCAGTCGTTGACA	1.82658	1.6371
Day0.1_AATCGGTAGCCAGAAC	-4.88833	2.53455
Day0.1_AATCGGTAGCGTGAGT	-2.1924	-2.82162
Day0.1_AATCGGTAGGCGACAT	-5.41238	8.36111
Day0.1_AATCGGTAGTCGTACT	-6.83856	7.54952
Day0.1_AATCGGTAGTCTCCTC	-8.60801	3.32135
Day0.1_AATCGGTAGTTAGGTA	-2.02336	5.23971
Day0.1_AATCGGTCAAGAAGAG	-5.16394	0.831527
Day0.1_AATCGGTCACAGCGTC	-1.87867	1.11932
Day0.1_AATCGGTCACCTATCC	-8.36643	9.71126
Day0.1_AATCGGTCACGAGGTA	-3.89197	7.26463
Day0.1_AATCGGTCATACTCTT	-1.52129	0.0122189
Day0.1_AATCGGTCATGATCCA	-0.402298	4.41605
Day0.1_AATCGGTGTACCGGCT	0.0483086	0.648772
Day0.1_AATCGGTGTCCAACTA	-8.93916	1.42356
Day0.1_AATCGGTGTTTACTCT	-3.81902	3.50007
Day0.1_AATCGGTTCACCATAG	-4.87124	2.84051
Day0.1_AATCGGTTCACCTCGT	-1.58887	1.40285
Day0.1_AATCGGTTCCATGCTC	-3.0281	0.985316
Day0.1_AATCGGTTCCTTGCCA	-5.22387	0.69623
Day0.1_AATCGGTTCGCCTGTT	-3.9802	0.201512
Day0.1_AATCGGTTCGTTGCCT	-9.53415	-0.627351
Day0.1_AATCGGTTCTCACATT	-3.25934	-0.927956
Day0.1_AATCGGTTCTGGTGTA	-5.57374	3.43941
Day0.1_AATCGGTTCTTGAGGT	-3.99583	1.85678
Day0.1_ACACCAAAGATAGCAT	-3.22105	1.5391
Day0.1_ACACCAAAGCACCGTC	-4.47781	4.18299
Day0.1_ACACCAAAGGATATAC	-2.24074	3.71976
Day0.1_ACACCAAAGGTGGGTT	-7.15931	6.14918
Day0.1_ACACCAAAGTAGCCGA	-3.18527	7.68165
Day0.1_ACACCAAAGTGCCATT	-6.96277	0.593792
Day0.1_ACACCAAAGTTTCCTT	-4.12605	-0.30099
Day0.1_ACACCAACAAAGGCGT	-0.465392	3.06272
Day0.1_ACACCAACAATAACGA	-2.30058	2.40026
Day0.1_ACACCAACAATGGATA	-4.42717	0.0465941
Day0.1_ACACCAACATCCGCGA	-2.88246	5.7118
Day0.1_ACACCAACATTAGCCA	-6.29313	-1.46962
Day0.1_ACACCAACATTGAGCT	-5.85455	2.29388
Day0.1_ACACCAACATTTGCTT	-4.89529	0.280808
Day0.1_ACACCAAGTACAAGTA	-8.5844	3.98418
Day0.1_ACACCAAGTAGATTAG	-4.92787	-3.98669
Day0.1_ACACCAAGTCTCCATC	-2.76332	1.16828
Day0.1_ACACCAAGTGCGATAG	3.75893	0.744155
Day0.1_ACACCAAGTGTGGCTC	-4.0398	-0.540177
Day0.1_ACACCAATCAACGCTA	-5.21011	6.42631
Day0.1_ACACCAATCAATAAGG	3.90429	4.14077
Day0.1_ACACCAATCATCGCTC	-2.26079	3.45202
Day0.1_ACACCAATCCCTCTTT	-4.36801	4.30187
Day0.1_ACACCAATCCTATGTT	2.18192	0.58783
Day0.1_ACACCAATCCTGTAGA	-5.26766	2.90364
Day0.1_ACACCAATCGTTTATC	-0.47716	5.59296
Day0.1_ACACCAATCTCCGGTT	-8.5049	-2.51857
Day0.1_ACACCAATCTCTTGAT	2.43626	5.5819
Day0.1_ACACCAATCTGCAAGT	-2.77078	4.54764
Day0.1_ACACCCTAGACAGAGA	-4.55307	7.71668
Day0.1_ACACCCTAGATGTGGC	-2.06283	0.953908
Day0.1_ACACCCTAGCGCCTTG	-3.70136	3.4011
Day0.1_ACACCCTAGCGTAGTG	-4.68471	2.64685
Day0.1_ACACCCTAGCGTTTAC	-7.99397	-2.09714
Day0.1_ACACCCTAGGACATTA	-7.88521	-1.15815
Day0.1_ACACCCTAGGGTTCCC	-3.22293	-1.56165
Day0.1_ACACCCTAGTGGGCTA	-6.07302	3.40722
Day0.1_ACACCCTCAAGGTGTG	-7.86295	1.69506
Day0.1_ACACCCTCAATGGAGC	-7.58755	-0.153267
Day0.1_ACACCCTCACAGCGTC	-2.26925	1.83634
Day0.1_ACACCCTCATCCGCGA	-8.34998	8.12939
Day0.1_ACACCCTCATGGAATA	-5.06346	4.12399
Day0.1_ACACCCTCATTGGTAC	-0.506004	0.823442
Day0.1_ACACCCTGTATCTGCA	-3.19144	1.19536
Day0.1_ACACCCTGTCCATGAT	-1.43443	2.66992
Day0.1_ACACCCTGTCGCATAT	-6.78417	-2.22217
Day0.1_ACACCCTGTCTCTCTG	-1.56326	2.52233
Day0.1_ACACCCTGTGTTGAGG	-3.73199	7.69173
Day0.1_ACACCCTGTTAAGATG	-0.7747	11.5053
Day0.1_ACACCCTTCACAACGT	-4.15577	4.93233
Day0.1_ACACCCTTCAGCAACT	-4.12362	10.2426
Day0.1_ACACCCTTCATGTCCC	-11.9455	10.251
Day0.1_ACACCCTTCCATGCTC	-7.77305	-1.84016
Day0.1_ACACCCTTCGCGATCG	-5.62096	0.817134
Day0.1_ACACCCTTCGTAGGAG	-3.29398	0.990612
Day0.1_ACACCGGAGAAGGCCT	-5.64829	4.16571
Day0.1_ACACCGGAGAGGTTAT	-9.54942	-0.438324
Day0.1_ACACCGGAGCAGGCTA	-6.85538	0.08207
Day0.1_ACACCGGAGCGATATA	-3.28724	14.5382
Day0.1_ACACCGGAGGAATCGC	-4.93919	9.96626
Day0.1_ACACCGGAGGCTAGCA	-4.33286	3.61843
Day0.1_ACACCGGAGGGTGTTG	6.73701	1.87905
Day0.1_ACACCGGCAAGCTGAG	0.679939	15.9852
Day0.1_ACACCGGCAAGTTAAG	-2.99065	5.83368
Day0.1_ACACCGGCACAGGTTT	-4.58135	-3.04402
Day0.1_ACACCGGCACAGTCGC	-2.30672	4.90677
Day0.1_ACACCGGCACGTAAGG	-0.353276	7.32036
Day0.1_ACACCGGCAGACTCGC	-3.94767	10.6342
Day0.1_ACACCGGCAGCTGCTG	-3.87404	1.73167
Day0.1_ACACCGGCATGATCCA	-5.59476	1.81625
Day0.1_ACACCGGCATGCCACG	-6.03408	12.9556
Day0.1_ACACCGGCATTCTCAT	-3.93429	3.6714
Day0.1_ACACCGGGTACCATCA	0.286535	3.78174
Day0.1_ACACCGGGTATATGGA	-3.39449	-0.555019
Day0.1_ACACCGGGTCATCCCT	-5.57955	1.96849
Day0.1_ACACCGGGTCCGAACC	-4.52081	1.04939
Day0.1_ACACCGGGTCGTGGCT	-4.28167	0.41572
Day0.1_ACACCGGGTGGCGAAT	-6.24736	0.975538
Day0.1_ACACCGGGTTCCAACA	-5.64962	-1.98174
Day0.1_ACACCGGTCAACACGT	-4.62599	-0.857046
Day0.1_ACACCGGTCACTTACT	-4.95644	0.372337
Day0.1_ACACTGAAGATCCTGT	-8.7356	6.03844
Day0.1_ACACTGAAGATGCCAG	-2.90445	3.37074
Day0.1_ACACTGAAGATGGCGT	-7.72195	-2.45627
Day0.1_ACACTGAAGCGATAGC	-7.42987	-2.05839
Day0.1_ACACTGAAGGATGTAT	1.41207	-1.00048
Day0.1_ACACTGAAGGTGTGGT	-5.19496	1.06817
Day0.1_ACACTGACAAGTTCTG	-2.91291	3.5024
Day0.1_ACACTGACACAGAGGT	-7.86549	0.287785
Day0.1_ACACTGACACGTCTCT	-5.12032	-2.4575
Day0.1_ACACTGACAGTCAGCC	7.31694	6.82956
Day0.1_ACACTGACATCACAAC	-5.01885	-1.22168
Day0.1_ACACTGAGTATCAGTC	-3.23099	3.69665
Day0.1_ACACTGAGTCGAGTTT	-2.68408	3.33999
Day0.1_ACACTGAGTGATAAGT	-0.528233	2.07048
Day0.1_ACACTGAGTGCTAGCC	-5.37755	-0.0797725
Day0.1_ACACTGAGTGTAATGA	-6.49168	2.16812
Day0.1_ACACTGAGTTAAGACA	-5.33438	1.37324
Day0.1_ACACTGATCCACTCCA	-2.23622	4.94193
Day0.1_ACACTGATCTACGAGT	2.9096	8.56298
Day0.1_ACACTGATCTTACCGC	-2.39745	2.27596
Day0.1_ACACTGATCTTTCCTC	5.47748	0.878295
Day0.1_ACAGCCGAGAACTGTA	-3.45677	2.73749
Day0.1_ACAGCCGAGAGCAATT	-3.60621	-2.30504
Day0.1_ACAGCCGAGAGTAATC	-6.90425	-4.87144
Day0.1_ACAGCCGAGCCTTGAT	-2.02445	-1.14014
Day0.1_ACAGCCGAGCGTTTAC	-4.69012	4.49596
Day0.1_ACAGCCGAGCTAGTTC	-6.16797	-1.87162
Day0.1_ACAGCCGAGCTGCAAG	-4.83231	3.19006
Day0.1_ACAGCCGAGGTGCTTT	-9.05785	-1.14024
Day0.1_ACAGCCGAGGTGGGTT	-3.24712	4.59508
Day0.1_ACAGCCGCAAGGACTG	-6.52964	3.53029
Day0.1_ACAGCCGCAAGTAGTA	-7.05022	-0.586775
Day0.1_ACAGCCGCAATCACAC	-5.68556	4.0728
Day0.1_ACAGCCGCAATCTACG	-1.00258	16.6384
Day0.1_ACAGCCGCAATGAATG	-6.92185	-2.19385
Day0.1_ACAGCCGCACAGACTT	-2.47665	4.28419
Day0.1_ACAGCCGCACCAGTTA	5.36749	4.06411
Day0.1_ACAGCCGCACGACTCG	-5.99393	8.69425
Day0.1_ACAGCCGCAGACTCGC	-5.41969	9.25359
Day0.1_ACAGCCGCAGATGGGT	-7.07404	2.88295
Day0.1_ACAGCCGCAGTGGAGT	-9.12662	-4.47384
Day0.1_ACAGCCGCATGGTAGG	-4.21153	2.55206
Day0.1_ACAGCCGGTAAACCTC	-5.40683	-2.17463
Day0.1_ACAGCCGGTAAGGGAA	2.33884	3.66252
Day0.1_ACAGCCGGTCGCATCG	-6.3433	-2.3537
Day0.1_ACAGCCGGTCTAACGT	-1.82399	8.84472
Day0.1_ACAGCCGGTGTCGCTG	-6.18567	10.0607
Day0.1_ACAGCCGGTTATGCGT	-3.8432	1.34136
Day0.1_ACAGCCGGTTTGTTTC	-4.19313	-2.60287
Day0.1_ACAGCCGTCAGTCAGT	-3.88926	5.8782
Day0.1_ACAGCCGTCATGTGGT	-4.27728	-3.14538
Day0.1_ACAGCCGTCGCACTCT	-3.75541	2.47723
Day0.1_ACAGCCGTCGCGCCAA	-2.11797	0.0445553
Day0.1_ACAGCCGTCGTAGGTT	-9.80607	-2.5577
Day0.1_ACAGCCGTCTAAGCCA	6.06684	8.10865
Day0.1_ACAGCTAAGACAATAC	-8.40242	2.7046
Day0.1_ACAGCTAAGCGTTCCG	-3.42035	3.66988
Day0.1_ACAGCTAAGGAGCGAG	-10.2195	1.57395
Day0.1_ACAGCTAAGGCCCTCA	-4.03804	-0.614075
Day0.1_ACAGCTACACACCGCA	-3.97129	4.49491
Day0.1_ACAGCTACACCAGTTA	-1.93248	3.77429
Day0.1_ACAGCTACACGGATAG	-3.94285	-0.526118
Day0.1_ACAGCTACAGCGATCC	-3.41267	-2.48521
Day0.1_ACAGCTACATGCTGGC	-5.77242	-2.28222
Day0.1_ACAGCTAGTAGCCTAT	-2.21612	6.56068
Day0.1_ACAGCTAGTCGCCATG	4.78287	5.14392
Day0.1_ACAGCTAGTTTACTCT	-5.51152	-0.990011
Day0.1_ACAGCTATCACGCATA	-5.05743	3.34356
Day0.1_ACAGCTATCAGGCAAG	-4.12611	-1.67182
Day0.1_ACAGCTATCAGGCCCA	-3.0515	2.46984
Day0.1_ACAGCTATCCAAAGTC	-6.1017	4.25679
Day0.1_ACAGCTATCCACGACG	-5.09163	1.76334
Day0.1_ACAGCTATCCCAAGAT	-5.33603	1.80426
Day0.1_ACAGCTATCGCTGATA	-6.17414	-2.70519
Day0.1_ACAGCTATCGGGAGTA	5.68847	4.69053
Day0.1_ACAGCTATCTTCTGGC	-4.46651	0.481036
Day0.1_ACATACGAGCCAGTAG	-9.17679	7.01679
Day0.1_ACATACGAGCTACCTA	-6.56651	1.36122
Day0.1_ACATACGAGGGAACGG	-4.11661	1.04711
Day0.1_ACATACGAGGTGCACA	-7.26297	0.757269
Day0.1_ACATACGAGTTCGCGC	-5.21432	-2.63133
Day0.1_ACATACGCACGAAAGC	-0.167453	9.19518
Day0.1_ACATACGCAGCCTTTC	-3.62548	0.0209856
Day0.1_ACATACGCAGCTTAAC	-5.74706	5.31868
Day0.1_ACATACGCATCTCCCA	-1.99417	9.77194
Day0.1_ACATACGCATCTCGCT	-1.76753	2.71957
Day0.1_ACATACGGTAATCACC	-4.40718	2.23044
Day0.1_ACATACGGTACAGACG	-5.10087	1.72926
Day0.1_ACATACGGTCAATGTC	-6.43297	-1.86678
Day0.1_ACATACGGTCACTGGC	-4.28831	7.30758
Day0.1_ACATACGGTCTCGTTC	-4.50929	1.75074
Day0.1_ACATACGGTCTGCCAG	-2.23889	0.325881
Day0.1_ACATACGGTGCAGACA	-7.78672	0.741292
Day0.1_ACATACGTCAAACCAC	-1.82913	3.83434
Day0.1_ACATACGTCACGCGGT	-2.93792	4.89381
Day0.1_ACATACGTCCCTAATT	-3.85179	1.51166
Day0.1_ACATACGTCCGCAGTG	-8.88666	1.33841
Day0.1_ACATACGTCGCATGGC	-9.56941	4.77908
Day0.1_ACATACGTCGCGATCG	-3.02195	9.07252
Day0.1_ACATACGTCGGTTCGG	-8.62753	1.99024
Day0.1_ACATACGTCGTGGACC	-4.94165	3.51989
Day0.1_ACATACGTCTCTGAGA	1.9162	5.20603
Day0.1_ACATACGTCTGTCAAG	-3.43908	1.63514
Day0.1_ACATCAGAGCGTGAGT	-8.60609	8.03417
Day0.1_ACATCAGAGTGGCACA	-7.32605	-3.34727
Day0.1_ACATCAGCAATCCGAT	-3.75136	1.11027
Day0.1_ACATCAGCAGGTGGAT	-6.03174	-0.319395
Day0.1_ACATCAGCAGTAACGG	-8.54463	5.29801
Day0.1_ACATCAGCAGTGACAG	-2.99595	12.7179
Day0.1_ACATCAGGTAAGGATT	-3.91508	-0.0270198
Day0.1_ACATCAGGTACATCCA	-0.744943	8.54658
Day0.1_ACATCAGGTAGCAAAT	-7.57958	-1.48385
Day0.1_ACATCAGGTCTTTCAT	-2.16419	3.40443
Day0.1_ACATCAGGTTCACGGC	-2.13443	7.86352
Day0.1_ACATCAGTCATACGGT	-2.70483	4.19111
Day0.1_ACATCAGTCATATCGG	-6.75756	7.04185
Day0.1_ACATCAGTCCAGTATG	-5.04132	1.63241
Day0.1_ACATGGTAGAATGTGT	-2.91803	1.70759
Day0.1_ACATGGTAGACAGAGA	-1.70038	0.665905
Day0.1_ACATGGTAGAGACGAA	-3.61174	2.85057
Day0.1_ACATGGTAGCAACGGT	-7.00428	-4.60999
Day0.1_ACATGGTAGCTCTCGG	-7.04803	-1.39379
Day0.1_ACATGGTAGGGTATCG	-3.50016	0.909898
Day0.1_ACATGGTCACCCAGTG	-5.53698	1.00826
Day0.1_ACATGGTCACCTCGGA	-5.59978	2.42073
Day0.1_ACATGGTCACGAAACG	-3.31349	1.8679
Day0.1_ACATGGTCAGACGCCT	-6.08249	8.5831
Day0.1_ACATGGTCAGAGTGTG	-3.79689	-0.345067
Day0.1_ACATGGTGTAGGAGTC	-7.75805	9.27639
Day0.1_ACATGGTGTATAGGTA	-6.45728	5.21323
Day0.1_ACATGGTGTCAACTGT	-8.70659	1.52434
Day0.1_ACATGGTGTCTAGCGC	-2.31372	6.01637
Day0.1_ACATGGTGTGAACCTT	-7.87512	0.0290229
Day0.1_ACATGGTGTGTCAATC	-6.38423	-0.360351
Day0.1_ACATGGTGTGTGCCTG	-6.35633	-0.217906
Day0.1_ACATGGTGTTCGAATC	-5.76671	-2.73526
Day0.1_ACATGGTGTTGTGGCC	-3.72171	1.47523
Day0.1_ACATGGTGTTGTTTGG	-1.54961	-2.9359
Day0.1_ACATGGTTCAGGCAAG	-3.12494	3.24537
Day0.1_ACATGGTTCATGTGGT	-1.34939	2.42122
Day0.1_ACATGGTTCCAACCAA	-5.12382	3.85827
Day0.1_ACATGGTTCCCTCTTT	-0.777969	-0.287618
Day0.1_ACATGGTTCCTGCAGG	0.790583	4.19786
Day0.1_ACATGGTTCCTTTCGG	-6.7955	-2.75508
Day0.1_ACATGGTTCTATCGCC	-3.61847	4.05486
Day0.1_ACCAGTAAGACTCGGA	-5.26012	0.0724107
Day0.1_ACCAGTAAGAGACGAA	-3.86696	-2.41603
Day0.1_ACCAGTAAGATGAGAG	-6.5174	3.70004
Day0.1_ACCAGTAAGCGTAATA	-1.21338	1.57154
Day0.1_ACCAGTAAGCTAAGAT	1.50712	0.640384
Day0.1_ACCAGTAAGCTCCTTC	-1.66616	2.82194
Day0.1_ACCAGTAAGCTGATAA	-3.29364	4.40416
Day0.1_ACCAGTAAGGATCGCA	0.648733	7.65283
Day0.1_ACCAGTAAGGGTGTTG	-4.91168	2.25003
Day0.1_ACCAGTACAAGGACTG	-6.37784	3.26557
Day0.1_ACCAGTACACGGTGTC	-4.66585	5.08682
Day0.1_ACCAGTACATACGCCG	2.27602	-2.29372
Day0.1_ACCAGTACATGTCCTC	-1.71301	-2.81228
Day0.1_ACCAGTACATTGGCGC	-6.39387	1.05949
Day0.1_ACCAGTAGTACGACCC	-3.11755	2.64541
Day0.1_ACCAGTAGTCCAAGTT	-9.46796	4.89333
Day0.1_ACCAGTAGTCCGAAGA	-6.26383	4.98667
Day0.1_ACCAGTAGTGCATCTA	-5.86011	6.45381
Day0.1_ACCAGTAGTGCCTGGT	-3.53263	-0.121703
Day0.1_ACCAGTAGTTCGTCTC	0.0827185	5.1717
Day0.1_ACCAGTATCTTGAGGT	-8.16305	1.76638
Day0.1_ACCCACTAGCCAGTTT	-5.3064	4.79631
Day0.1_ACCCACTAGTGTACCT	-5.37445	5.55126
Day0.1_ACCCACTCAATAGCGG	-4.72579	5.22771
Day0.1_ACCCACTCACATCCAA	-6.1699	6.38178
Day0.1_ACCCACTCAGATCGGA	-4.33164	1.00643
Day0.1_ACCCACTCAGGCTGAA	-6.78337	-2.43718
Day0.1_ACCCACTCAGTACACT	-7.7595	3.57456
Day0.1_ACCCACTCATCTATGG	-7.51185	-2.26012
Day0.1_ACCCACTCATGCTAGT	-4.55209	4.57476
Day0.1_ACCCACTCATTCGACA	-6.54543	2.27073
Day0.1_ACCCACTGTACTTAGC	-5.51003	0.328761
Day0.1_ACCCACTGTAGCGTGA	-4.55586	1.16068
Day0.1_ACCCACTGTATGCTTG	-3.21434	1.2548
Day0.1_ACCCACTGTCATACTG	-5.08253	0.789271
Day0.1_ACCCACTGTGACAAAT	-3.75218	2.85937
Day0.1_ACCCACTGTGAGGGAG	-6.56295	10.1864
Day0.1_ACCCACTTCAATAAGG	-1.81654	2.98917
Day0.1_ACCCACTTCGCACTCT	-7.5111	3.23817
Day0.1_ACCCACTTCGTGGGAA	-5.18634	-3.15923
Day0.1_ACCCACTTCTTATCTG	-7.98446	7.09621
Day0.1_ACCCACTTCTTTAGTC	-6.6113	-2.46941
Day0.1_ACCGTAAAGAAGGTTT	-6.98746	-1.52207
Day0.1_ACCGTAAAGACATAAC	-3.64811	3.66754
Day0.1_ACCGTAAAGACGCAAC	-2.68707	8.36032
Day0.1_ACCGTAAAGCCCGAAA	-7.46503	-2.61555
Day0.1_ACCGTAAAGTCCAGGA	-5.31919	1.1519
Day0.1_ACCGTAAAGTTAAGTG	-3.71085	10.9916
Day0.1_ACCGTAACAAAGGAAG	-2.72542	2.78464
Day0.1_ACCGTAACAAGGACTG	-3.81542	3.8941
Day0.1_ACCGTAACAATAGCAA	-3.13173	9.31115
Day0.1_ACCGTAACAATGGACG	-2.72097	2.07132
Day0.1_ACCGTAACACAAGCCC	-3.0575	0.363756
Day0.1_ACCGTAACACTGTTAG	-1.02182	2.50499
Day0.1_ACCGTAACAGAAGCAC	-3.71987	10.7449
Day0.1_ACCGTAACAGGGTATG	-4.3112	-3.94191
Day0.1_ACCGTAACATCCTAGA	-3.32396	-0.820238
Day0.1_ACCGTAAGTAAGTGTA	-5.22858	5.92718
Day0.1_ACCGTAAGTATATCCG	-5.6879	0.717983
Day0.1_ACCGTAAGTCCCGACA	-3.4994	7.12599
Day0.1_ACCGTAAGTCCTCTTG	-4.07159	0.431251
Day0.1_ACCGTAAGTCGTTGTA	-6.79664	1.76177
Day0.1_ACCGTAAGTTAAGACA	-5.59272	-0.91178
Day0.1_ACCGTAAGTTCCACGG	-8.67127	2.08999
Day0.1_ACCGTAATCAAGATCC	-5.0359	0.0241849
Day0.1_ACCGTAATCACCTCGT	-2.24777	2.92824
Day0.1_ACCGTAATCAGTTTGG	-2.5512	2.28306
Day0.1_ACCGTAATCCGCAGTG	-5.08186	6.61552
Day0.1_ACCGTAATCCTACAGA	-5.3283	1.72194
Day0.1_ACCGTAATCGCATGAT	-2.95116	3.68529
Day0.1_ACCGTAATCGGAAACG	-6.28869	1.51354
Day0.1_ACCGTAATCTTGCAAG	-8.68967	-0.579097
Day0.1_ACCTTTAAGAAACCTA	-2.51771	-3.686
Day0.1_ACCTTTAAGAAGGACA	-7.52581	-1.6615
Day0.1_ACCTTTAAGCAGCGTA	-3.97092	8.62133
Day0.1_ACCTTTAAGTATTGGA	-8.90514	-3.79882
Day0.1_ACCTTTAAGTGCCAGA	-6.23754	-1.88726
Day0.1_ACCTTTAAGTTCGCGC	-7.31278	5.13882
Day0.1_ACCTTTACACAGCCCA	-7.63002	-2.20395
Day0.1_ACCTTTACAGTATCTG	-1.44743	1.69014
Day0.1_ACCTTTACATAGAAAC	-2.61177	11.141
Day0.1_ACCTTTACATGTCCTC	-0.0233447	1.61537
Day0.1_ACCTTTAGTAAAGGAG	3.27575	9.69213
Day0.1_ACCTTTAGTATCTGCA	-5.18138	-1.5251
Day0.1_ACCTTTAGTCCAACTA	0.94642	1.99049
Day0.1_ACCTTTAGTCGGGTCT	8.50339	7.40016
Day0.1_ACCTTTAGTGTGCGTC	-5.52175	-3.58516
Day0.1_ACCTTTAGTTCCAACA	-4.08321	1.62024
Day0.1_ACCTTTAGTTGAACTC	-2.90985	7.70148
Day0.1_ACCTTTATCTTCATGT	-4.71024	-3.31807
Day0.1_ACGAGCCAGAGATGAG	-5.3636	1.11615
Day0.1_ACGAGCCAGCTAGTCT	-0.213941	4.90079
Day0.1_ACGAGCCAGCTGTCTA	-4.92322	-1.16423
Day0.1_ACGAGCCAGGACTGGT	-1.93571	1.93665
Day0.1_ACGAGCCAGGATATAC	-8.2745	-2.68668
Day0.1_ACGAGCCAGGCGCTCT	-7.13046	4.12825
Day0.1_ACGAGCCAGTATGACA	0.0535532	2.64067
Day0.1_ACGAGCCAGTGTCCAT	-4.61321	-2.3412
Day0.1_ACGAGCCCAATCCAAC	-6.39004	0.90893
Day0.1_ACGAGCCCAGACACTT	-5.85567	-0.601714
Day0.1_ACGAGCCCAGACGTAG	-6.68663	0.796169
Day0.1_ACGAGCCCAGCGTCCA	-2.96078	5.49124
Day0.1_ACGAGCCGTAAACCTC	-6.43071	-0.0387294
Day0.1_ACGAGCCGTACTCGCG	-4.23777	2.28733
Day0.1_ACGAGCCGTAGCTGCC	-4.55889	-3.11874
Day0.1_ACGAGCCGTCACCCAG	-5.9172	-1.97702
Day0.1_ACGAGCCGTCGAATCT	-7.69862	8.87614
Day0.1_ACGAGCCGTGCTTCTC	-8.71266	3.6338
Day0.1_ACGAGCCGTTATTCTC	-7.95777	-0.465033
Day0.1_ACGAGCCGTTGTCGCG	-2.66555	-2.32157
Day0.1_ACGAGCCTCCGAGCCA	-1.81883	9.62726
Day0.1_ACGAGCCTCGCCATAA	-5.55094	-1.34955
Day0.1_ACGAGCCTCGCCGTGA	-8.10857	1.5331
Day0.1_ACGAGCCTCGGCTTGG	-4.71123	1.41421
Day0.1_ACGAGCCTCTGTCTCG	-1.67185	2.02144
Day0.1_ACGAGCCTCTTGTCAT	-4.95392	-1.96349
Day0.1_ACGAGGAAGACGCAAC	-4.57321	-0.476685
Day0.1_ACGAGGAAGCGGATCA	-7.21316	-2.44164
Day0.1_ACGAGGAAGTACACCT	-6.88592	1.97144
Day0.1_ACGAGGAAGTCTCCTC	1.93569	9.7535
Day0.1_ACGAGGACAAGCGCTC	1.1844	1.61772
Day0.1_ACGAGGACAGTATAAG	-7.30465	-1.33505
Day0.1_ACGAGGACATAACCTG	-1.70582	-0.218007
Day0.1_ACGAGGAGTAAACACA	6.83159	7.8948
Day0.1_ACGAGGAGTGTCTGAT	-6.79924	1.79078
Day0.1_ACGAGGAGTTGGTAAA	-5.63068	4.15256
Day0.1_ACGAGGATCACATACG	1.69684	0.927282
Day0.1_ACGAGGATCCAAGCCG	-5.43394	2.77412
Day0.1_ACGAGGATCGCGTTTC	-4.37471	-3.62521
Day0.1_ACGAGGATCTCAACTT	-8.28219	0.653298
Day0.1_ACGATACAGGCATGTG	-3.90002	2.18148
Day0.1_ACGATACAGTCACGCC	0.139326	2.12358
Day0.1_ACGATACAGTGAACGC	-9.62551	6.04253
Day0.1_ACGATACCAAATACAG	-1.539	5.58687
Day0.1_ACGATACCAATTGCTG	-5.10604	2.67947
Day0.1_ACGATACCACAAGTAA	-2.77217	10.7523
Day0.1_ACGATACCACTGAAGG	-4.2928	-1.74064
Day0.1_ACGATACCAGCCTATA	1.11158	-0.184581
Day0.1_ACGATACCATATGAGA	-8.2781	9.46495
Day0.1_ACGATACCATCACGAT	-4.50327	1.58868
Day0.1_ACGATACGTAAGGATT	-0.256232	2.96465
Day0.1_ACGATACGTCTACCTC	-2.50577	-0.67454
Day0.1_ACGATACGTCTCTCTG	-2.70288	1.42429
Day0.1_ACGATACTCAACGGCC	-4.01549	-1.49583
Day0.1_ACGATACTCACAGTAC	-2.45498	-0.38165
Day0.1_ACGATACTCAGCCTAA	-2.63614	0.472858
Day0.1_ACGATACTCATGCTCC	-3.41503	0.504284
Day0.1_ACGATACTCCGTCAAA	-4.89615	-0.674739
Day0.1_ACGATACTCCTAAGTG	-7.44127	-2.70233
Day0.1_ACGATACTCCTTAATC	-3.42981	-2.00366
Day0.1_ACGATACTCGCCTGAG	-2.13056	8.27458
Day0.1_ACGATACTCGTAGGAG	-4.5408	-2.14287
Day0.1_ACGATACTCTTTACGT	-3.46434	-0.477119
Day0.1_ACGATGTAGACTCGGA	-3.13381	10.581
Day0.1_ACGATGTAGATCCTGT	-4.75372	-1.20937
Day0.1_ACGATGTAGCTTATCG	-7.20217	2.86416
Day0.1_ACGATGTAGGAGTTTA	2.82091	2.80135
Day0.1_ACGATGTAGTTCGCAT	-2.16865	-2.48102
Day0.1_ACGATGTCAAGTCTGT	-5.17633	2.383
Day0.1_ACGATGTCAGCGTAAG	2.4818	3.51626
Day0.1_ACGATGTCATTCTTAC	-3.11763	5.6272
Day0.1_ACGATGTGTATCGCAT	-4.2861	3.69758
Day0.1_ACGATGTGTGCTAGCC	-7.35394	-0.196049
Day0.1_ACGATGTGTGTGAATA	-1.11114	-1.08128
Day0.1_ACGATGTTCACCCTCA	-6.34725	0.495413
Day0.1_ACGATGTTCAGCGATT	-4.19046	3.83962
Day0.1_ACGATGTTCCCTAATT	1.95187	8.31045
Day0.1_ACGATGTTCGACGGAA	-4.93957	4.55342
Day0.1_ACGATGTTCGCCGTGA	-7.29257	4.69204
Day0.1_ACGATGTTCGGACAAG	-0.686805	0.652917
Day0.1_ACGATGTTCTATCCCG	-2.09709	4.90654
Day0.1_ACGATGTTCTGGTGTA	-1.98106	7.84352
Day0.1_ACGCAGCAGCACACAG	-4.21635	9.74972
Day0.1_ACGCAGCAGGCTACGA	-9.00538	2.96976
Day0.1_ACGCAGCAGGTACTCT	-1.75534	-1.13722
Day0.1_ACGCAGCAGTACCGGA	-3.07535	2.09128
Day0.1_ACGCAGCAGTCGAGTG	-5.06632	3.85421
Day0.1_ACGCAGCCAAACTGTC	-1.44571	-2.27993
Day0.1_ACGCAGCCAACAACCT	-6.51956	0.317707
Day0.1_ACGCAGCCACGTCAGC	-6.78499	-1.443
Day0.1_ACGCAGCCATATGGTC	-6.38448	1.46767
Day0.1_ACGCAGCGTAGCACGA	-7.61697	8.04606
Day0.1_ACGCAGCGTCATCCCT	-3.71607	2.0125
Day0.1_ACGCAGCGTCCAGTTA	-6.80537	-1.35525
Day0.1_ACGCAGCGTCCTGCTT	-2.84097	15.4259
Day0.1_ACGCAGCGTCGAGTTT	-6.41175	-1.01905
Day0.1_ACGCAGCGTGAGTGAC	-4.66598	-0.616499
Day0.1_ACGCAGCGTGCAACTT	-5.26856	7.26714
Day0.1_ACGCAGCGTGTAATGA	-8.24911	0.00333137
Day0.1_ACGCAGCGTTACCAGT	-6.44006	-0.936612
Day0.1_ACGCAGCTCACTCCTG	-2.74987	6.1455
Day0.1_ACGCCAGAGAAGGACA	-4.45637	4.88963
Day0.1_ACGCCAGAGAGAACAG	-4.71266	-1.35384
Day0.1_ACGCCAGAGCAAATCA	-4.06127	8.72554
Day0.1_ACGCCAGAGCCAGTTT	2.91761	0.834066
Day0.1_ACGCCAGAGGAGTTTA	-4.93026	-5.46905
Day0.1_ACGCCAGCAAGCGATG	-5.62821	-0.635964
Day0.1_ACGCCAGCACGAAAGC	-3.78813	2.25505
Day0.1_ACGCCAGCAGGATCGA	-4.22417	0.0391175
Day0.1_ACGCCAGCAGTCAGAG	-3.64319	-1.82265
Day0.1_ACGCCAGGTGTCTGAT	-3.70029	-2.35792
Day0.1_ACGCCAGGTTCGGCAC	-6.02345	4.5284
Day0.1_ACGCCAGGTTGTCGCG	-5.82031	1.29102
Day0.1_ACGCCAGTCACTTATC	-4.94552	7.02103
Day0.1_ACGCCAGTCATTGCGA	-2.38683	2.43314
Day0.1_ACGCCAGTCCCAAGAT	4.48504	6.57247
Day0.1_ACGCCAGTCCTCATTA	-3.52599	0.016131
Day0.1_ACGCCAGTCGATAGAA	-4.64998	9.10824
Day0.1_ACGCCAGTCGCGCCAA	-4.78447	-3.80974
Day0.1_ACGCCAGTCGTGACAT	-9.36301	7.38211
Day0.1_ACGCCGAAGAGACTTA	-9.86018	-1.37015
Day0.1_ACGCCGAAGATATGCA	-4.10439	0.778299
Day0.1_ACGCCGAAGCACGCCT	-5.79705	0.80203
Day0.1_ACGCCGAAGCGGCTTC	3.23886	4.72577
Day0.1_ACGCCGAAGCGTGAGT	-9.08505	-1.94551
Day0.1_ACGCCGAAGCTCAACT	-6.49283	2.95476
Day0.1_ACGCCGAAGGGCTTCC	-5.10854	8.89033
Day0.1_ACGCCGAAGGGTTCCC	-0.877899	3.78403
Day0.1_ACGCCGAAGTCCCACG	-6.32803	-1.34631
Day0.1_ACGCCGACAAAGAATC	-0.0222505	4.54602
Day0.1_ACGCCGACAATGGATA	-5.90597	1.50387
Day0.1_ACGCCGACAGACGCCT	-1.36026	2.05597
Day0.1_ACGCCGACAGCTGTAT	-2.42455	5.6369
Day0.1_ACGCCGACAGGCTGAA	-3.73616	2.75196
Day0.1_ACGCCGACATCTATGG	1.9249	0.697993
Day0.1_ACGCCGAGTCGCATAT	1.70158	6.11165
Day0.1_ACGCCGAGTGAGGGAG	-6.07016	2.04642
Day0.1_ACGCCGAGTGCTGTAT	-4.46744	4.31602
Day0.1_ACGCCGATCACCATAG	1.2508	0.477216
Day0.1_ACGCCGATCATTGCGA	-6.62153	6.72829
Day0.1_ACGCCGATCCCTGACT	-6.54031	13.9636
Day0.1_ACGCCGATCCTCCTAG	-4.91192	1.07098
Day0.1_ACGCCGATCGGAGCAA	-3.0598	0.251443
Day0.1_ACGCCGATCGTGGGAA	-3.77124	2.89122
Day0.1_ACGCCGATCTACGAGT	-2.78663	-0.85684
Day0.1_ACGCCGATCTTACCGC	-2.43438	-2.38687
Day0.1_ACGGAGAAGACAGACC	-11.7779	9.1108
Day0.1_ACGGAGAAGCGGATCA	-6.32317	6.6857
Day0.1_ACGGAGAAGCGTGAGT	-5.21176	-2.21601
Day0.1_ACGGAGAAGCTAGTCT	-6.58438	3.4189
Day0.1_ACGGAGAAGGCGTACA	-3.29059	1.29139
Day0.1_ACGGAGACACGCCAGT	-5.38211	5.14344
Day0.1_ACGGAGACAGCCAGAA	-11.8066	2.22145
Day0.1_ACGGAGACAGTGAGTG	-3.64447	8.73463
Day0.1_ACGGAGACATAGACTC	-4.09338	-2.20072
Day0.1_ACGGAGACATCCGCGA	-4.73252	7.41986
Day0.1_ACGGAGACATGTCCTC	-3.86092	-1.78017
Day0.1_ACGGAGACATTCGACA	-6.80221	-3.31787
Day0.1_ACGGAGAGTACAGTGG	-4.42051	-2.73971
Day0.1_ACGGAGAGTACCGAGA	-3.00803	2.36574
Day0.1_ACGGAGAGTATGCTTG	-6.96835	1.71621
Day0.1_ACGGAGAGTCGCGAAA	-9.89111	3.21024
Day0.1_ACGGAGAGTCTCCATC	-8.94504	0.373095
Day0.1_ACGGAGAGTGAAGGCT	-4.13469	0.869591
Day0.1_ACGGAGATCAGCAACT	-4.50809	-1.51283
Day0.1_ACGGAGATCCTTTCTC	-7.34714	1.20803
Day0.1_ACGGAGATCGACAGCC	-5.66167	3.12992
Day0.1_ACGGAGATCGAGCCCA	-3.64396	3.16629
Day0.1_ACGGCCAAGATGGCGT	-4.46772	13.1452
Day0.1_ACGGCCAAGCTGAAAT	-6.06236	2.61098
Day0.1_ACGGCCAAGGAGTAGA	-4.37863	4.63579
Day0.1_ACGGCCAAGTGAATTG	-5.48867	-4.72066
Day0.1_ACGGCCACATGCAATC	-5.19908	-3.74788
Day0.1_ACGGCCAGTCACACGC	-4.05312	-0.73669
Day0.1_ACGGCCAGTCCGCTGA	-7.76185	2.28653
Day0.1_ACGGCCAGTGCTAGCC	-4.77041	-2.6232
Day0.1_ACGGCCAGTGTGACGA	-4.54804	-0.419084
Day0.1_ACGGCCAGTTAGATGA	-10.6997	-0.979047
Day0.1_ACGGCCAGTTTACTCT	-5.46551	-0.0120174
Day0.1_ACGGCCATCAACACAC	-3.63203	-2.46983
Day0.1_ACGGCCATCAGCACAT	1.01422	-0.461305
Day0.1_ACGGCCATCGACCAGC	-10.0375	0.885689
Day0.1_ACGGCCATCGCACTCT	-3.61111	1.61135
Day0.1_ACGGCCATCTAACCGA	-5.31765	13.6936
Day0.1_ACGGCCATCTAACTGG	5.10013	4.02157
Day0.1_ACGGCCATCTCGGACG	-2.70172	7.3734
Day0.1_ACGGCCATCTGCAGTA	-6.93029	-2.10821
Day0.1_ACGGGCTAGCTGTCTA	-4.79299	1.97902
Day0.1_ACGGGCTAGTGTCTCA	-5.84981	2.55753
Day0.1_ACGGGCTCAAGTACCT	-4.80277	3.45858
Day0.1_ACGGGCTCAAGTCTGT	-3.92071	-2.02288
Day0.1_ACGGGCTCACGTCTCT	-1.77602	1.57437
Day0.1_ACGGGCTCAGCTGTGC	-7.49727	-1.11171
Day0.1_ACGGGCTGTCATCGGC	-7.92107	-1.89959
Day0.1_ACGGGCTGTCCTAGCG	-3.6631	-1.39456
Day0.1_ACGGGCTGTCGTTGTA	-6.92476	1.32604
Day0.1_ACGGGCTGTTCCACGG	-4.34983	3.49983
Day0.1_ACGGGCTGTTGGTGGA	-6.38315	3.36696
Day0.1_ACGGGCTGTTTACTCT	-6.56631	2.59373
Day0.1_ACGGGCTTCATCGGAT	-1.47869	8.51655
Day0.1_ACGGGCTTCATCTGTT	-3.7606	10.0815
Day0.1_ACGGGCTTCCCTAACC	-3.65231	-4.57673
Day0.1_ACGGGCTTCCGCATCT	-5.18366	4.85218
Day0.1_ACGGGCTTCCTGCCAT	-1.45252	1.37348
Day0.1_ACGGGCTTCCTTGCCA	-6.72514	3.64906
Day0.1_ACGGGCTTCGATCCCT	-2.93567	2.69737
Day0.1_ACGGGCTTCTATCCTA	-6.12424	9.65186
Day0.1_ACGGGCTTCTCCAACC	-2.96712	1.41645
Day0.1_ACGGGCTTCTTTAGTC	-5.71687	4.34333
Day0.1_ACGGGTCAGAAACCTA	-6.11107	-0.599814
Day0.1_ACGGGTCAGAGTACAT	-5.0383	5.76135
Day0.1_ACGGGTCAGGCTAGAC	-11.9485	-1.00151
Day0.1_ACGGGTCAGGGATACC	-3.96488	2.29781
Day0.1_ACGGGTCAGTCGTACT	-7.06237	-1.7291
Day0.1_ACGGGTCAGTTCGCAT	-6.79515	-2.91939
Day0.1_ACGGGTCCAAGGTTTC	-0.75664	3.32947
Day0.1_ACGGGTCCACAACGCC	-5.50395	3.10249
Day0.1_ACGGGTCCACCGCTAG	-7.91606	0.80985
Day0.1_ACGGGTCCACGGATAG	3.92216	9.80189
Day0.1_ACGGGTCCACGGCCAT	2.74764	2.56919
Day0.1_ACGGGTCCACTGTTAG	-2.4909	6.4451
Day0.1_ACGGGTCCATAGAAAC	-4.77273	6.4049
Day0.1_ACGGGTCCATCGATGT	-6.80326	-2.26489
Day0.1_ACGGGTCCATCGGAAG	-4.50751	2.22557
Day0.1_ACGGGTCCATGGGAAC	-7.85484	-0.524841
Day0.1_ACGGGTCCATGTAAGA	-2.29796	1.57322
Day0.1_ACGGGTCGTATTCTCT	-4.08528	1.61999
Day0.1_ACGGGTCGTTGTGGAG	-6.68744	-0.769978
Day0.1_ACGGGTCTCAAACCGT	-3.65104	7.75066
Day0.1_ACGGGTCTCAGAGGTG	2.23785	8.4577
Day0.1_ACGGGTCTCAGCTCTC	-4.18054	9.95708
Day0.1_ACGGGTCTCCCACTTG	3.31844	10.1004
Day0.1_ACGGGTCTCCGCGTTT	-6.71056	-0.64389
Day0.1_ACGGGTCTCGGGAGTA	-2.39232	0.475165
Day0.1_ACGGGTCTCGTACGGC	-3.23981	7.58741
Day0.1_ACGTCAAAGAGACGAA	-6.60127	2.05162
Day0.1_ACGTCAAAGTCGCCGT	-1.56257	3.33672
Day0.1_ACGTCAAAGTGTCCAT	-5.41271	-1.63397
Day0.1_ACGTCAACAAGCGATG	-9.07173	-1.85791
Day0.1_ACGTCAACAATGTTGC	-8.38561	-1.01311
Day0.1_ACGTCAACACAAGACG	-0.462693	0.100262
Day0.1_ACGTCAACACAGAGGT	-7.02599	-2.72699
Day0.1_ACGTCAACAGTCTTCC	-4.64041	2.77293
Day0.1_ACGTCAACATATGCTG	2.13961	3.89129
Day0.1_ACGTCAACATGTAGTC	-3.29703	4.97576
Day0.1_ACGTCAACATTAGCCA	-8.0131	-0.208802
Day0.1_ACGTCAAGTACAGCAG	-12.2123	7.2904
Day0.1_ACGTCAAGTACGACCC	-2.88578	6.19015
Day0.1_ACGTCAAGTCCCGACA	-4.91546	-3.52554
Day0.1_ACGTCAAGTCCTAGCG	1.43982	4.25889
Day0.1_ACGTCAAGTGTTCGAT	4.0278	2.74262
Day0.1_ACGTCAAGTTGCCTCT	-5.58449	2.05516
Day0.1_ACGTCAATCAGCATGT	-2.55599	-0.0146895
Day0.1_ACGTCAATCCGCATCT	-4.70924	1.84794
Day0.1_ACGTCAATCCTTTACA	-6.12068	3.58169
Day0.1_ACGTCAATCGCGTTTC	-6.01269	11.7286
Day0.1_ACGTCAATCGGTGTTA	-3.70529	1.80548
Day0.1_ACGTCAATCGTACCGG	-4.92519	-0.148537
Day0.1_ACGTCAATCTACCAGA	4.38782	0.727211
Day0.1_ACTATCTAGCGTTGCC	-4.21675	2.11895
Day0.1_ACTATCTAGCTGCGAA	3.80923	4.75075
Day0.1_ACTATCTAGTCGCCGT	-6.92833	0.283121
Day0.1_ACTATCTAGTGGTAAT	-0.814573	3.99291
Day0.1_ACTATCTCACAGACAG	-7.85116	1.42979
Day0.1_ACTATCTCACCACGTG	-4.20391	0.240008
Day0.1_ACTATCTCACTGTCGG	-1.03533	1.84995
Day0.1_ACTATCTCAGATGGGT	-4.95077	2.52819
Day0.1_ACTATCTCATGAAGTA	-3.51389	11.4861
Day0.1_ACTATCTGTAAACGCG	-4.21165	10.696
Day0.1_ACTATCTGTAATAGCA	-2.48089	13.1699
Day0.1_ACTATCTGTACTTGAC	-2.65771	6.60596
Day0.1_ACTATCTGTAGCGTGA	-8.95486	9.02352
Day0.1_ACTATCTGTCTCTTAT	-6.37631	-1.37818
Day0.1_ACTATCTGTTCCATGA	-5.50591	-0.791471
Day0.1_ACTATCTTCAGCAACT	-2.15113	1.59153
Day0.1_ACTATCTTCATGCAAC	-1.61556	2.42923
Day0.1_ACTATCTTCCTAGGGC	-3.22923	-0.601759
Day0.1_ACTATCTTCGGCGCAT	-4.56906	3.3207
Day0.1_ACTATCTTCTCTAGGA	-2.97358	0.688615
Day0.1_ACTATCTTCTTGCATT	-4.45054	-0.0369267
Day0.1_ACTGAACAGACTAGAT	-8.59681	-1.03777
Day0.1_ACTGAACAGATGTTAG	-9.36788	-0.481808
Day0.1_ACTGAACAGGCCGAAT	-6.63375	-1.80875
Day0.1_ACTGAACAGTAATCCC	-4.67393	2.26494
Day0.1_ACTGAACAGTCCGTAT	-5.3805	5.15119
Day0.1_ACTGAACCAAGCCATT	1.28336	8.20971
Day0.1_ACTGAACCAATCCGAT	4.80284	6.35805
Day0.1_ACTGAACCACATTAGC	-4.18449	-0.106409
Day0.1_ACTGAACCACGCGAAA	-7.82528	6.36256
Day0.1_ACTGAACCACGTAAGG	-5.60917	1.14266
Day0.1_ACTGAACCAGCTTCGG	-7.94417	-1.03031
Day0.1_ACTGAACCAGGAACGT	-1.70014	5.01984
Day0.1_ACTGAACCATCACGAT	-8.1016	-2.6586
Day0.1_ACTGAACCATCGGAAG	-2.62401	10.4086
Day0.1_ACTGAACCATGCCCGA	-4.01599	10.7555
Day0.1_ACTGAACGTACAGTGG	-4.17632	0.430471
Day0.1_ACTGAACGTCGAGTTT	6.8382	-2.6669
Day0.1_ACTGAACGTTAAGGGC	-6.33018	-2.16766
Day0.1_ACTGAACGTTCCATGA	-6.74635	6.19916
Day0.1_ACTGAACGTTCCGTCT	-4.57912	2.19907
Day0.1_ACTGAACGTTGAGTTC	-5.63483	-2.4108
Day0.1_ACTGAACTCCACGTTC	-3.61782	9.95993
Day0.1_ACTGAACTCCATGAAC	-4.23295	-2.46187
Day0.1_ACTGAACTCCCTTGCA	-6.18482	0.131692
Day0.1_ACTGAACTCTTGCCGT	-6.97752	3.08962
Day0.1_ACTGAGTAGCTAAACA	-5.45049	-1.12369
Day0.1_ACTGAGTAGGATGGTC	-6.33603	-5.70991
Day0.1_ACTGAGTAGGCAATTA	5.39109	3.09929
Day0.1_ACTGAGTAGGCTCATT	-2.16631	1.36551
Day0.1_ACTGAGTAGGGCTTGA	-7.81232	-1.07773
Day0.1_ACTGAGTAGTCGCCGT	-3.48739	-2.11682
Day0.1_ACTGAGTCAAGTTAAG	-6.09031	-2.90049
Day0.1_ACTGAGTCACGCGAAA	-4.95732	5.52658
Day0.1_ACTGAGTCAGCTGTTA	-9.92606	6.16165
Day0.1_ACTGAGTCAGGACGTA	-9.33691	1.92209
Day0.1_ACTGAGTCAGGGTACA	-4.81182	0.819269
Day0.1_ACTGAGTCATAACCTG	4.29452	-0.502947
Day0.1_ACTGAGTCATATGAGA	-0.683544	2.73504
Day0.1_ACTGAGTCATGCCCGA	-7.64818	6.25247
Day0.1_ACTGAGTCATGGGACA	-4.13551	1.24114
Day0.1_ACTGAGTCATGTCTCC	-1.84773	5.58694
Day0.1_ACTGAGTGTATATGAG	-4.66513	-0.622795
Day0.1_ACTGAGTGTATATGGA	-2.78416	5.29947
Day0.1_ACTGAGTGTATCTGCA	-7.16267	-1.7573
Day0.1_ACTGAGTGTCTGATCA	2.33142	1.7941
Day0.1_ACTGAGTTCCAATGGT	-7.05703	-3.10325
Day0.1_ACTGAGTTCCTCTAGC	-0.119431	0.650532
Day0.1_ACTGAGTTCTACTCAT	-2.26273	0.811406
Day0.1_ACTGAGTTCTTCTGGC	-8.47513	1.55515
Day0.1_ACTGAGTTCTTGGGTA	-2.98658	-0.781418
Day0.1_ACTGATGAGAATCTCC	-4.95651	-1.05884
Day0.1_ACTGATGAGACACTAA	-6.43366	0.512378
Day0.1_ACTGATGAGAGGACGG	-2.48763	4.2234
Day0.1_ACTGATGAGCTGCAAG	-3.31281	-5.51169
Day0.1_ACTGATGAGGCATGTG	-2.25814	6.35019
Day0.1_ACTGATGAGGCTCAGA	-1.20549	4.44083
Day0.1_ACTGATGAGGTGATAT	-5.87824	-0.0807319
Day0.1_ACTGATGAGTAGGCCA	-4.49894	12.0353
Day0.1_ACTGATGAGTCCGGTC	-0.832761	1.45432
Day0.1_ACTGATGAGTTGAGTA	-2.87975	4.41915
Day0.1_ACTGATGCAAGCGAGT	-7.56856	7.59448
Day0.1_ACTGATGCACAGTCGC	-4.54795	-0.399403
Day0.1_ACTGATGCACTGTCGG	-7.38741	-1.20935
Day0.1_ACTGATGCATAAGACA	-1.47867	-1.21232
Day0.1_ACTGATGCATGGTCTA	0.756343	4.68542
Day0.1_ACTGATGCATTGGTAC	-6.82832	-3.91266
Day0.1_ACTGATGGTCAACTGT	-4.33469	1.61756
Day0.1_ACTGATGGTCATATGC	-6.85791	1.84973
Day0.1_ACTGATGGTCCAGTAT	-4.45673	-1.34179
Day0.1_ACTGATGGTGACTCAT	-7.02539	4.59043
Day0.1_ACTGATGGTGTTCTTT	-2.49464	12.9216
Day0.1_ACTGATGGTTTGACAC	-4.04842	11.9606
Day0.1_ACTGATGTCAAACCGT	-4.31564	0.0511707
Day0.1_ACTGATGTCCACTCCA	-6.69868	8.49601
Day0.1_ACTGATGTCCCTGACT	-7.01546	-1.58037
Day0.1_ACTGATGTCGGATGTT	-7.75201	-0.00280546
Day0.1_ACTGATGTCTTGTACT	-1.03273	4.01189
Day0.1_ACTGCTCAGACTAGAT	-2.53349	-0.273996
Day0.1_ACTGCTCAGCGAGAAA	-6.61578	-0.0738819
Day0.1_ACTGCTCAGGATGGTC	-6.50275	10.0468
Day0.1_ACTGCTCAGGTGCTTT	-6.35094	-0.566942
Day0.1_ACTGCTCAGTGTACGG	-5.03437	8.06297
Day0.1_ACTGCTCAGTGTTTGC	-7.12947	1.86726
Day0.1_ACTGCTCAGTTGTCGT	-5.28552	-2.32824
Day0.1_ACTGCTCCAAGTTCTG	-4.64961	-0.815495
Day0.1_ACTGCTCCACCAGTTA	-3.11523	1.20748
Day0.1_ACTGCTCCAGCTGGCT	-4.16227	-0.0925133
Day0.1_ACTGCTCCATACTACG	-0.990873	1.48621
Day0.1_ACTGCTCCATTCCTGC	-6.11858	2.74379
Day0.1_ACTGCTCGTACCGGCT	-6.05388	-0.273166
Day0.1_ACTGCTCGTACCGTAT	-11.8203	2.62761
Day0.1_ACTGCTCGTAGCGATG	-4.59917	11.0018
Day0.1_ACTGCTCGTGACAAAT	1.90044	-0.859321
Day0.1_ACTGCTCGTGCGGTAA	-1.74079	0.741974
Day0.1_ACTGCTCGTGTGGCTC	-3.35196	4.07947
Day0.1_ACTGTCCAGACAGACC	8.19844	10.9067
Day0.1_ACTGTCCAGAGCAATT	-3.70937	-0.858756
Day0.1_ACTGTCCAGCGTAGTG	-3.69357	6.44729
Day0.1_ACTGTCCAGCGTGAGT	-8.87149	1.17647
Day0.1_ACTGTCCAGCTCAACT	-1.18342	2.27408
Day0.1_ACTGTCCAGGAATCGC	-6.54538	-0.961108
Day0.1_ACTGTCCAGGCTCATT	-6.44338	-0.554335
Day0.1_ACTGTCCAGGGAACGG	-3.37369	16.6461
Day0.1_ACTGTCCCAATCAGAA	-5.74572	2.13009
Day0.1_ACTGTCCCAATGGAGC	-2.38266	1.90697
Day0.1_ACTGTCCGTAATCACC	-2.85038	1.11979
Day0.1_ACTGTCCGTAGCGTGA	-6.04214	6.32495
Day0.1_ACTGTCCGTATAGGGC	-10.1327	2.12651
Day0.1_ACTGTCCGTCAAGCGA	-2.46414	2.58035
Day0.1_ACTGTCCGTCGTTGTA	-0.302138	6.20051
Day0.1_ACTGTCCGTCTCGTTC	-5.49565	1.05488
Day0.1_ACTGTCCGTGTCGCTG	-6.328	-1.24211
Day0.1_ACTGTCCGTTAAGGGC	3.87847	3.19288
Day0.1_ACTGTCCGTTCCCTTG	-8.37556	-1.16016
Day0.1_ACTGTCCTCACATAGC	-5.73706	-0.321076
Day0.1_ACTGTCCTCAGTCCCT	-0.951212	10.0566
Day0.1_ACTGTCCTCCCTAACC	-4.41968	4.99618
Day0.1_ACTGTCCTCCGGGTGT	-2.9376	13.1825
Day0.1_ACTGTCCTCGCTTGTC	-7.87207	-3.35986
Day0.1_ACTGTCCTCTTGCCGT	-4.05983	-1.40515
Day0.1_ACTTACTAGAGCTGCA	-3.59715	0.239045
Day0.1_ACTTACTAGAGGTTAT	-6.96218	-2.50855
Day0.1_ACTTACTAGCGTAATA	-7.85426	3.8025
Day0.1_ACTTACTAGGAATCGC	-7.37549	-0.84108
Day0.1_ACTTACTAGTAACCCT	-5.19583	7.83313
Day0.1_ACTTACTCAAGTAATG	3.6073	3.34378
Day0.1_ACTTACTCAATGTAAG	-5.73366	-0.687932
Day0.1_ACTTACTCACTCTGTC	-2.50802	2.09443
Day0.1_ACTTACTCACTGCCAG	-5.53885	3.88573
Day0.1_ACTTACTCAGCCTATA	-5.0654	0.343498
Day0.1_ACTTACTCAGCTCGAC	5.58189	3.92199
Day0.1_ACTTACTCATCCCACT	-5.13671	-0.359526
Day0.1_ACTTACTCATGCAATC	-3.59897	4.76728
Day0.1_ACTTACTCATTATCTC	-3.29283	-4.35393
Day0.1_ACTTACTGTACCATCA	0.660105	-0.66864
Day0.1_ACTTACTGTGACGCCT	-0.397352	3.30382
Day0.1_ACTTACTGTGAGTATA	-4.30319	1.94493
Day0.1_ACTTACTGTGATGATA	0.283032	3.97019
Day0.1_ACTTACTTCACGCGGT	-7.94235	2.78403
Day0.1_ACTTACTTCCCACTTG	-1.72229	1.78391
Day0.1_ACTTACTTCCTTGCCA	-4.87981	1.52387
Day0.1_ACTTACTTCGGCGCTA	-9.26022	5.66331
Day0.1_ACTTGTTAGACTAAGT	-4.30803	-5.10346
Day0.1_ACTTGTTAGACTAGAT	-0.710566	2.474
Day0.1_ACTTGTTAGATCCCGC	-3.4277	3.74715
Day0.1_ACTTGTTAGCAGATCG	3.84054	3.38088
Day0.1_ACTTGTTAGGAATCGC	-3.62237	-2.19486
Day0.1_ACTTGTTAGTACGACG	-6.3243	-2.20622
Day0.1_ACTTGTTAGTCCAGGA	-4.69747	4.58182
Day0.1_ACTTGTTAGTGGACGT	-7.62838	0.0652743
Day0.1_ACTTGTTCAAAGAATC	-9.80867	5.52184
Day0.1_ACTTGTTCACCCAGTG	-3.25337	11.6246
Day0.1_ACTTGTTCACCCTATC	-2.64365	0.484794
Day0.1_ACTTGTTCACGGTAGA	-2.9238	0.281681
Day0.1_ACTTGTTCAGTCACTA	-3.71292	3.29587
Day0.1_ACTTGTTCAGTCGATT	-7.68906	-2.7156
Day0.1_ACTTGTTCAGTTAACC	-2.02899	-2.33304
Day0.1_ACTTGTTCATACTACG	-1.05833	1.8094
Day0.1_ACTTGTTCATATACCG	-2.38581	-1.15307
Day0.1_ACTTGTTCATCACGTA	-8.184	-3.35017
Day0.1_ACTTGTTGTAATCGTC	-0.00616161	8.71083
Day0.1_ACTTGTTGTATAGGGC	2.41035	5.24596
Day0.1_ACTTGTTGTATATGGA	-3.78666	-2.84171
Day0.1_ACTTGTTGTCGCATCG	-0.669745	6.78871
Day0.1_ACTTGTTGTCTGCCAG	-6.01086	5.9573
Day0.1_ACTTGTTGTGCTCTTC	4.47275	10.1406
Day0.1_ACTTGTTGTTCGCTAA	-6.18284	4.60442
Day0.1_ACTTGTTGTTGACGTT	-5.39431	-0.114406
Day0.1_ACTTGTTTCAATCTCT	3.05945	4.69011
Day0.1_ACTTGTTTCCGTTGCT	-1.69814	5.63911
Day0.1_ACTTGTTTCGTGGTCG	-4.22111	1.91593
Day0.1_ACTTGTTTCTACTATC	-1.50568	13.1476
Day0.1_ACTTGTTTCTCGATGA	-6.4993	-0.575548
Day0.1_ACTTGTTTCTTGTATC	-6.78113	1.56808
Day0.1_ACTTTCAAGCGTCAAG	7.32297	8.40839
Day0.1_ACTTTCAAGGCTATCT	-2.19268	1.20454
Day0.1_ACTTTCAAGTACGCGA	-5.8287	-3.15035
Day0.1_ACTTTCAAGTATTGGA	-2.51639	2.72527
Day0.1_ACTTTCAAGTCTCAAC	-5.22689	-1.14224
Day0.1_ACTTTCAAGTTACGGG	-10.34	0.382836
Day0.1_ACTTTCACAACGCACC	3.56849	-2.19469
Day0.1_ACTTTCACAATACGCT	-3.9101	-3.60389
Day0.1_ACTTTCACACGAAAGC	-1.73111	3.81796
Day0.1_ACTTTCACACGAGGTA	-8.2496	2.05834
Day0.1_ACTTTCACACTGCCAG	2.6368	3.14118
Day0.1_ACTTTCACAGGGATTG	-3.65299	2.10389
Day0.1_ACTTTCACAGTTCCCT	-3.25829	0.0506874
Day0.1_ACTTTCACATCCGGGT	-5.68616	10.4117
Day0.1_ACTTTCACATCGGAAG	-3.281	3.25656
Day0.1_ACTTTCACATGTTCCC	4.23758	1.68086
Day0.1_ACTTTCAGTAGAGGAA	4.92803	2.72545
Day0.1_ACTTTCAGTAGCTTGT	-3.49384	8.20859
Day0.1_ACTTTCAGTCATCGGC	-4.40915	3.33296
Day0.1_ACTTTCAGTCCGAACC	-4.50925	-2.07783
Day0.1_ACTTTCAGTCGCCATG	-5.69392	1.15154
Day0.1_ACTTTCAGTGGGTATG	-5.46421	-1.50468
Day0.1_ACTTTCAGTTAAAGTG	-3.26586	1.2167
Day0.1_ACTTTCAGTTATCACG	-4.18517	0.282719
Day0.1_ACTTTCATCAAGGTAA	-4.97539	0.204361
Day0.1_ACTTTCATCAGTCAGT	-2.31471	6.31301
Day0.1_ACTTTCATCATACGGT	-3.2375	5.62976
Day0.1_ACTTTCATCATCGCTC	-2.90437	3.78632
Day0.1_ACTTTCATCCATGAAC	-6.1099	0.131161
Day0.1_ACTTTCATCGGATGTT	-6.63933	1.23563
Day0.1_ACTTTCATCGGTGTCG	1.3405	2.6493
Day0.1_ACTTTCATCTGAGGGA	-4.09653	0.0816072
Day0.1_ACTTTCATCTGCAGTA	-4.48562	-0.011308
Day0.1_ACTTTCATCTTCTGGC	-8.05772	0.0983181
Day0.1_AGAATAGAGACACTAA	2.23237	7.98512
Day0.1_AGAATAGAGAGGGCTT	-0.44286	-1.10116
Day0.1_AGAATAGAGGAATGGA	-0.215786	2.23197
Day0.1_AGAATAGAGGATGGAA	-6.39495	9.41699
Day0.1_AGAATAGAGGCAGTCA	-4.56195	0.450254
Day0.1_AGAATAGAGGGAACGG	-6.62657	-2.62323
Day0.1_AGAATAGAGTAGCCGA	-2.41104	-2.02308
Day0.1_AGAATAGAGTGCCAGA	-4.72554	-0.572202
Day0.1_AGAATAGAGTGTACGG	-4.88987	4.2223
Day0.1_AGAATAGCAACACCTA	-5.89809	0.195506
Day0.1_AGAATAGCAAGCTGAG	-2.73475	1.89355
Day0.1_AGAATAGCAATGGAAT	-5.87973	0.481908
Day0.1_AGAATAGCATATGAGA	-3.91906	1.09179
Day0.1_AGAATAGGTAGCGTCC	-6.87173	-2.35847
Day0.1_AGAATAGGTCTCCACT	-5.82763	-4.20245
Day0.1_AGAATAGGTGTTAAGA	-6.13462	-4.64456
Day0.1_AGAATAGGTTCCCTTG	-6.07137	-2.08776
Day0.1_AGAATAGGTTGGACCC	-1.44436	9.41753
Day0.1_AGAATAGGTTTGTGTG	-7.99201	0.765378
Day0.1_AGAATAGTCATCTGTT	-2.4464	-0.868988
Day0.1_AGAATAGTCCCGACTT	-9.02841	-1.64138
Day0.1_AGAATAGTCGCTTGTC	-1.596	1.62426
Day0.1_AGAATAGTCTGACCTC	-4.73775	-1.5564
Day0.1_AGAATAGTCTGTCTCG	-9.06068	-0.996505
Day0.1_AGAATAGTCTGTTGAG	-6.5742	-2.24087
Day0.1_AGACGTTAGCCAGTAG	-3.75184	0.910172
Day0.1_AGACGTTAGCCGTCGT	-6.7468	4.06029
Day0.1_AGACGTTAGGTAGCCA	-5.2899	0.85112
Day0.1_AGACGTTAGTGGTAAT	-4.91045	7.06014
Day0.1_AGACGTTCACCGAATT	-3.1118	7.91611
Day0.1_AGACGTTCACGGCGTT	-4.21899	5.16734
Day0.1_AGACGTTCACTCAGGC	-4.86769	7.15
Day0.1_AGACGTTCAGACGCCT	-6.37821	-2.39567
Day0.1_AGACGTTCAGCTGGCT	-7.08856	1.03648
Day0.1_AGACGTTGTAATCACC	0.580536	13.2525
Day0.1_AGACGTTGTAATCGTC	-2.92247	-0.552746
Day0.1_AGACGTTGTACCCAAT	-8.70781	2.32957
Day0.1_AGACGTTGTATAGTAG	-0.30298	-1.59745
Day0.1_AGACGTTGTCTCGTTC	-5.09578	-3.79137
Day0.1_AGACGTTGTGGCAAAC	-2.61018	9.03994
Day0.1_AGACGTTGTGTTTGGT	-3.79865	-1.77513
Day0.1_AGACGTTGTTACGGAG	-2.39626	-0.111415
Day0.1_AGACGTTGTTATGCGT	-6.8961	4.43596
Day0.1_AGACGTTGTTTGCATG	-7.29483	-1.52855
Day0.1_AGACGTTGTTTGGGCC	0.904504	5.80412
Day0.1_AGACGTTGTTTGTTTC	-10.0079	-4.27921
Day0.1_AGACGTTTCACTTCAT	-4.04643	5.52562
Day0.1_AGACGTTTCCGGCACA	-6.5842	-0.613579
Day0.1_AGACGTTTCGTAGGAG	-7.17782	-0.162532
Day0.1_AGACGTTTCGTCCGTT	-7.28444	1.4409
Day0.1_AGACGTTTCTGCAGTA	-8.46539	-2.38502
Day0.1_AGACGTTTCTGGGCCA	-8.20024	4.48304
Day0.1_AGAGCGAAGATCTGAA	-2.42317	6.8991
Day0.1_AGAGCGAAGGCGCTCT	-8.14607	-1.42952
Day0.1_AGAGCGAAGTCCAGGA	-0.645791	1.62223
Day0.1_AGAGCGAAGTGAAGAG	-9.57712	-3.3942
Day0.1_AGAGCGACACTAAGTC	-7.61231	4.74102
Day0.1_AGAGCGACATTACCTT	-1.26339	12.8187
Day0.1_AGAGCGACATTGCGGC	3.20253	3.76628
Day0.1_AGAGCGAGTCATATGC	-8.14008	-0.539508
Day0.1_AGAGCGAGTCGCTTTC	-5.67255	2.93185
Day0.1_AGAGCGAGTGAGTGAC	-3.94546	0.438273
Day0.1_AGAGCGATCAACGGCC	-2.1875	8.38885
Day0.1_AGAGCGATCCATGCTC	-5.88813	-1.21312
Day0.1_AGAGCGATCGCCGTGA	-9.11035	-0.909505
Day0.1_AGAGCGATCGGTGTCG	-5.07189	4.85133
Day0.1_AGAGCGATCGTTGACA	-2.46145	-0.0601707
Day0.1_AGAGCTTAGCACACAG	-5.74411	5.89734
Day0.1_AGAGCTTAGCTACCTA	-1.87232	-3.66463
Day0.1_AGAGCTTAGGCGCTCT	-4.48766	3.10262
Day0.1_AGAGCTTCACCAGGCT	-4.07311	1.73473
Day0.1_AGAGCTTCACCTATCC	-0.204944	7.91575
Day0.1_AGAGCTTCAGTATGCT	-1.32241	3.2999
Day0.1_AGAGCTTCATGCAACT	-0.33819	10.0203
Day0.1_AGAGCTTCATGTAGTC	-9.62305	-5.12156
Day0.1_AGAGCTTGTAACGCGA	-5.125	2.75223
Day0.1_AGAGCTTGTCCGCTGA	-4.26599	8.05259
Day0.1_AGAGCTTGTGATAAGT	-3.909	1.65496
Day0.1_AGAGCTTGTGGGTCAA	-6.79193	1.46459
Day0.1_AGAGCTTGTTCAGGCC	-5.61272	9.16283
Day0.1_AGAGCTTTCACGGTTA	-5.36701	-1.22941
Day0.1_AGAGCTTTCACTGGGC	-4.81104	0.736855
Day0.1_AGAGTGGAGAGATGAG	-2.43925	2.64597
Day0.1_AGAGTGGAGGATATAC	-7.40014	5.92664
Day0.1_AGAGTGGCAATCAGAA	-8.66742	-3.76186
Day0.1_AGAGTGGCAGGACGTA	-2.78485	6.11284
Day0.1_AGAGTGGCAGTGGGAT	-4.18748	1.96006
Day0.1_AGAGTGGCATGTTCCC	-5.62824	4.23686
Day0.1_AGAGTGGCATTAGGCT	-3.70767	5.83354
Day0.1_AGAGTGGCATTGGCGC	-6.60649	-0.342902
Day0.1_AGAGTGGGTACATGTC	-5.02705	1.10878
Day0.1_AGAGTGGGTAGCTAAA	-4.08903	-0.281822
Day0.1_AGAGTGGGTCAAGCGA	-1.48668	3.01517
Day0.1_AGAGTGGGTTACAGAA	-4.15043	2.63189
Day0.1_AGAGTGGGTTATTCTC	-5.07994	-2.34363
Day0.1_AGAGTGGGTTCGTGAT	-4.48103	-0.155262
Day0.1_AGAGTGGGTTCGTTGA	-4.04723	6.96772
Day0.1_AGAGTGGGTTGCCTCT	-8.02442	4.94145
Day0.1_AGAGTGGTCCGCTGTT	-4.84403	-1.71895
Day0.1_AGAGTGGTCGGCGGTT	-6.4547	-0.935598
Day0.1_AGAGTGGTCTCTGTCG	-4.75974	-0.372243
Day0.1_AGAGTGGTCTGCCAGG	-6.67418	1.41414
Day0.1_AGATCTGAGATCCCGC	-4.36041	11.163
Day0.1_AGATCTGAGCGCTCCA	-4.61921	1.48596
Day0.1_AGATCTGAGCTAGCCC	-2.56171	10.2302
Day0.1_AGATCTGAGCTAGTTC	-6.47551	0.126638
Day0.1_AGATCTGAGGCTAGCA	-1.2532	5.51658
Day0.1_AGATCTGAGGGTCTCC	-2.47504	7.20969
Day0.1_AGATCTGAGGTCGGAT	-4.83558	-5.16417
Day0.1_AGATCTGAGTCAAGCG	-5.66625	-2.47708
Day0.1_AGATCTGAGTCCATAC	-6.58883	2.26116
Day0.1_AGATCTGCAAGGGTCA	-3.18513	6.97089
Day0.1_AGATCTGCAATGTAAG	-6.12068	14.5904
Day0.1_AGATCTGCAATTCCTT	-7.73217	6.34781
Day0.1_AGATCTGCACATGGGA	-7.45127	-0.99833
Day0.1_AGATCTGCACATGTGT	-5.5355	-2.15937
Day0.1_AGATCTGCACCCATTC	-0.563845	11.838
Day0.1_AGATCTGCACGCATCG	-4.1531	5.88424
Day0.1_AGATCTGCACGGCGTT	-3.70094	1.09857
Day0.1_AGATCTGCACTTCTGC	-9.11887	-0.527412
Day0.1_AGATCTGCATGAACCT	-6.02068	-2.45974
Day0.1_AGATCTGCATGCATGT	-4.71399	0.990707
Day0.1_AGATCTGCATGCCTAA	-5.13789	5.06466
Day0.1_AGATCTGCATGGGAAC	-9.34153	3.8105
Day0.1_AGATCTGGTAATCACC	-1.20248	7.60185
Day0.1_AGATCTGGTAGAGGAA	-4.05618	0.817216
Day0.1_AGATCTGGTCCAGTGC	-3.54016	0.315778
Day0.1_AGATCTGGTCTGGAGA	-4.11399	7.11588
Day0.1_AGATCTGGTGCTCTTC	-6.96126	-0.871347
Day0.1_AGATCTGGTTGTGGCC	-3.6985	1.45799
Day0.1_AGATCTGTCAACACCA	-6.22432	-0.784896
Day0.1_AGATCTGTCCAGATCA	-3.7155	5.30492
Day0.1_AGATCTGTCTATGTGG	1.53152	2.60377
Day0.1_AGATTGCAGAATGTGT	-6.05552	6.59349
Day0.1_AGATTGCAGATAGTCA	-10.4083	0.250463
Day0.1_AGATTGCAGCAGGCTA	-7.3975	0.429102
Day0.1_AGATTGCAGCTTCGCG	-4.12647	0.318563
Day0.1_AGATTGCCAAGCTGTT	-3.12393	-2.09748
Day0.1_AGATTGCCAATCCAAC	-3.50332	6.65933
Day0.1_AGATTGCCACATCCGG	-3.6622	-0.359545
Day0.1_AGATTGCCACTGAAGG	-2.04945	-1.29267
Day0.1_AGATTGCCAGTCTTCC	-2.88684	5.57488
Day0.1_AGATTGCCATAGAAAC	-5.70836	1.47476
Day0.1_AGATTGCCATGAGCGA	-2.95005	0.762392
Day0.1_AGATTGCGTAAACGCG	2.53462	-0.63643
Day0.1_AGATTGCGTACCGCTG	-6.72517	3.67744
Day0.1_AGATTGCGTAGCTGCC	-7.34284	-3.71563
Day0.1_AGATTGCGTCGCCATG	-7.19959	-1.37134
Day0.1_AGATTGCGTCTTCAAG	-8.95651	-3.48018
Day0.1_AGATTGCTCAACGAAA	-8.31235	-5.725
Day0.1_AGATTGCTCACGAAGG	-8.96437	3.27089
Day0.1_AGATTGCTCAGCCTAA	-4.3466	9.84498
Day0.1_AGATTGCTCCCGGATG	-3.95549	0.739866
Day0.1_AGATTGCTCCGCGTTT	-4.534	0.413058
Day0.1_AGATTGCTCGCGTTTC	-3.27606	1.64455
Day0.1_AGATTGCTCGGAATCT	-5.50968	1.31751
Day0.1_AGCAGCCAGACTGTAA	-5.96055	0.575315
Day0.1_AGCAGCCAGAGTACAT	-4.05315	-0.0922404
Day0.1_AGCAGCCAGAGTCGGT	-3.78311	1.54244
Day0.1_AGCAGCCAGCTAGCCC	-5.61626	1.38635
Day0.1_AGCAGCCAGCTTATCG	-3.99945	13.2751
Day0.1_AGCAGCCAGGTAGCTG	-5.41574	4.0525
Day0.1_AGCAGCCAGTAGTGCG	-2.84211	7.60792
Day0.1_AGCAGCCCACGTAAGG	-5.22947	3.94324
Day0.1_AGCAGCCCAGTCCTTC	-0.0402919	2.62473
Day0.1_AGCAGCCCATCGATGT	-7.12814	-3.97396
Day0.1_AGCAGCCCATGGATGG	-7.96521	6.60916
Day0.1_AGCAGCCGTCCGAACC	-7.81289	-1.02288
Day0.1_AGCAGCCTCACCAGGC	-6.35455	1.58936
Day0.1_AGCAGCCTCCAGAAGG	-5.19349	-1.49316
Day0.1_AGCAGCCTCCTACAGA	-8.55347	-2.76546
Day0.1_AGCAGCCTCGATGAGG	-2.49732	6.01813
Day0.1_AGCAGCCTCTCAAACG	-2.82078	-1.60302
Day0.1_AGCAGCCTCTGGGCCA	-5.22964	1.43996
Day0.1_AGCAGCCTCTTGAGGT	-6.48553	1.35188
Day0.1_AGCATACAGACGCAAC	7.31649	8.04486
Day0.1_AGCATACAGAGACTAT	-7.07197	10.1073
Day0.1_AGCATACAGAGGGCTT	-3.50737	3.59121
Day0.1_AGCATACAGATATGCA	-4.25177	4.39147
Day0.1_AGCATACAGATGGGTC	-5.87486	-2.03578
Day0.1_AGCATACAGCTGCCCA	-4.58854	1.07716
Day0.1_AGCATACAGCTGCGAA	-6.25555	7.27773
Day0.1_AGCATACAGGCTAGCA	-3.77084	6.80923
Day0.1_AGCATACAGTACGTTC	-8.7472	-0.507995
Day0.1_AGCATACAGTACTTGC	-1.84158	7.44055
Day0.1_AGCATACCAACTTGAC	-3.92541	4.83707
Day0.1_AGCATACCAAGTAGTA	-2.06318	-1.54539
Day0.1_AGCATACCAATAACGA	-5.72756	0.788703
Day0.1_AGCATACCACCAGTTA	-6.95771	-2.74065
Day0.1_AGCATACCAGCCTATA	3.39783	3.36611
Day0.1_AGCATACCAGCGTTCG	-5.96751	-4.37632
Day0.1_AGCATACCAGTAGAGC	-4.44394	6.40978
Day0.1_AGCATACCATGACATC	-3.2742	-0.790826
Day0.1_AGCATACCATTGCGGC	-4.65565	-1.82211
Day0.1_AGCATACGTAAACACA	-4.12397	-0.876191
Day0.1_AGCATACGTAGGAGTC	-4.12177	6.55921
Day0.1_AGCATACGTATAGTAG	-0.995465	2.04757
Day0.1_AGCATACGTCGAGATG	-6.25679	-5.29063
Day0.1_AGCATACGTCTAGGTT	-2.27093	1.44542
Day0.1_AGCATACGTCTGCAAT	-8.54256	-1.72993
Day0.1_AGCATACGTGCAGTAG	-3.48483	2.63137
Day0.1_AGCATACGTGTCAATC	-1.3013	5.58639
Day0.1_AGCATACGTGTTGAGG	-4.71953	9.79198
Day0.1_AGCATACGTTCATGGT	-4.08101	3.03988
Day0.1_AGCATACTCACCAGGC	-5.28663	-0.246525
Day0.1_AGCATACTCAGTCCCT	-5.99952	-0.508829
Day0.1_AGCATACTCATTGCCC	-4.84905	9.69076
Day0.1_AGCATACTCGCAAACT	-5.57847	-1.48326
Day0.1_AGCATACTCTCACATT	-8.9286	-1.67911
Day0.1_AGCCTAAAGACAATAC	-4.55368	0.551543
Day0.1_AGCCTAAAGAGGGATA	-4.2853	3.37595
Day0.1_AGCCTAAAGATCCCGC	-4.36564	6.5331
Day0.1_AGCCTAAAGCTGATAA	-3.63038	-3.06015
Day0.1_AGCCTAAAGGCCCTCA	-6.73823	0.809783
Day0.1_AGCCTAAAGGTACTCT	-2.61767	0.568519
Day0.1_AGCCTAAAGGTGATAT	-7.7437	-3.67167
Day0.1_AGCCTAAAGTGTCCAT	-8.25076	4.15277
Day0.1_AGCCTAACAAGTACCT	-9.0308	2.7184
Day0.1_AGCCTAACAGGAACGT	-4.42098	-1.91823
Day0.1_AGCCTAACATCACAAC	-4.94168	1.02426
Day0.1_AGCCTAACATCAGTCA	-4.85754	2.64018
Day0.1_AGCCTAACATCTACGA	-0.588375	1.20026
Day0.1_AGCCTAAGTCCGTTAA	-6.58485	-3.23109
Day0.1_AGCCTAAGTTACCAGT	4.53519	6.71247
Day0.1_AGCCTAAGTTCCAACA	-2.67983	0.026951
Day0.1_AGCCTAATCCACGACG	-4.44289	0.982948
Day0.1_AGCCTAATCGTATCAG	-6.97012	-2.55754
Day0.1_AGCCTAATCTAACCGA	1.31493	-2.16885
Day0.1_AGCCTAATCTCTGAGA	-2.27664	6.95619
Day0.1_AGCCTAATCTTCGAGA	0.847469	3.25427
Day0.1_AGCGGTCAGAGGTACC	-7.0614	8.78622
Day0.1_AGCGGTCAGAGGTAGA	-1.58786	0.485361
Day0.1_AGCGGTCAGCCCGAAA	-1.78839	9.69468
Day0.1_AGCGGTCAGCCGATTT	-10.1112	-1.0106
Day0.1_AGCGGTCAGCTAGTGG	-5.93282	-1.69347
Day0.1_AGCGGTCAGGGTGTGT	-2.31284	-3.19903
Day0.1_AGCGGTCAGGTGCACA	-4.43155	-2.27281
Day0.1_AGCGGTCAGTGGTAAT	-2.57757	1.45897
Day0.1_AGCGGTCAGTTACCCA	-2.29964	2.9207
Day0.1_AGCGGTCCACATCCAA	-7.60672	7.8581
Day0.1_AGCGGTCCAGGGAGAG	-5.19874	16.0177
Day0.1_AGCGGTCCAGTTCCCT	-6.62463	18.1778
Day0.1_AGCGGTCGTAGTAGTA	-4.08273	9.72226
Day0.1_AGCGGTCGTCCTCTTG	-5.54308	-1.79271
Day0.1_AGCGGTCGTCTGATTG	-5.46367	-3.04017
Day0.1_AGCGGTCGTTAGGGTG	0.865464	1.32522
Day0.1_AGCGGTCGTTCAGCGC	3.29472	4.56485
Day0.1_AGCGGTCTCCAAGCCG	-5.69314	8.81147
Day0.1_AGCGGTCTCCCATTAT	-5.49324	3.93117
Day0.1_AGCGGTCTCGAGCCCA	-5.65006	-0.145405
Day0.1_AGCGGTCTCTGCAGTA	-3.1961	1.44168
Day0.1_AGCGGTCTCTTGAGGT	-8.71305	4.46681
Day0.1_AGCGTATAGCCGTCGT	-1.01269	-0.203369
Day0.1_AGCGTATAGTACTTGC	-4.34192	6.70771
Day0.1_AGCGTATCAATAGAGT	-3.43347	2.60139
Day0.1_AGCGTATCAATGAATG	-1.82916	8.03694
Day0.1_AGCGTATCACTATCTT	-5.63668	2.21978
Day0.1_AGCGTATCAGTGGGAT	0.226055	3.74424
Day0.1_AGCGTATCATCGGTTA	-3.29185	2.77252
Day0.1_AGCGTATCATGACATC	-4.68444	4.00132
Day0.1_AGCGTATGTAAGGGCT	-1.75968	2.95908
Day0.1_AGCGTATGTACAGCAG	-8.0107	2.4582
Day0.1_AGCGTATGTACATCCA	-2.85781	4.97394
Day0.1_AGCGTATGTCAGAAGC	-5.11648	-2.50307
Day0.1_AGCGTATGTCTAAAGA	-2.1385	-1.09624
Day0.1_AGCGTATGTCTAGGTT	2.82409	9.17253
Day0.1_AGCGTATGTGCGCTTG	-2.84141	2.31132
Day0.1_AGCGTATGTGTCTGAT	-2.7765	-1.71518
Day0.1_AGCGTATTCTGCTGCT	-1.46261	-0.0534883
Day0.1_AGCGTATTCTTGAGGT	-8.56649	2.54087
Day0.1_AGCGTCGAGCGACGTA	-1.97706	-0.416002
Day0.1_AGCGTCGAGGTGCTTT	-5.50948	7.15446
Day0.1_AGCGTCGAGTAATCCC	-5.6721	-0.766332
Day0.1_AGCGTCGAGTACGCGA	-2.21427	6.67743
Day0.1_AGCGTCGAGTATTGGA	-0.356906	4.93098
Day0.1_AGCGTCGCAATCTGCA	-3.88231	9.5872
Day0.1_AGCGTCGCACACATGT	-5.69535	-0.806518
Day0.1_AGCGTCGCAGCTGTAT	-3.21841	-1.45322
Day0.1_AGCGTCGCAGGGATTG	-3.65526	-1.5934
Day0.1_AGCGTCGCATAGTAAG	-7.37032	-1.85465
Day0.1_AGCGTCGCATCACCCT	-7.61641	7.38161
Day0.1_AGCGTCGCATGCGCAC	-3.93603	-0.229643
Day0.1_AGCGTCGGTAATCACC	-3.87267	-2.63298
Day0.1_AGCGTCGGTACAAGTA	-6.23413	1.0896
Day0.1_AGCGTCGGTATTCTCT	-4.87547	1.02221
Day0.1_AGCGTCGGTCATCGGC	-3.03707	8.70353
Day0.1_AGCGTCGGTCCATGAT	2.42359	3.32182
Day0.1_AGCGTCGGTCGAATCT	-5.92498	-4.82401
Day0.1_AGCGTCGTCCAGAAGG	-2.89207	-5.8803
Day0.1_AGCGTCGTCCGCTGTT	-2.21531	0.169005
Day0.1_AGCGTCGTCCTATGTT	-0.522373	0.433054
Day0.1_AGCGTCGTCGCTGATA	-3.258	0.0280059
Day0.1_AGCGTCGTCTAACCGA	-4.31229	-0.409208
Day0.1_AGCGTCGTCTCCCTGA	3.66892	2.68654
Day0.1_AGCGTCGTCTCTGTCG	-1.81637	-1.02808
Day0.1_AGCTCCTAGCCAGTAG	-7.0116	9.55796
Day0.1_AGCTCCTAGGCCCGTT	-3.16437	7.42855
Day0.1_AGCTCCTAGGGAGTAA	-8.93886	-0.0867189
Day0.1_AGCTCCTAGGGCATGT	-10.3445	-2.29217
Day0.1_AGCTCCTAGGGTCGAT	-2.7206	5.32809
Day0.1_AGCTCCTAGTTTAGGA	-3.46569	0.89755
Day0.1_AGCTCCTCAACTGCGC	-3.29284	-0.167746
Day0.1_AGCTCCTCAAGAGTCG	-3.10343	1.30131
Day0.1_AGCTCCTCAAGCTGAG	-4.36906	8.01706
Day0.1_AGCTCCTCACTTAAGC	-6.90556	0.9115
Day0.1_AGCTCCTCATAACCTG	-4.21291	2.64034
Day0.1_AGCTCCTCATCCTAGA	-7.72882	2.68169
Day0.1_AGCTCCTGTATATGGA	-4.30778	-2.11162
Day0.1_AGCTCCTGTCTAGGTT	-5.91065	5.89388
Day0.1_AGCTCCTGTCTCCATC	-8.11291	-1.47401
Day0.1_AGCTCCTGTGAGGCTA	-9.21444	2.98472
Day0.1_AGCTCCTGTGCAGGTA	2.85764	3.15748
Day0.1_AGCTCCTGTGGTACAG	-5.15305	6.97325
Day0.1_AGCTCCTGTTTGTGTG	-5.27406	2.87168
Day0.1_AGCTCCTTCAGTACGT	-2.8444	-0.453983
Day0.1_AGCTCCTTCCAGTAGT	-1.40325	7.98533
Day0.1_AGCTCCTTCTTGTACT	4.6478	10.7888
Day0.1_AGCTCTCAGAGGACGG	-4.98035	0.847767
Day0.1_AGCTCTCAGATGAGAG	-4.16657	7.38714
Day0.1_AGCTCTCAGCAGACTG	-8.13131	9.59651
Day0.1_AGCTCTCAGCGTGAGT	1.70146	4.70049
Day0.1_AGCTCTCAGGCGTACA	-8.98069	0.666913
Day0.1_AGCTCTCAGGTCGGAT	-8.39097	6.12421
Day0.1_AGCTCTCAGGTGCACA	-7.7242	-2.25743
Day0.1_AGCTCTCAGTGCGATG	-5.60676	1.31135
Day0.1_AGCTCTCAGTGGAGTC	-3.31163	-0.0279282
Day0.1_AGCTCTCAGTGGTAGC	-4.45031	8.82123
Day0.1_AGCTCTCAGTGTGGCA	-3.07817	6.95381
Day0.1_AGCTCTCAGTTACCCA	-2.14281	1.33206
Day0.1_AGCTCTCCAAGCGTAG	-5.64593	1.2501
Day0.1_AGCTCTCCAATGGAGC	-0.347191	4.07734
Day0.1_AGCTCTCCACAGATTC	-3.13125	7.91599
Day0.1_AGCTCTCCAGCAGTTT	-6.65588	4.78902
Day0.1_AGCTCTCCAGCCTATA	-2.8268	5.2636
Day0.1_AGCTCTCCAGGACGTA	-5.99683	6.68748
Day0.1_AGCTCTCCATAGAAAC	-2.3813	0.999083
Day0.1_AGCTCTCCATGCTAGT	-3.63032	0.109424
Day0.1_AGCTCTCGTAGAGCTG	-6.50767	-2.09205
Day0.1_AGCTCTCGTAGGCTGA	-3.09198	4.36416
Day0.1_AGCTCTCGTCACCCAG	-6.64654	-2.57155
Day0.1_AGCTCTCGTCAGGACA	-6.67359	-4.27129
Day0.1_AGCTCTCGTCCATGAT	-3.25111	1.67841
Day0.1_AGCTCTCGTCCCTTGT	-8.95461	2.67092
Day0.1_AGCTCTCGTTAAGGGC	-4.9562	-2.59863
Day0.1_AGCTCTCGTTTCGCTC	-8.45375	-1.26557
Day0.1_AGCTCTCTCCAAACAC	-6.79435	-0.251101
Day0.1_AGCTCTCTCCCGGATG	0.172612	2.50527
Day0.1_AGCTCTCTCCCTTGCA	-3.77226	-3.34012
Day0.1_AGCTCTCTCCTTGACC	-4.62802	2.68011
Day0.1_AGCTCTCTCTTAGAGC	-3.2251	-1.53714
Day0.1_AGCTTGAAGCCAGTAG	-3.63128	1.9595
Day0.1_AGCTTGAAGTAAGTAC	-3.93963	-0.476424
Day0.1_AGCTTGAAGTGTCTCA	-2.31141	2.3365
Day0.1_AGCTTGACAAGCCGTC	-1.35979	8.31585
Day0.1_AGCTTGACAAGCCTAT	-4.98243	7.84537
Day0.1_AGCTTGACACGGTTTA	-7.28276	4.0879
Day0.1_AGCTTGACACGTCTCT	-2.88359	1.50478
Day0.1_AGCTTGACAGTATGCT	-6.02411	0.470264
Day0.1_AGCTTGACAGTGACAG	-6.33969	-3.85962
Day0.1_AGCTTGACATTAGCCA	-2.02052	1.87756
Day0.1_AGCTTGAGTAGCCTAT	-6.72263	0.403191
Day0.1_AGCTTGAGTAGCGCTC	-1.90103	4.68396
Day0.1_AGCTTGAGTATTCGTG	-4.77253	0.584037
Day0.1_AGCTTGAGTCCAGTGC	-10.9479	2.48297
Day0.1_AGCTTGAGTCTTGCGG	-5.24711	-4.38626
Day0.1_AGCTTGAGTGAGTGAC	-3.75388	13.1897
Day0.1_AGCTTGAGTTCACCTC	-2.84282	0.501435
Day0.1_AGCTTGATCAATCACG	-1.34254	1.56775
Day0.1_AGCTTGATCAGTGCAT	-4.76448	0.0195964
Day0.1_AGCTTGATCATAAAGG	-1.58001	6.22692
Day0.1_AGCTTGATCGTAGGTT	-3.75845	2.15958
Day0.1_AGCTTGATCTTCCTTC	-2.15465	1.69126
Day0.1_AGCTTGATCTTCGGTC	-9.23456	-3.07729
Day0.1_AGCTTGATCTTGCATT	-4.81925	3.4694
Day0.1_AGGCCACAGACTAGAT	-2.23219	0.421367
Day0.1_AGGCCACAGAGCAATT	-4.64053	-0.639269
Day0.1_AGGCCACAGATATGGT	-7.24898	1.41586
Day0.1_AGGCCACAGCCTATGT	-1.88639	0.453757
Day0.1_AGGCCACAGGGATCTG	1.64947	2.52112
Day0.1_AGGCCACAGTACGCCC	-7.31461	-3.69798
Day0.1_AGGCCACCATGCAACT	-5.57841	-2.42981
Day0.1_AGGCCACGTACAGACG	-11.0471	3.9844
Day0.1_AGGCCACGTCCGAGTC	-3.88909	8.92112
Day0.1_AGGCCACGTCGAGATG	-6.0998	3.40433
Day0.1_AGGCCACGTTTCCACC	-4.5644	1.95331
Day0.1_AGGCCACTCAACACTG	-5.05693	-3.13918
Day0.1_AGGCCACTCAACCAAC	-3.94319	13.1362
Day0.1_AGGCCACTCACAACGT	2.25784	-2.47565
Day0.1_AGGCCACTCCTAGAAC	-2.18562	9.6833
Day0.1_AGGCCACTCTAGAGTC	-4.86735	-2.39826
Day0.1_AGGCCACTCTCTGTCG	-3.39388	-2.58639
Day0.1_AGGCCACTCTGCAAGT	-1.88315	0.402684
Day0.1_AGGCCACTCTGGAGCC	-3.8032	2.92491
Day0.1_AGGCCACTCTGGCGAC	-6.21733	-1.65702
Day0.1_AGGCCACTCTTGACGA	-3.56335	6.36999
Day0.1_AGGCCGTAGACAGGCT	-6.4836	-1.84506
Day0.1_AGGCCGTAGACGCACA	-4.82314	2.23588
Day0.1_AGGCCGTAGAGATGAG	1.47599	-1.09739
Day0.1_AGGCCGTAGATATGCA	-3.43626	-1.63838
Day0.1_AGGCCGTAGATATGGT	2.00293	2.63611
Day0.1_AGGCCGTAGTCATCCA	1.12897	-1.93289
Day0.1_AGGCCGTAGTCCAGGA	-3.2059	4.70681
Day0.1_AGGCCGTAGTTAACGA	4.45186	2.98642
Day0.1_AGGCCGTCAACGATGG	-7.07513	-3.25232
Day0.1_AGGCCGTCAAGAAAGG	-5.84259	-0.799517
Day0.1_AGGCCGTCAAGTCATC	-6.26821	-4.05698
Day0.1_AGGCCGTCACACCGCA	-3.67557	1.03333
Day0.1_AGGCCGTCACAGGCCT	-3.48931	-0.283246
Day0.1_AGGCCGTCACTGCCAG	-2.64206	2.02033
Day0.1_AGGCCGTCAGCCAGAA	-5.12085	1.6221
Day0.1_AGGCCGTCAGGTTTCA	-7.04599	8.19113
Day0.1_AGGCCGTGTAACGACG	-6.67977	-2.94944
Day0.1_AGGCCGTGTAGAAAGG	-5.3149	4.86458
Day0.1_AGGCCGTGTAGATTAG	-1.35236	0.424371
Day0.1_AGGCCGTGTCAACATC	-2.35543	-0.297687
Day0.1_AGGCCGTGTCCAGTAT	-6.30623	-1.90758
Day0.1_AGGCCGTGTCGCGAAA	-2.83175	-0.779383
Day0.1_AGGCCGTGTGAGCGAT	2.56734	5.79582
Day0.1_AGGCCGTGTGTAAGTA	-0.629063	-1.6453
Day0.1_AGGCCGTGTGTCGCTG	-1.32839	0.748999
Day0.1_AGGCCGTGTTAAGACA	-6.41084	-0.300635
Day0.1_AGGCCGTGTTGGACCC	-8.90277	-3.21962
Day0.1_AGGCCGTTCACGCGGT	-0.772204	5.11533
Day0.1_AGGCCGTTCATGCTCC	-2.13511	-1.32209
Day0.1_AGGCCGTTCATTTGGG	-5.05859	-1.4057
Day0.1_AGGGAGTAGAAGCCCA	-7.16347	-1.0587
Day0.1_AGGGAGTAGATACACA	-5.19311	-0.271325
Day0.1_AGGGAGTAGCACAGGT	-0.561379	1.54067
Day0.1_AGGGAGTAGCTCCCAG	-3.35703	1.65091
Day0.1_AGGGAGTAGGGAAACA	-6.87353	-0.832946
Day0.1_AGGGAGTAGGGTGTGT	-5.95664	6.13591
Day0.1_AGGGAGTAGGTACTCT	-5.27867	2.46129
Day0.1_AGGGAGTAGTGGGCTA	-2.90641	8.26556
Day0.1_AGGGAGTCAAGCCCAC	-5.04943	-2.52386
Day0.1_AGGGAGTCAAGGGTCA	-7.21608	0.545884
Day0.1_AGGGAGTCACACGCTG	-3.61517	1.99061
Day0.1_AGGGAGTCAGCCACCA	-7.89511	0.311271
Day0.1_AGGGAGTCAGGCTCAC	-8.492	-1.74277
Day0.1_AGGGAGTCATCTCGCT	-4.29834	2.51706
Day0.1_AGGGAGTCATGTAGTC	-2.0436	-0.608888
Day0.1_AGGGAGTGTAAGTAGT	-6.64879	-1.0022
Day0.1_AGGGAGTGTACAGTTC	-7.02489	-4.90008
Day0.1_AGGGAGTGTCGAGATG	-5.49085	11.1154
Day0.1_AGGGAGTGTCTTCTCG	-6.18321	1.33639
Day0.1_AGGGAGTGTTGGACCC	-5.19466	5.48959
Day0.1_AGGGAGTTCAGTGTTG	-5.64211	5.41578
Day0.1_AGGGAGTTCCTTGGTC	-3.6654	2.83246
Day0.1_AGGGAGTTCTGCTTGC	-9.81499	0.179941
Day0.1_AGGGAGTTCTTTAGTC	-3.7662	3.08349
Day0.1_AGGGATGAGCACCGCT	-2.39836	9.94339
Day0.1_AGGGATGAGCCGATTT	-3.14015	0.21863
Day0.1_AGGGATGAGGACCACA	-7.13093	1.5537
Day0.1_AGGGATGAGGCTATCT	-6.79301	5.52202
Day0.1_AGGGATGAGGTAGCTG	-2.27562	8.09292
Day0.1_AGGGATGAGTGAACGC	-4.51248	4.55197
Day0.1_AGGGATGCAAAGTCAA	1.64055	4.00896
Day0.1_AGGGATGCACGGTAAG	-6.45548	-3.92097
Day0.1_AGGGATGCACTCTGTC	-5.45039	7.25242
Day0.1_AGGGATGCATATACGC	-5.73416	2.65147
Day0.1_AGGGATGGTCAATGTC	-4.71214	-1.11077
Day0.1_AGGGATGGTCCGACGT	-2.1832	1.50865
Day0.1_AGGGATGTCATGGTCA	-6.45122	-3.58511
Day0.1_AGGGATGTCCTGTAGA	-5.38804	6.81339
Day0.1_AGGGATGTCGAGAGCA	-4.38657	-1.21506
Day0.1_AGGGTGAAGAATCTCC	-4.42687	0.1393
Day0.1_AGGGTGAAGAGGTTAT	-3.01702	1.47312
Day0.1_AGGGTGAAGATCCCGC	-4.11674	4.75922
Day0.1_AGGGTGAAGCTACCTA	-3.58077	10.0773
Day0.1_AGGGTGAAGGCATGTG	-7.51061	-3.94929
Day0.1_AGGGTGAAGGGTGTGT	-4.43623	-3.04915
Day0.1_AGGGTGAAGTCTCCTC	5.9252	0.489712
Day0.1_AGGGTGAAGTGATCGG	-2.50593	8.62422
Day0.1_AGGGTGAAGTGTGGCA	-1.28224	1.85739
Day0.1_AGGGTGACAACACCCG	-5.53357	-2.28591
Day0.1_AGGGTGACAGCTTAAC	-5.67064	3.76754
Day0.1_AGGGTGACAGGACGTA	-3.03175	0.492574
Day0.1_AGGGTGACAGTAACGG	-6.35509	6.43846
Day0.1_AGGGTGACATGGTCTA	-5.11549	17.4429
Day0.1_AGGGTGATCAACTCTT	-7.59406	4.76568
Day0.1_AGGGTGATCAGCAACT	-4.56438	0.148887
Day0.1_AGGGTGATCCTCCTAG	-3.90432	-1.94687
Day0.1_AGGGTGATCGATGAGG	-3.74085	9.54684
Day0.1_AGGGTGATCGTTGACA	-0.0411669	2.55642
Day0.1_AGGGTGATCTAACTTC	-1.86236	5.28962
Day0.1_AGGGTGATCTTGGGTA	-4.92848	2.07083
Day0.1_AGGTCATAGACAGAGA	-5.20402	5.60803
Day0.1_AGGTCATAGCCACGCT	2.11244	8.50555
Day0.1_AGGTCATAGCTGATAA	3.72286	6.32366
Day0.1_AGGTCATAGCTGTTCA	-4.10308	-1.41861
Day0.1_AGGTCATAGTCCATAC	-2.93913	6.54293
Day0.1_AGGTCATCAAGCGAGT	-4.29237	5.26995
Day0.1_AGGTCATCACCTGGTG	1.23283	2.67109
Day0.1_AGGTCATCATTAGCCA	-4.81088	13.4638
Day0.1_AGGTCATGTAGGGTAC	-2.87166	0.323332
Day0.1_AGGTCATGTCCATCCT	-8.7009	3.19403
Day0.1_AGGTCATGTGCAGGTA	-3.25401	-3.03615
Day0.1_AGGTCATGTGCTAGCC	0.0591125	1.99686
Day0.1_AGGTCATGTTCATGGT	-3.27081	9.03105
Day0.1_AGGTCATTCAGCTCGG	-10.8339	-3.45466
Day0.1_AGGTCATTCAGGATCT	-0.537126	0.31746
Day0.1_AGGTCATTCCCTTGTG	-3.13854	-1.2003
Day0.1_AGGTCATTCCGAATGT	-7.96243	2.74421
Day0.1_AGGTCATTCGAGAACG	-6.30387	9.41651
Day0.1_AGGTCCGAGAAGGTTT	-5.8643	2.36141
Day0.1_AGGTCCGAGACAAAGG	-3.96502	2.30991
Day0.1_AGGTCCGAGACTAAGT	-3.47951	-1.78382
Day0.1_AGGTCCGAGCAGGCTA	-6.89136	3.82311
Day0.1_AGGTCCGAGCCGATTT	-1.31697	4.74623
Day0.1_AGGTCCGAGGACACCA	-5.53441	2.20214
Day0.1_AGGTCCGAGGTGATAT	-7.10383	0.330754
Day0.1_AGGTCCGAGGTTCCTA	-8.22731	-3.71626
Day0.1_AGGTCCGAGTAGATGT	-5.54099	-1.33675
Day0.1_AGGTCCGAGTATCTCG	-3.58383	-3.01474
Day0.1_AGGTCCGCAAGTTAAG	-4.68841	0.681818
Day0.1_AGGTCCGCAATACGCT	-2.14319	8.85762
Day0.1_AGGTCCGGTAACGCGA	-3.17841	0.126881
Day0.1_AGGTCCGGTGAACCTT	-7.70665	2.22278
Day0.1_AGGTCCGGTTAAGACA	-3.96841	2.8046
Day0.1_AGGTCCGGTTCATGGT	-0.0772394	7.58975
Day0.1_AGGTCCGGTTCTGTTT	0.346762	-1.19952
Day0.1_AGGTCCGTCACTTCAT	-6.26652	-1.11717
Day0.1_AGGTCCGTCCAAATGC	-3.82187	-2.41964
Day0.1_AGGTCCGTCCGTACAA	-8.21027	0.704611
Day0.1_AGGTCCGTCGACAGCC	-5.43721	-3.14756
Day0.1_AGGTCCGTCGCCCTTA	-5.05794	2.07062
Day0.1_AGGTCCGTCGTACCGG	2.80915	5.77381
Day0.1_AGTAGTCAGAAGAAGC	-1.14694	-0.0284571
Day0.1_AGTAGTCAGCCCAATT	-8.31795	8.02189
Day0.1_AGTAGTCAGCTCCCAG	-5.27085	3.65741
Day0.1_AGTAGTCAGGAATGGA	-6.20932	6.37936
Day0.1_AGTAGTCAGGGTTTCT	-4.43934	6.77355
Day0.1_AGTAGTCCACACCGAC	-4.55847	6.189
Day0.1_AGTAGTCCACCGAAAG	-10.2626	-1.10985
Day0.1_AGTAGTCCACTAGTAC	-6.59205	-2.04901
Day0.1_AGTAGTCCAGTCCTTC	-8.78325	2.51014
Day0.1_AGTAGTCGTAAGTTCC	-4.30313	3.37957
Day0.1_AGTAGTCGTAGCGTGA	-5.25926	1.6037
Day0.1_AGTAGTCGTCTGCAAT	-0.26396	5.52982
Day0.1_AGTAGTCGTGCGGTAA	-1.93106	-1.53955
Day0.1_AGTAGTCTCACATACG	-7.61609	0.549727
Day0.1_AGTAGTCTCAGTTTGG	-6.86644	4.18301
Day0.1_AGTAGTCTCATGCATG	-0.422143	6.3
Day0.1_AGTAGTCTCATTCACT	3.18831	6.33537
Day0.1_AGTAGTCTCCATGCTC	-5.24745	-1.15698
Day0.1_AGTAGTCTCGAATCCA	-3.49659	-1.50029
Day0.1_AGTAGTCTCTCGTATT	-4.79469	2.85013
Day0.1_AGTCTTTAGAGCAATT	-3.06225	-0.507437
Day0.1_AGTCTTTAGATCCCAT	-4.6733	-0.397654
Day0.1_AGTCTTTAGATCCCGC	-0.976858	8.9436
Day0.1_AGTCTTTAGCCACGTC	-5.69365	-0.360267
Day0.1_AGTCTTTAGCCGGTAA	-7.85257	-0.407652
Day0.1_AGTCTTTAGCGTTTAC	-6.3384	-2.64379
Day0.1_AGTCTTTAGGGTATCG	-4.80201	10.1452
Day0.1_AGTCTTTAGTAGATGT	-4.80644	-0.6507
Day0.1_AGTCTTTAGTCAAGGC	-5.9869	16.1434
Day0.1_AGTCTTTCAAATACAG	-5.08638	4.34712
Day0.1_AGTCTTTCAAGCGTAG	-0.341359	2.8173
Day0.1_AGTCTTTCAATAGAGT	-3.28334	2.51365
Day0.1_AGTCTTTCAATGGATA	-1.91525	2.26554
Day0.1_AGTCTTTCACGGCCAT	-7.80465	2.42984
Day0.1_AGTCTTTCAGGTCCAC	-3.66962	-0.308521
Day0.1_AGTCTTTCAGTAACGG	-5.66416	7.19339
Day0.1_AGTCTTTCAGTCTTCC	-2.43156	11.5501
Day0.1_AGTCTTTCATACAGCT	-2.38317	6.01726
Day0.1_AGTCTTTCATCTCCCA	-0.771085	2.56692
Day0.1_AGTCTTTCATGGTCTA	-4.24458	2.52285
Day0.1_AGTCTTTGTCAACATC	-1.0908	2.19391
Day0.1_AGTCTTTGTCCAGTAT	-6.93278	1.50967
Day0.1_AGTCTTTGTCCTCTTG	-4.63023	6.95256
Day0.1_AGTCTTTGTTACGCGC	-4.29431	9.85139
Day0.1_AGTCTTTGTTCACCTC	-5.83526	2.47235
Day0.1_AGTCTTTGTTCGGCAC	-4.09054	1.20296
Day0.1_AGTCTTTGTTGCGTTA	-4.12581	-3.39286
Day0.1_AGTCTTTTCAGCAACT	-6.15472	6.45608
Day0.1_AGTCTTTTCAGCTGGC	-3.21663	9.02414
Day0.1_AGTCTTTTCTTTAGTC	-3.59086	-2.67227
Day0.1_AGTGAGGAGAGATGAG	-8.14058	1.63661
Day0.1_AGTGAGGAGAGGTTGC	-3.19104	0.22482
Day0.1_AGTGAGGAGGAGTTTA	-4.21527	6.24961
Day0.1_AGTGAGGAGGATATAC	-6.1023	5.1459
Day0.1_AGTGAGGAGGATGTAT	1.2213	1.43572
Day0.1_AGTGAGGAGTGCGTGA	-4.36314	-1.13836
Day0.1_AGTGAGGAGTTGTCGT	-3.64284	-3.7602
Day0.1_AGTGAGGCAATAACGA	-7.51527	-3.59256
Day0.1_AGTGAGGCACCAGTTA	-5.90237	11.6614
Day0.1_AGTGAGGCAGATCGGA	-9.85782	7.22625
Day0.1_AGTGAGGCAGTCGTGC	-2.27548	0.181867
Day0.1_AGTGAGGCATCACGTA	0.593622	2.35082
Day0.1_AGTGAGGCATGCCCGA	-2.85223	1.13265
Day0.1_AGTGAGGCATTCTCAT	-7.85943	-2.40066
Day0.1_AGTGAGGGTAACGTTC	0.61245	8.60676
Day0.1_AGTGAGGGTACTTCTT	-8.0487	2.33812
Day0.1_AGTGAGGGTGACCAAG	-3.14602	-2.11769
Day0.1_AGTGAGGGTTTGGGCC	-7.30078	4.04288
Day0.1_AGTGAGGTCATAGCAC	-0.613245	7.26375
Day0.1_AGTGAGGTCGTCCGTT	-6.6538	2.29845
Day0.1_AGTGAGGTCTGCTGTC	-4.47626	1.72002
Day0.1_AGTGGGAAGAAGAAGC	-6.01355	1.98731
Day0.1_AGTGGGAAGAATGTGT	-5.63353	0.276183
Day0.1_AGTGGGAAGACACGAC	-5.19344	4.3208
Day0.1_AGTGGGAAGACTGGGT	-8.56125	2.96614
Day0.1_AGTGGGAAGCCACTAT	-5.40968	0.614215
Day0.1_AGTGGGAAGCGATCCC	-9.04036	2.37161
Day0.1_AGTGGGAAGCGTAGTG	-4.63717	0.639593
Day0.1_AGTGGGAAGCTAGTCT	-4.45528	5.84367
Day0.1_AGTGGGAAGGGTTCCC	-4.94851	5.50771
Day0.1_AGTGGGAAGTACGCGA	-3.58733	4.41261
Day0.1_AGTGGGAAGTGGGTTG	-4.50516	2.11259
Day0.1_AGTGGGACAATACGCT	-5.07933	4.07029
Day0.1_AGTGGGACAGATGAGC	-8.78204	-0.959774
Day0.1_AGTGGGAGTGCGATAG	-4.82581	1.81308
Day0.1_AGTGGGAGTTAGAACA	-6.28366	-1.86201
Day0.1_AGTGGGATCATGCTCC	-2.66196	2.4604
Day0.1_AGTGGGATCCGAGCCA	-4.16735	4.52586
Day0.1_AGTGTCAAGACGCAAC	4.09307	1.67826
Day0.1_AGTGTCAAGGCGCTCT	-4.54377	13.6731
Day0.1_AGTGTCAAGGTGCTAG	-8.57255	-1.93664
Day0.1_AGTGTCACAAATCCGT	-8.13201	-1.05778
Day0.1_AGTGTCACAACTGCGC	-7.93877	-2.37614
Day0.1_AGTGTCACACAGACTT	-5.00927	-0.128019
Day0.1_AGTGTCACACAGGTTT	-2.18836	6.63989
Day0.1_AGTGTCACACGAAGCA	-3.64696	-2.27097
Day0.1_AGTGTCACACTTAAGC	-4.68551	4.18358
Day0.1_AGTGTCAGTAGCTCCG	2.81888	-0.19116
Day0.1_AGTGTCAGTATGGTTC	-4.20729	-0.309022
Day0.1_AGTGTCAGTCGATTGT	-2.12302	2.93696
Day0.1_AGTGTCAGTCGCTTCT	-6.26099	2.25083
Day0.1_AGTGTCAGTCTCTTAT	-0.637261	3.87422
[truncated: 57,607 more rows]

## Sheet: Figure 1d
Figure 1d
Gene	Day0.bin.1	Day0.bin.2	Day0.bin.3	Day0.bin.4	Day0.bin.5	Day0.bin.6	Day0.bin.7	Day0.bin.8	Day0.bin.9	Day0.bin.10	Day0.bin.11	Day0.bin.12	Day0.bin.13	Day0.bin.14	Day0.bin.15	Day0.bin.16	Day0.bin.17	Day0.bin.18	Day0.bin.19	Day0.bin.20	Day0.bin.21	Day0.bin.22	Day0.bin.23	Day0.bin.24	Day0.bin.25	Day0.bin.26	Day0.bin.27	Day0.bin.28	Day0.bin.29	Day0.bin.30	Day0.bin.31	Day0.bin.32	Day0.bin.33	Day0.bin.34	Day0.bin.35	Day0.bin.36	Day0.bin.37	Day0.bin.38	Day0.bin.39	Day0.bin.40	Day0.bin.41	Day0.bin.42	Day0.bin.43	Day0.bin.44	Day0.bin.45	Day0.bin.46	Day0.bin.47	Day0.bin.48	Day0.bin.49
IFI27	-0.771664	-0.825667	-0.807377	-0.758694	-0.559287	-0.638402	-0.653792	-0.683081	-0.605579	-0.514696	-0.559765	-0.623806	-0.582347	-0.632416	-0.508689	-0.43139	-0.529588	-0.537032	-0.475344	-0.519181	-0.529712	-0.501407	-0.482005	-0.530013	-0.462667	-0.468647	-0.499774	-0.42567	-0.434422	-0.411955	-0.468451	-0.425202	-0.422996	-0.444421	-0.471242	-0.3936	-0.384947	-0.3539	-0.440428	-0.308196	-0.437305	-0.339801	-0.369754	-0.401669	-0.41952	-0.408383	-0.286068	-0.184197	-0.351528
CXCL8	-1.10251	-1.08605	-0.980043	-0.944388	-0.897623	-0.89234	-0.836842	-0.847667	-0.8102	-0.777939	-0.786039	-0.767226	-0.748181	-0.727001	-0.716105	-0.705331	-0.687725	-0.674767	-0.642748	-0.663945	-0.646989	-0.637588	-0.608904	-0.606724	-0.589133	-0.601624	-0.582396	-0.595896	-0.552809	-0.574381	-0.522897	-0.550786	-0.537031	-0.531733	-0.483328	-0.5075	-0.483686	-0.472388	-0.502684	-0.429266	-0.415058	-0.453366	-0.42237	-0.364211	-0.364925	-0.372789	-0.319042	-0.274648	-0.411433
CCL2	-1.35977	-1.12073	-1.07628	-1.03521	-0.965479	-0.839904	-0.962265	-0.844142	-0.863341	-0.74233	-0.8584	-0.86504	-0.855377	-0.772649	-0.791754	-0.82441	-0.797392	-0.671396	-0.661123	-0.709758	-0.815165	-0.78729	-0.81192	-0.770874	-0.705967	-0.682526	-0.700355	-0.790389	-0.678866	-0.65556	-0.701238	-0.674493	-0.667311	-0.618005	-0.671556	-0.645077	-0.56094	-0.571725	-0.628302	-0.646163	-0.601603	-0.593037	-0.631364	-0.586077	-0.637095	-0.630106	-0.513122	-0.522489	-0.634986
LTB	-1.08936	-0.996718	-0.893225	-0.880742	-0.839792	-0.798691	-0.779275	-0.760825	-0.748288	-0.726153	-0.728256	-0.723547	-0.684363	-0.678344	-0.654578	-0.657799	-0.618643	-0.631342	-0.614708	-0.61941	-0.624584	-0.579282	-0.576431	-0.589272	-0.567218	-0.549594	-0.540779	-0.556024	-0.544718	-0.521417	-0.496444	-0.526674	-0.500358	-0.498045	-0.465482	-0.462647	-0.455734	-0.444215	-0.452446	-0.434742	-0.41288	-0.424606	-0.39576	-0.343831	-0.331207	-0.339043	-0.291098	-0.267695	-0.355481
IL32	-1.05469	-1.03288	-0.874216	-0.85422	-0.876966	-0.816679	-0.755718	-0.786722	-0.700322	-0.814403	-0.710621	-0.769379	-0.765923	-0.718397	-0.577887	-0.703202	-0.515031	-0.644816	-0.6774	-0.563641	-0.729255	-0.697892	-0.51149	-0.674844	-0.74439	-0.609074	-0.598964	-0.623554	-0.529739	-0.608396	-0.45022	-0.634532	-0.626916	-0.539767	-0.610934	-0.564255	-0.625372	-0.572762	-0.57414	-0.546022	-0.600627	-0.567426	-0.486656	-0.511468	-0.448404	-0.531495	-0.503802	-0.559004	-0.573335
CXCL1	-0.833937	-0.847688	-0.765106	-0.734528	-0.647268	-0.682533	-0.632115	-0.630121	-0.573066	-0.58102	-0.574941	-0.58614	-0.536765	-0.537532	-0.513507	-0.519108	-0.48688	-0.471303	-0.455409	-0.483605	-0.466334	-0.457495	-0.457373	-0.453606	-0.430192	-0.429169	-0.408202	-0.425328	-0.413723	-0.405934	-0.395655	-0.397159	-0.383944	-0.350379	-0.350908	-0.348169	-0.327652	-0.295011	-0.345182	-0.320706	-0.283106	-0.319022	-0.294067	-0.244115	-0.231139	-0.237682	-0.190862	-0.142369	-0.269897
ISG15	-0.544698	-0.623081	-0.61087	-0.535993	-0.33509	-0.50961	-0.412961	-0.458003	-0.282255	-0.412303	-0.462788	-0.449786	-0.491423	-0.313355	-0.226726	-0.405304	-0.378777	-0.356548	-0.296021	-0.361408	-0.355895	-0.306939	-0.399368	-0.445301	-0.340586	-0.226278	-0.285909	-0.479899	-0.339116	-0.356083	-0.384535	-0.387246	-0.23869	-0.333521	-0.403568	-0.465261	-0.32509	-0.323031	-0.522677	-0.363872	-0.234422	-0.425174	-0.406494	-0.38993	-0.331155	-0.434853	-0.414951	-0.344898	-0.359455
ICAM1	-1.44207	-1.07475	-0.951653	-0.865829	-0.844518	-0.763748	-0.767527	-0.750953	-0.73832	-0.694717	-0.694344	-0.618558	-0.655355	-0.594754	-0.620487	-0.6052	-0.587788	-0.553925	-0.499235	-0.548112	-0.530949	-0.524935	-0.489187	-0.469052	-0.484551	-0.455659	-0.445338	-0.452906	-0.439231	-0.415206	-0.380498	-0.3669	-0.368407	-0.351265	-0.335263	-0.326773	-0.293063	-0.251643	-0.300629	-0.272722	-0.24	-0.215843	-0.139033	-0.096279	-0.0563796	-0.0946393	-0.0301147	0.0140949	-0.160564
IFI6	-0.522072	-0.509014	-0.533715	-0.495485	-0.469402	-0.500312	-0.425018	-0.353368	-0.426309	-0.388285	-0.383486	-0.399662	-0.35772	-0.420277	-0.355325	-0.267035	-0.295849	-0.313451	-0.314089	-0.298843	-0.242097	-0.34125	-0.371805	-0.325281	-0.306791	-0.287838	-0.271122	-0.324168	-0.29951	-0.267461	-0.26209	-0.262302	-0.281242	-0.318469	-0.255708	-0.303277	-0.219998	-0.286241	-0.304882	-0.240581	-0.274041	-0.290569	-0.219713	-0.257506	-0.248593	-0.191759	-0.192275	-0.176831	-0.223194
SERPINE1	-3.3651	-2.934	-2.82172	-2.75833	-2.71305	-2.6771	-2.64913	-2.62531	-2.60336	-2.58389	-2.56425	-2.54718	-2.53142	-2.51719	-2.5016	-2.48768	-2.4732	-2.45992	-2.44769	-2.43599	-2.42555	-2.41393	-2.40202	-2.39234	-2.38217	-2.37248	-2.36132	-2.34954	-2.33799	-2.32655	-2.31571	-2.30396	-2.29132	-2.27785	-2.26395	-2.24874	-2.23025	-2.21042	-2.18582	-2.15163	-2.0937	-2.02649	-1.97859	-1.94654	-1.92575	-1.90649	-1.88624	-1.86838	-1.84522
TNFSF15	-0.694301	-0.625399	-0.48236	-0.56743	-0.394563	-0.450733	-0.380277	-0.450361	-0.401003	-0.395794	-0.386686	-0.391771	-0.438596	-0.389424	-0.32023	-0.331908	-0.308552	-0.28231	-0.291884	-0.250806	-0.359286	-0.242095	-0.278182	-0.292198	-0.186369	-0.252668	-0.247857	-0.275994	-0.241906	-0.257314	-0.199378	-0.142533	-0.25748	-0.253905	-0.218301	-0.203391	-0.216887	-0.226974	-0.256437	-0.178097	-0.04075	-0.16755	-0.183873	-0.163491	-0.0950574	-0.125716	-0.088343	-0.12198	-0.19576
NFKBIA	-0.537538	-0.623162	-0.511886	-0.522909	-0.553964	-0.484852	-0.492362	-0.413342	-0.437342	-0.381149	-0.426977	-0.508156	-0.318137	-0.448142	-0.394774	-0.422489	-0.465518	-0.376332	-0.349464	-0.393844	-0.374593	-0.353067	-0.257166	-0.363845	-0.340363	-0.386258	-0.298071	-0.385667	-0.389557	-0.354519	-0.344215	-0.350925	-0.231801	-0.32946	-0.368207	-0.310524	-0.297236	-0.323753	-0.36772	-0.292312	-0.295187	-0.282372	-0.354393	-0.261346	-0.260817	-0.188567	-0.262889	-0.116853	-0.256744
CXCL6	-0.227704	-0.307458	-0.276485	-0.268634	-0.251551	-0.250881	-0.225241	-0.236292	-0.225535	-0.205376	-0.21402	-0.213028	-0.199371	-0.190322	-0.187374	-0.184151	-0.177176	-0.172586	-0.163465	-0.171403	-0.176068	-0.16881	-0.161284	-0.15899	-0.148253	-0.149244	-0.149343	-0.150743	-0.145689	-0.141263	-0.136976	-0.139838	-0.13402	-0.129232	-0.120245	-0.119472	-0.111868	-0.109569	-0.121472	-0.113767	-0.103222	-0.124333	-0.116703	-0.0972783	-0.0916139	-0.09342	-0.0746938	-0.0658867	-0.102476
TNFRSF4	-0.406561	-0.431361	-0.408613	-0.388763	-0.367812	-0.391023	-0.282046	-0.319898	-0.357258	-0.273102	-0.34143	-0.339667	-0.299099	-0.284261	-0.276785	-0.30254	-0.266305	-0.287645	-0.276741	-0.224188	-0.289199	-0.279567	-0.270411	-0.267952	-0.254624	-0.224793	-0.253984	-0.254469	-0.248011	-0.243104	-0.203943	-0.239548	-0.232159	-0.186095	-0.214115	-0.212823	-0.202143	-0.197936	-0.195449	-0.201003	-0.186414	-0.206322	-0.156115	-0.16772	-0.121676	-0.145049	-0.107516	-0.126432	-0.178728
TNIP1	-0.349199	-0.507744	-0.481985	-0.306292	-0.449031	-0.411731	-0.384632	-0.424692	-0.421086	-0.25391	-0.343583	-0.415916	-0.296851	-0.297011	-0.247263	-0.34357	-0.132565	-0.272718	-0.30232	-0.299072	-0.28857	-0.335519	-0.355631	-0.294118	-0.275216	-0.165296	-0.171211	-0.332053	-0.259312	-0.346575	-0.248294	-0.291562	-0.245848	-0.277673	-0.310411	-0.211995	-0.235256	-0.199988	-0.245763	-0.327965	-0.296626	-0.189526	-0.251165	-0.262684	-0.229365	-0.181523	-0.155917	-0.238115	-0.232018
EDN1	-0.6946	-0.427474	-0.348804	-0.196775	-0.188009	-0.344026	-0.18723	-0.443523	-0.33457	-0.244752	-0.286727	-0.265636	-0.134642	-0.279879	-0.248005	-0.232049	-0.18078	-0.146375	-0.283886	-0.176401	-0.0684159	-0.222884	-0.28409	-0.39271	-0.171478	-0.419619	-0.199464	-0.0491251	-0.104786	-0.335705	-0.29801	-0.287106	-0.267092	-0.357364	-0.342162	-0.305292	-0.296176	-0.289907	-0.325878	-0.232068	-0.523448	-0.603981	-0.828268	-0.681196	-0.739602	-0.682365	-0.567816	-0.704942	-0.634568
CXCL2	-0.50471	-0.456258	-0.407779	-0.417292	-0.391527	-0.382488	-0.353215	-0.357404	-0.342723	-0.320299	-0.323339	-0.320591	-0.302655	-0.291299	-0.256073	-0.278903	-0.269325	-0.262139	-0.251191	-0.255471	-0.259281	-0.247993	-0.23853	-0.236544	-0.222328	-0.220931	-0.218395	-0.216867	-0.209679	-0.173389	-0.198936	-0.198696	-0.190544	-0.142205	-0.169756	-0.167837	-0.154421	-0.113999	-0.125591	-0.147504	-0.129499	-0.140461	-0.123285	-0.0911069	-0.0830763	-0.0876832	-0.0577987	-0.0432851	-0.110279
RELB	-0.28319	-0.259291	-0.379038	-0.340609	-0.318547	-0.317283	-0.194968	-0.296575	-0.316422	-0.202007	-0.266074	-0.267988	-0.285299	-0.274808	-0.203118	-0.221379	-0.220734	-0.253492	-0.242973	-0.251554	-0.183121	-0.248087	-0.11583	-0.191406	-0.224269	-0.22513	-0.180613	-0.226218	-0.138063	-0.215275	-0.126375	-0.171804	-0.166028	-0.200308	-0.150729	-0.188895	-0.13545	-0.132841	-0.147119	-0.0879261	-0.168095	-0.190872	-0.136544	-0.157823	-0.091268	-0.102765	-0.0675469	-0.12051	-0.107737
TNFRSF12A	-0.437109	-0.518892	-0.302859	-0.487347	-0.489812	-0.362674	-0.393819	-0.416191	-0.251116	-0.411306	-0.479008	-0.438066	-0.466241	-0.464312	-0.480137	-0.356959	-0.283279	-0.297846	-0.452606	-0.291962	-0.368214	-0.33035	-0.405769	-0.44748	-0.442241	-0.487001	-0.418513	-0.256157	-0.356974	-0.43897	-0.47285	-0.36562	-0.371596	-0.556737	-0.461029	-0.329145	-0.442485	-0.249773	-0.429712	-0.332423	-0.476768	-0.482931	-0.591808	-0.550744	-0.410019	-0.473261	-0.358798	-0.440673	-0.435013
JUND	-0.263309	-0.157813	-0.273076	-0.264718	-0.141238	-0.105152	-0.0658253	-0.0986525	-0.164292	-0.122825	-0.261757	-0.205411	-0.197076	-0.125497	-0.0252121	-0.0629113	0.21698	-0.179115	-0.138235	-0.210871	-0.205069	-0.263962	-0.104304	-0.041095	-0.0983709	-0.164528	-0.280982	-0.23346	-0.12686	-0.172484	-0.244511	-0.293587	-0.0383179	-0.216883	-0.163764	-0.126724	0.0603378	-0.168307	-0.0999645	-0.041005	-0.094193	-0.245009	-0.0877507	-0.222539	-0.206256	-0.122444	-0.225952	-0.182801	-0.227723
VCAM1	-0.50204	-0.287118	-0.245886	-0.219863	-0.204541	-0.188704	-0.183542	-0.16977	-0.163052	-0.160115	-0.148896	-0.14563	-0.138433	-0.134667	-0.128557	-0.123268	-0.1188	-0.114186	-0.111334	-0.103855	-0.101915	-0.0947581	-0.0915934	-0.0923316	-0.0864547	-0.0818547	-0.0768482	-0.0711968	-0.0674876	-0.0680749	-0.064226	-0.0581457	-0.054108	-0.0453658	-0.0417282	-0.0396074	-0.0290907	-0.0209046	-0.0288366	-0.0122305	0.00121519	0.021902	0.039503	0.0623939	0.0665018	0.0613083	0.0812192	0.0914537	0.0362241
TIFA	-0.194306	-0.280669	-0.25514	-0.218428	-0.233279	-0.170637	-0.200503	-0.287843	-0.170729	-0.204248	-0.200327	-0.231807	-0.172258	-0.242914	-0.116043	-0.112595	-0.231532	-0.189035	-0.13213	-0.18544	-0.190363	-0.19049	-0.219786	-0.130676	-0.154039	-0.1303	-0.20953	-0.163123	-0.105133	-0.152261	-0.0190606	-0.162631	-0.197328	-0.193927	-0.132599	-0.0630391	-0.127627	-0.12941	-0.142103	-0.184171	-0.131926	-0.16102	-0.200604	-0.183645	-0.178054	-0.122249	-0.161969	-0.0906083	-0.0889019
AKT1	-0.127068	-0.0956687	-0.159562	-0.0336383	-0.146782	0.0182983	-0.0577058	-0.129208	0.0625251	-0.157921	-0.0529845	-0.0662071	-0.112034	-0.0471125	-0.123602	-0.229881	-0.177392	-0.017807	-0.171006	-0.0156257	-0.196096	-0.202329	-0.272819	-0.204673	-0.229048	-0.0106453	-0.2086	-0.139507	-0.130773	-0.0615011	-0.0223151	-0.226934	0.00748119	-0.192218	-0.232798	-0.156451	-0.208057	-0.214281	-0.139774	-0.0802987	-0.00563428	-0.278563	-0.134591	-0.279426	-0.153947	-0.205088	-0.158294	-0.244214	-0.130303
JUNB	-0.186501	-0.206708	-0.26135	-0.109743	-0.112578	-0.131819	-0.139926	-0.174048	-0.122797	-0.151314	-0.205666	-0.2014	-0.110077	-0.0639437	-0.134028	-0.131374	-0.249277	-0.189516	-0.239992	-0.125322	-0.151257	-0.0797935	-0.104031	-0.0771864	-0.0842373	0.0872359	-0.161284	-0.0972834	-0.152106	-0.191591	-0.0939785	-0.15075	-0.208671	-0.134971	-0.164841	-0.0758244	-0.120068	-0.160798	0.00083349	0.021478	-0.0964838	-0.17954	-0.119317	-0.178105	-0.2224	-0.159711	-0.101404	-0.192891	-0.152209
PTX3	-0.740866	-0.714724	-0.541447	-0.596087	-0.502824	-0.491332	-0.563491	-0.598466	-0.483247	-0.365287	-0.42137	-0.544924	-0.521055	-0.447707	-0.512184	-0.412679	-0.362359	-0.33091	-0.520811	-0.385546	-0.192627	-0.393649	-0.382648	-0.31262	-0.360114	-0.286572	-0.206687	-0.130847	-0.50558	-0.267866	-0.358791	-0.209967	-0.304077	-0.267369	-0.260398	-0.229057	-0.216194	-0.11233	-0.15326	-0.304447	-0.191059	-0.14106	-0.253388	-0.226717	-0.218698	-0.274396	-0.132841	-0.204199	-0.149663
STAT1	-0.219959	-0.228962	-0.260342	-0.326213	-0.0302452	-0.225884	-0.120562	-0.172648	-0.127464	-0.254798	-0.160766	-0.158357	-0.113046	-0.127381	-0.127489	-0.190517	-0.137877	-0.0729875	-0.0424682	-0.0353809	-0.053907	-0.00291108	-0.0612092	-0.0682984	0.134068	-0.100625	-0.107481	-0.0751655	-0.0274994	-0.0682218	-0.129136	-0.18373	-0.0915728	0.00710102	-0.117093	-0.159342	-0.0188834	0.103312	-0.155512	-0.118239	-0.167243	-0.0910189	-0.012605	-0.113974	-0.131743	0.0252019	-0.0802203	-0.0661404	-0.116921
TRAF1	-0.222063	-0.282939	-0.252305	-0.241963	-0.226295	-0.223159	-0.202595	-0.20881	-0.19943	-0.183448	-0.188235	-0.186932	-0.175243	-0.167663	-0.164386	-0.161034	-0.154933	-0.15064	-0.0931398	-0.148021	-0.151286	-0.144522	-0.138213	-0.136572	-0.127346	-0.127347	-0.126593	-0.126734	-0.122235	-0.11893	-0.114998	-0.116191	-0.0576363	-0.105924	-0.0984135	-0.0974676	-0.0898823	-0.0867603	-0.0972226	-0.0132379	-0.0782196	-0.0910224	-0.0822437	-0.0635233	-0.0584893	-0.0607373	-0.0430472	-0.0345833	-0.0718506
FABP4	-0.394034	-0.285608	-0.251076	-0.336217	-0.235419	-0.244375	-0.267436	-0.297467	-0.208403	-0.284758	-0.344333	-0.124403	-0.0641979	-0.130512	-0.140922	-0.105732	-0.141555	-0.193394	-0.240485	-0.107923	-0.232145	-0.240924	-0.0189244	-0.248559	-0.115136	-0.107858	-0.163921	-0.202021	-0.114696	-0.0165862	-0.19216	-0.290782	-0.184254	-0.112209	-0.225443	-0.199263	-0.228345	-0.298957	-0.18727	-0.214327	-0.376983	-0.32524	-0.415739	-0.142936	-0.280534	-0.255085	-0.130908	-0.337337	-0.300807
IGFBP7	-0.653601	-0.583787	-0.399759	-0.523203	-0.419309	-0.3876	-0.442415	-0.47967	-0.277231	-0.371113	-0.238444	-0.172717	-0.282279	-0.314531	-0.347039	-0.308686	-0.34359	-0.278999	-0.349663	-0.414266	-0.227827	-0.370062	-0.284734	-0.237429	-0.330186	-0.400449	-0.171588	-0.205417	-0.581743	-0.489309	-0.348058	-0.480594	-0.299268	-0.479676	-0.510112	-0.618983	-0.50907	-0.303141	-0.495771	-0.400966	-0.608784	-0.543697	-0.792502	-0.960449	-0.902845	-0.798836	-0.741498	-0.726648	-0.757924
FABP5	-0.162045	0.0499148	0.00607461	0.233427	0.012398	0.116429	-0.0878598	0.200783	0.0465894	0.0579695	0.256475	0.180143	0.28696	0.169691	0.314061	0.154401	0.208018	0.112628	0.151357	0.0623283	-0.125156	0.146115	0.358489	-0.0204872	0.100888	0.281175	0.00824333	-0.172486	0.0346813	0.136034	-0.0189771	-0.0840243	0.13526	-0.0398841	-0.0343918	-0.0681423	-0.164083	-0.0142801	-0.325925	-0.353395	-0.448999	-0.224317	-0.0345744	-0.00655899	-0.112515	-0.288772	-0.477415	-0.355063	-0.537812
CD44	-0.631105	-0.530968	-0.405849	-0.478625	-0.316566	-0.552059	-0.356431	-0.510729	-0.37165	-0.483034	-0.464455	-0.377243	-0.426806	-0.393398	-0.402939	-0.394406	-0.358923	-0.341543	-0.337081	-0.235308	-0.30377	-0.425644	-0.373977	-0.303674	-0.399341	-0.319897	0.00432674	-0.22112	-0.325905	-0.35424	-0.305987	-0.284673	-0.267488	-0.283205	-0.30212	-0.279007	-0.28162	-0.246822	-0.141255	-0.21221	-0.259536	-0.215482	-0.267622	-0.246626	-0.11237	-0.201551	-0.164813	-0.144424	-0.183396
MYH9	-0.296245	-0.168986	-0.100767	-0.0267434	0.134298	0.0785264	0.0888885	-0.00220735	0.142488	0.079674	-0.0846363	0.150675	-0.200374	0.0499695	-0.224159	-0.179817	-0.0603123	0.111378	-0.120715	-0.140576	-0.159577	-0.164772	-0.0585486	-0.0950737	0.00413841	-0.135113	-0.195795	-0.198067	-0.0089778	-0.23964	-0.0012521	-0.326374	-0.0711335	-0.0238686	-0.12463	-0.248972	-0.256519	-0.117785	-0.0652709	-0.282359	-0.14238	-0.219323	-0.247606	-0.319856	-0.352742	-0.265608	-0.266889	-0.394884	-0.420055
JAG1	-0.668898	-0.465225	-0.487058	-0.234745	-0.277312	-0.405715	-0.334965	-0.344275	-0.386581	-0.325612	-0.308668	-0.250721	-0.248448	-0.113227	-0.295426	-0.286452	-0.277655	-0.242146	-0.291537	-0.25915	-0.289161	-0.217444	-0.180444	-0.210521	-0.187139	-0.118504	-0.212265	-0.0647809	-0.15892	-0.126737	-0.153948	-0.148663	-0.140282	-0.122904	-0.145329	-0.113092	-0.169822	-0.0459141	-0.140728	-0.152663	-0.089807	-0.0846252	-0.0343787	-0.0611685	-0.0118356	-0.0453517	-0.0265782	0.0102728	-0.0928891
PLAU	-0.666231	-0.565327	-0.412507	-0.350527	-0.48958	-0.410113	-0.389376	-0.307745	-0.304997	-0.385793	-0.365999	-0.326358	-0.458239	-0.456609	-0.378582	-0.347663	-0.223628	-0.247959	-0.272249	-0.377698	-0.269293	-0.242039	-0.422493	-0.312289	-0.283692	-0.19431	-0.182937	-0.177488	-0.2305	-0.303667	-0.1399	-0.186417	-0.213283	-0.23035	-0.199234	-0.236547	-0.282502	-0.204587	-0.203187	-0.227809	-0.12569	-0.129091	-0.237909	-0.273239	-0.146146	-0.183228	-0.218088	-0.107042	-0.26691
CTHRC1	-0.868058	-0.87102	-0.82806	-0.712592	-0.670078	-0.731124	-0.665499	-0.670347	-0.656016	-0.635141	-0.645884	-0.641309	-0.60086	-0.616846	-0.518462	-0.46693	-0.544825	-0.50851	-0.529548	-0.542915	-0.543601	-0.486469	-0.516261	-0.533214	-0.449668	-0.489478	-0.488255	-0.441837	-0.413189	-0.452232	-0.440315	-0.459112	-0.499246	-0.452869	-0.417642	-0.32667	-0.351702	-0.431738	-0.42761	-0.369014	-0.390448	-0.395225	-0.342602	-0.332293	-0.337734	-0.375251	-0.285849	-0.264387	-0.35708
FN1	-1.28485	-0.538878	-0.537144	-0.383667	-0.248265	-0.489144	-0.363038	-0.305907	-0.486599	-0.542545	-0.273995	-0.277263	-0.387548	-0.27617	-0.312141	-0.245335	-0.468903	-0.373208	-0.270203	-0.183727	-0.540305	-0.408862	-0.345105	-0.328445	-0.142397	-0.27787	-0.28847	-0.461533	-0.288427	-0.278458	-0.441261	-0.338103	-0.406041	-0.184604	-0.299909	-0.361042	-0.417179	-0.328213	-0.254892	-0.388084	-0.337478	-0.333895	-0.260317	-0.268804	-0.411668	-0.378943	-0.334975	-0.295917	-0.249543
ITGAV	-1.24106	-0.805947	-0.675424	-0.518055	-0.722143	-0.482944	-0.575126	-0.50893	-0.561279	-0.296499	-0.399084	-0.460331	-0.469357	-0.477119	-0.424578	-0.53309	-0.458442	-0.370419	-0.339401	-0.372693	-0.413975	-0.354359	-0.411963	-0.28981	-0.252067	-0.312355	-0.346891	-0.411293	-0.247678	-0.30618	-0.292967	-0.370155	-0.300529	-0.2633	-0.158736	-0.236812	-0.203819	-0.21179	-0.293041	-0.165243	-0.186285	-0.245252	-0.101671	-0.11318	-0.161769	-0.191744	-0.106011	-0.120429	-0.213231
MMP10	-0.965923	-0.573124	-0.574327	-0.558161	-0.397776	-0.445314	-0.453293	-0.485267	-0.427543	-0.43614	-0.36958	-0.433234	-0.393839	-0.321778	-0.418325	-0.357014	-0.399435	-0.34664	-0.332533	-0.332294	-0.372226	-0.338084	-0.305254	-0.285247	-0.310849	-0.262286	-0.268482	-0.219371	-0.262746	-0.285163	-0.21079	-0.232927	-0.208932	-0.26681	-0.206949	-0.131574	-0.157705	-0.171285	-0.237961	-0.148642	-0.145638	-0.122505	-0.102419	-0.0849122	-0.0765051	-0.0853597	-0.0136885	-0.0283142	-0.0824062
MMP2	-0.240368	0.12904	-0.138209	-0.00458367	-0.151794	-0.114344	-0.151218	0.107396	0.0223037	-0.0251214	-0.0290242	-0.122845	0.0302512	0.0475624	0.125104	-0.0426527	0.0919453	-0.0721106	-0.155579	0.213206	-0.0989116	-0.141447	-0.0582007	0.0675009	-0.105116	0.126824	-0.162536	-0.311009	0.0394041	-0.145914	-0.187843	-0.107526	-0.230372	0.246273	-0.199586	-0.0894839	0.00471949	-0.109391	-0.11511	-0.261136	-0.304573	-0.304409	-0.30712	-0.334263	-0.252669	-0.320264	-0.212458	-0.29385	-0.21491
TIMP2	-0.205154	0.130837	-0.161692	0.0499761	0.039905	-0.133124	-0.0807655	-0.210563	-0.08857	0.0684562	-0.0569123	-0.0397182	-0.14646	-0.099276	0.0930202	-0.0227997	0.0230985	0.0951661	-0.22349	-0.08245	-0.0578546	-0.104646	-0.0637346	-0.0862505	-0.178019	-0.0216801	0.0553504	-0.163496	-0.110521	-0.0379197	-0.110167	-0.115247	-0.240359	0.260839	0.101259	-0.0589188	0.0739706	-0.172539	0.00159288	-0.100001	-0.262747	-0.321377	-0.226334	-0.4002	-0.341964	-0.104752	-0.283209	-0.272676	-0.266065
ITGB1	-0.451287	-0.076271	-0.127795	0.0219394	0.092014	-0.0139574	0.164925	-0.157535	0.00543118	0.208721	-0.0109418	-0.0415262	-0.121061	-0.149743	0.00679578	0.00355458	-0.157927	-0.0273025	0.0615998	0.0164005	0.0822987	-0.0527311	-0.156089	-0.0359991	0.0934978	0.0465349	-0.0824424	-0.195246	-0.20709	-0.0514225	-0.327328	-0.178753	-0.00539071	-0.121438	-0.102695	-0.137703	-0.0358536	-0.223572	-0.29581	-0.278289	-0.614192	-0.52126	-0.710519	-0.881134	-0.770303	-0.838459	-0.746143	-0.796414	-0.761032
COL8A1	-0.296129	-0.234547	-0.10122	-0.154164	-0.0387948	-0.0742513	-0.175156	-0.124292	-0.11589	-0.0303729	-0.10602	-0.10697	-0.151737	0.0521169	-0.0835405	-0.0128508	-0.138851	0.0369174	-0.0676026	-0.00191841	-0.0713318	-0.00172058	0.0932132	-0.0442729	0.0279554	0.0883172	-0.116142	-0.0474875	-0.0345207	-0.110836	-0.108326	-0.0415259	-0.103774	-0.0276041	-0.0267102	0.00104224	-0.0888643	-0.00692166	-0.0911336	-0.00767074	-0.0752818	-0.0331507	-0.064132	-0.0506972	-0.0477497	-0.0501572	-0.00840014	-0.0319839	0.115038
COL5A1	-0.352439	-0.179933	-0.0525193	-0.177755	-0.202549	-0.0756732	-0.192571	-0.00114223	-0.100565	-0.113383	-0.251718	0.0145322	-0.0484432	-0.100019	0.00798909	-0.0464978	-0.0722766	-0.0472229	-0.107377	-0.203716	-0.105622	0.0525452	-0.0677901	-0.0355152	-0.183505	-0.045133	0.00137177	-0.12676	-0.0807264	-0.0673747	-0.121883	-0.00999642	-0.00352432	-0.0457065	-0.0838444	-0.0765752	-0.071943	-0.0609525	0.196185	0.0571571	-0.133973	-0.034585	-0.0782121	-0.0762712	0.00295246	-0.0764083	-0.0295487	0.0194154	-0.0586534
COL5A2	-0.647696	-0.281867	-0.193723	-0.333665	-0.210144	-0.202707	-0.0664705	-0.0612791	-0.157179	-0.0441268	-0.191557	-0.207207	-0.253328	-0.0609815	-0.201513	-0.0105135	0.0387442	-0.143078	-0.163491	0.0260927	0.0203278	0.0304301	-0.194721	-0.152149	-0.0811694	-0.2157	-0.0992166	-0.190148	-0.198267	-0.154196	-0.11245	-0.00801861	-0.0460235	-0.174753	0.0549281	0.0285698	-0.113124	-0.0673734	-0.0798637	-0.10788	-0.0484845	-0.0863792	-0.140924	0.00608346	-0.0785411	-0.106565	-0.0301681	-0.051657	-0.0608274
COL4A2	-0.594394	-0.0924681	-0.0329391	0.10195	-0.208249	0.0960246	-0.256666	0.187503	-0.127532	-0.205422	-0.227586	-0.128135	-0.0629774	0.0253305	0.0299198	0.00482436	-0.0350492	0.00840753	-0.0623545	-0.0124499	-0.178459	0.02698	0.073908	-0.137505	-0.0708126	-0.201856	-0.0964919	-0.154558	-0.0517178	-0.132614	-0.23789	-0.192252	-0.134052	0.00483484	-0.141691	-0.174179	-0.112885	0.00162684	-0.218761	-0.222475	-0.367131	-0.122774	-0.264296	-0.264743	-0.228833	-0.309412	-0.255299	-0.254296	-0.180063
COL4A1	-0.464614	0.0412878	0.0814865	0.285699	-0.0371153	0.133122	-0.0851398	0.0699016	0.011336	-0.114741	-0.00188703	0.336488	0.0878682	0.0578076	0.206475	0.190887	0.198218	0.104414	-0.141912	-0.0709957	-0.059169	-0.0426207	0.138204	0.0748883	0.2368	0.292692	-0.0964045	0.00343958	0.269314	-0.0146297	-0.0506126	-0.0964821	-0.171255	0.101054	-0.0542312	-0.181663	-0.134887	-0.0163641	0.0583967	-0.0254178	-0.256787	-0.288988	-0.0948147	-0.200354	-0.168906	-0.188238	-0.161082	-0.125671	-0.236776
PLAT	0.033798	0.120953	0.105842	0.19395	0.0417495	0.0672353	0.0753209	-0.00439498	0.0808612	0.159246	0.0584353	-0.0425784	0.00827414	-0.0198759	-0.0539505	0.0430643	0.0411673	-0.012427	0.0346708	-0.0703774	0.0225364	0.00774503	-0.0722581	0.190723	-0.101172	-0.115174	0.048431	-0.0227799	0.0652679	0.0955453	0.0188645	0.0385953	-0.100549	-0.150551	-0.040929	0.0564846	-0.0364127	-0.0740284	-0.0598726	-0.155387	-0.240764	-0.105005	-0.255719	-0.139395	-0.0962947	0.0412457	-0.0854823	-0.178472	-0.124016
CTGF	-0.704598	-0.613447	-0.482062	-0.58094	-0.523346	-0.3194	-0.496771	-0.547505	-0.26905	-0.181958	-0.521628	-0.30925	-0.569284	-0.330283	-0.328917	-0.247915	-0.368854	-0.396294	-0.237548	-0.344693	-0.182297	-0.414282	-0.189115	-0.323683	-0.371603	-0.444722	-0.311092	-0.294926	-0.170418	-0.289987	-0.325305	-0.265333	-0.309715	-0.274715	-0.37085	-0.28296	-0.341825	-0.269304	-0.293535	-0.507179	-0.398356	-0.556475	-0.523034	-0.479465	-0.638534	-0.50874	-0.454367	-0.670731	-0.517537
TGFB2	-0.372169	-0.295109	-0.295242	-0.234801	-0.261001	-0.253793	-0.234533	-0.189726	-0.22598	-0.211316	-0.212275	-0.210221	-0.198063	-0.190435	-0.185865	-0.181463	-0.0532586	-0.169892	-0.162607	-0.115172	-0.111283	-0.159085	-0.152727	-0.151516	-0.141864	-0.14056	-0.0875378	-0.137006	-0.13206	-0.129366	-0.124871	-0.124178	-0.118584	-0.0605233	-0.104135	-0.102715	-0.0358612	-0.0881421	-0.0994469	-0.0872305	-0.0744748	-0.0272666	-0.00743558	-0.0443977	-0.0388757	-0.0422947	-0.021336	-0.0111074	-0.0590295
TAGLN	-0.102519	-0.180738	-0.121108	-0.0722467	-0.151228	-0.0987849	-0.172637	-0.101602	-0.0755182	-0.0663108	-0.12595	-0.128347	-0.120948	-0.101781	-0.0692229	-0.156354	-0.152289	-0.106179	-0.0340441	-0.106709	-0.0593159	-0.151631	-0.14687	-0.00723242	-0.0607343	-0.140311	-0.091067	-0.0884747	-0.140968	-0.137615	-0.135366	-0.0340376	-0.1355	-0.133991	-0.128274	-0.12819	-0.0724135	-0.0598677	-0.132078	-0.0868713	-0.102683	-0.0546566	-0.030626	-0.135075	-0.0626783	-0.132023	-0.0277404	-0.118799	-0.132947
TGFBR2	-0.394824	-0.103954	-0.0230682	-0.236904	-0.308799	-0.150123	-0.0438294	-0.18055	-0.144895	-0.177381	-0.0792896	0.0739564	-0.00788081	-0.126723	-0.187871	-0.164542	-0.20088	-0.0245399	0.0651744	-0.193382	-0.150264	-0.0230695	0.0948511	-0.0640948	-0.0908094	-0.00389523	-0.12339	-0.0825262	-0.0606718	-0.0880379	-0.157913	-0.174149	-0.161016	-0.192221	0.0106392	-0.202742	-0.144221	-0.174128	-0.176075	-0.261941	-0.269891	-0.376117	-0.297239	-0.247737	-0.265777	-0.190213	-0.183974	-0.347942	-0.269799
SMAD3	-0.472133	-0.319459	-0.22204	-0.218216	-0.129865	-0.161841	-0.164947	-0.21958	-0.230545	-0.207541	-0.137385	-0.383277	-0.24629	-0.0952771	-0.212417	-0.291646	-0.185156	-0.128318	-0.0548618	-0.221908	-0.32356	-0.168151	-0.347305	-0.130393	-0.0918083	-0.133405	-0.128816	-0.153083	-0.229729	-0.278034	-0.228491	-0.300012	-0.25848	-0.130359	-0.123073	-0.145658	-0.124189	-0.244665	-0.106619	-0.23077	-0.0649233	-0.195117	-0.106996	-0.231233	-0.0518068	-0.183019	-0.153424	-0.206297	-0.145026
TGFBI	-0.163577	-0.228359	-0.159467	-0.196837	-0.187112	-0.13035	-0.17289	-0.172301	-0.167029	-0.0306685	-0.0856181	-0.158107	-0.151801	-0.147913	-0.145228	-0.142697	-0.139246	-0.136488	-0.132844	-0.0704759	-0.0696162	-0.0506403	0.011598	-0.0607494	-0.120921	0.0324223	-0.118467	-0.0480558	-0.0387873	-0.113424	-0.110983	-0.1101	-0.107131	-0.103114	0.126021	-0.0984277	-0.0930255	0.0626689	-0.0959165	-0.00952924	-0.0815528	0.014332	-0.0422752	0.0238343	0.0280784	0.0307623	-0.0495055	-0.0438138	-0.0711525
NOS3	0.176857	0.136581	0.191026	0.0386371	0.0331292	0.146636	0.166036	0.290335	0.0362567	-0.0343205	0.247628	-0.0698543	0.233028	0.0491556	-0.167616	0.153434	0.235309	0.232527	0.159356	0.249947	0.264935	-0.00332256	0.00619676	0.00374095	0.03523	-0.0516872	0.0587351	0.0284668	0.0773091	-0.0192923	0.0375587	0.0315558	0.086264	0.10662	0.0904588	0.0353315	0.221949	0.22437	-0.193074	-0.0263067	-0.0422618	0.156345	0.0113463	-0.0728212	0.163089	-0.104237	0.0994357	-0.175611	-0.0241473
ESM1	-0.839347	-0.71118	-0.750843	-0.532039	-0.658481	-0.624311	-0.593559	-0.610105	-0.648762	-0.444998	-0.58194	-0.578026	-0.526442	-0.607799	-0.402962	-0.514313	-0.582332	-0.570909	-0.551994	-0.461084	-0.498474	-0.412463	-0.594916	-0.430851	-0.468839	-0.443619	-0.363269	-0.320882	-0.484134	-0.402467	-0.422113	-0.507204	-0.356475	-0.351643	-0.273372	-0.304675	-0.339934	-0.248997	-0.298106	-0.410612	-0.383806	-0.289386	-0.35017	-0.384851	-0.331189	-0.272014	-0.307967	-0.322598	-0.361591
PGF	0.278918	0.591994	0.307188	0.587482	0.495939	0.525736	0.407422	0.524409	0.514703	0.42116	0.616784	0.409121	0.509206	0.425228	0.504181	0.416563	0.388211	0.23822	0.346355	0.275097	0.338834	0.280028	0.394342	0.220234	0.432705	0.456834	0.240313	0.0148545	0.308893	0.217966	0.230964	0.223455	0.0249437	0.291024	0.325004	0.00394965	0.218824	0.177639	0.000719876	0.0720611	-0.100845	-0.375924	-0.150403	-0.195513	-0.288237	-0.564921	-0.497451	-0.694478	-0.40605
CAV1	0.306671	0.439762	0.481067	0.45562	0.39389	0.521954	0.307163	0.436447	0.388654	0.392403	0.29722	0.544653	0.400288	0.383809	0.440365	0.378669	0.285571	0.410478	0.349875	0.388569	0.421017	0.41193	0.499483	0.380132	0.226048	0.388193	0.23238	0.384291	0.391815	0.302138	0.222649	0.354875	0.140171	0.185855	0.214423	0.157106	0.211484	0.189999	-0.00198582	0.0758943	-0.136518	-0.20778	-0.216429	-0.228147	-0.326839	-0.293905	-0.381767	-0.610501	-0.496904
ICAM2	0.436148	0.17939	0.319684	0.199657	0.0801444	0.21881	-5.72819e-05	0.116428	0.129982	0.174139	-0.14608	0.0197487	0.126283	0.164487	0.154235	0.239075	-0.0190097	0.0623304	-0.0332725	0.128987	0.0631026	0.0897801	0.113196	0.0950799	0.0441453	0.0350626	0.206365	0.179255	0.222795	-0.0940253	0.000831971	0.184264	0.0869504	0.0673957	0.124683	-0.000371288	0.115048	-0.260332	-0.0462209	-0.128053	-0.212358	-0.298999	-0.520451	-0.605234	-0.713847	-0.461948	-0.457388	-0.567551	-0.453239
APLN	0.129311	0.281248	0.302561	0.144965	0.299862	0.34195	0.199102	0.219824	0.25535	0.167616	-0.0142685	0.138035	-0.159555	0.132339	0.10974	0.156258	0.0823129	0.0929446	0.0811532	0.328688	0.27174	0.0378659	0.0848301	-0.0941007	-0.0697602	-0.241726	0.0324006	-0.00988695	0.0576899	-0.183723	-0.062059	-0.0661539	0.226876	0.067258	-0.206121	-0.275683	-0.0700379	-0.0464302	0.0982278	-0.178008	-0.0999716	0.0158687	-0.285839	-0.220519	-0.212911	-0.374489	-0.392818	-0.603702	-0.19142
NCL	0.40539	0.0343926	0.17481	0.0517754	-0.0853005	0.101375	-0.0620955	-0.0522285	-0.0616999	0.260144	0.0951599	0.136628	-0.104187	0.145607	0.0328171	-0.0893987	-0.0379052	0.0426308	-0.00963673	-0.01477	0.0863125	0.00811298	-0.167489	-0.121224	-0.0513616	-0.0220853	0.153642	0.143254	0.0357515	0.058061	-0.0517545	-0.0121762	-0.0777591	-0.0820704	-0.131574	-0.0248807	0.0118975	-0.238682	-0.20556	-0.0426181	-0.094536	-0.0274161	0.214584	-0.24479	0.29084	0.0785821	-0.187548	0.0201733	-0.0135024
NRP1	0.498645	0.333986	0.253009	0.222789	0.307486	0.299572	0.311092	0.209926	0.223019	0.117229	0.305636	0.153416	0.165392	0.160158	0.203169	0.284668	0.277831	0.17396	0.116291	0.109888	0.32335	0.175342	-0.160607	0.0293601	-0.122579	0.288065	0.124871	0.0571758	0.135687	-0.178247	0.0934433	0.00513516	0.088705	-0.0404894	0.0277121	-0.132546	0.319194	-0.127344	0.0924705	-0.0930599	-0.0505182	-0.287328	-0.210167	-0.202705	-0.189109	-0.26059	-0.115232	-0.202743	-0.266263
CAV2	-0.0582462	0.06065	0.293599	0.203138	0.242035	0.057712	-0.0130985	0.264694	-0.0862606	0.290996	0.133574	0.0649575	0.143895	0.10075	0.142736	0.0924208	-0.207506	0.219647	0.0544298	0.102394	0.104988	0.208825	0.0182921	-0.0655217	0.135166	0.105734	0.00219445	-0.0192553	0.0957086	0.0872871	0.0707689	-0.0829244	0.0555065	0.0529439	-0.0126154	-0.0840488	-0.306886	-0.00484784	-0.38014	-0.126519	0.0129083	-0.101886	-0.255951	-0.0694214	-0.265142	-0.34801	-0.488723	-0.558872	-0.274202
EGFL7	0.242367	0.450016	0.331022	0.230852	0.223188	0.3099	0.141036	0.331675	0.216312	0.239723	0.376283	0.312504	0.142595	0.341237	0.199414	0.220175	0.310917	0.436059	0.172026	0.175887	0.281764	0.159506	0.17394	0.153287	0.0529195	0.184726	0.260493	0.0506306	0.111956	0.0191728	0.388975	-0.00531587	0.109333	0.0336313	-0.228428	0.0140839	-0.0365758	0.108611	0.0201667	0.00349968	-0.33564	-0.315689	-0.158471	-0.425089	-0.558543	-0.302322	-0.398249	-0.509651	-0.599433
ESAM	0.401948	0.139461	0.330947	0.30491	0.0705862	0.172763	0.125311	0.248659	0.324711	0.168543	0.0678895	0.199893	0.137097	-0.0669181	-0.0366775	-0.0310707	0.162548	0.105737	0.0151401	0.0156595	-0.0168027	-0.197994	0.127966	-0.153167	-0.0590719	0.0933469	0.0554681	0.160491	0.105808	-0.0529624	0.0507056	-0.0114191	-0.0891535	-0.116196	-0.0143024	0.0553333	-0.18097	-0.117795	-0.200374	-0.188603	-0.196195	-0.448344	-0.572672	-0.409054	-0.515944	-0.489716	-0.506858	-0.559566	-0.348994
ANGPT2	0.366506	0.39998	0.419546	0.554855	0.422782	0.430683	0.175856	0.501202	0.458838	0.303176	0.381384	0.322809	0.295467	0.359351	0.46161	0.375419	0.176856	-0.0090805	0.312376	0.286108	0.211283	0.331839	0.150582	0.225248	0.200636	0.199577	0.19731	0.139552	0.197242	0.0703156	0.170209	-0.0511661	-0.111502	0.274917	0.130879	-0.0146856	0.190426	0.0952542	-0.0718186	-0.144672	-0.0280419	-0.0430285	-0.220289	-0.320325	-0.294913	-0.203051	-0.22897	-0.337704	-0.272999
PTGS2	-0.526621	-0.417018	-0.414282	-0.361014	-0.365548	-0.352788	-0.331721	-0.298526	-0.257277	-0.265707	-0.228239	-0.262699	-0.279438	-0.239315	-0.263779	-0.203016	-0.24941	-0.242769	-0.234485	-0.233949	-0.198223	-0.225151	-0.121753	-0.181417	-0.205022	-0.167579	-0.15348	-0.164447	-0.188568	-0.137918	-0.180236	-0.134844	-0.170402	-0.0760497	-0.151615	-0.107639	-0.0413852	-0.128322	-0.142406	-0.124368	-0.0568923	-0.0648529	-0.086093	-0.0553738	-0.0484122	-0.0536519	-0.0257145	-0.0118987	-0.0195855
PTGS1	-0.461959	-0.243026	-0.296882	-0.273905	-0.291777	-0.174637	-0.230486	-0.175104	-0.250966	-0.240106	-0.235892	-0.111407	-0.222081	-0.175419	-0.20984	-0.121825	-0.198467	-0.0875923	-0.187193	-0.185332	-0.141043	-0.130855	-0.0319552	-0.11222	-0.162889	-0.0662609	-0.110021	-0.105499	-0.148292	-0.146783	-0.142182	-0.139105	-0.029434	-0.125406	-0.118909	-0.117065	-0.106281	-0.0994621	-0.00654775	-0.0951229	0.0461749	-0.0754588	-0.0596274	-0.0349035	-0.0295187	0.0401908	-0.0116945	0.0662517	-0.0557672
HMOX2	-0.101621	-0.205972	-0.252448	-0.273895	-0.265606	-0.303019	-0.26118	-0.190681	0.0195484	-0.0750681	-0.257813	-0.216054	-0.108736	-0.189781	-0.00295261	-0.158089	-0.213976	0.0489094	-0.127325	-0.0554854	-0.323633	-0.111596	0.0857197	-0.239904	-0.0996075	-0.243585	-0.158353	-0.40134	-0.279676	-0.148414	-0.175715	-0.260958	-0.306436	-0.0701189	-0.286988	-0.236111	0.0554275	-0.140086	-0.286173	-0.121218	-0.0113951	-0.166396	-0.00873406	-0.0307536	-0.168999	0.000809115	-0.0293134	-0.203144	-0.225246
PON2	-0.268808	-0.0371915	-0.163572	-0.0736447	-0.232036	-0.0386427	0.0529415	-0.101043	-0.0155412	-0.115454	-0.0384525	-0.0795011	-0.114732	0.118484	-0.0863666	-0.13531	0.0220101	-0.0110051	0.0508916	0.0672062	0.0762183	-0.00967754	-0.175957	-0.0817329	-0.0474559	-0.0220263	0.0338359	-0.189354	-0.150075	-0.0710942	0.086419	0.131643	-0.0838407	-0.116284	-0.124967	0.0122385	-0.115008	0.00320567	0.0149785	0.0208788	-0.178602	-0.0205608	-0.195792	-0.144203	-0.0405247	-0.178144	-0.177284	-0.173927	-0.144432
STK25	-0.0275505	0.0751764	-0.00495582	-0.092873	0.0309153	-0.0102594	0.0630679	0.00849322	0.0131749	-0.111311	-0.0810906	-0.0337047	-0.0970665	-0.0331598	-0.145985	-0.149113	-0.0590342	-0.171219	-0.0863438	0.010258	-0.0288961	0.0722759	-0.0732641	-0.277715	-0.125023	-0.0783318	-0.121337	-0.161898	-0.12838	-0.0049429	0.000346693	-0.167018	-0.0697715	-0.117586	-0.187313	-0.210849	-0.268535	-0.170427	-0.131884	-0.142896	-0.102867	-0.269957	-0.100992	-0.287925	-0.152816	-0.0882124	-0.322625	-0.188157	-0.109775
PXDN	-0.711897	-0.1196	-0.267589	-0.137624	-0.101438	-0.127282	-0.214518	-0.483971	-0.133679	0.0545769	-0.300419	-0.167322	-0.117985	-0.0852223	-0.0398616	-0.230931	-0.173495	-0.259227	-0.17997	-0.110352	-0.0626598	-0.0871486	-0.00128407	-0.135418	-0.306577	-0.113954	-0.215277	-0.442967	0.0645204	-0.260918	-0.256712	-0.428775	-0.124758	-0.246034	-0.38382	-0.309455	-0.1578	-0.270819	-0.292909	-0.218546	-0.343831	-0.210027	-0.164235	-0.290442	-0.359545	-0.29284	-0.279874	-0.267629	-0.201848
APP	-0.467447	0.0166713	0.00659468	0.111278	0.117901	0.0265802	0.115695	0.227913	-0.0708721	0.10172	0.103527	0.264248	-0.144292	0.0257052	-0.00370381	0.00576814	-0.193563	0.11727	0.0671739	0.076192	-0.0696487	-0.00554498	-0.0646246	0.0737734	0.277729	-0.0399332	-0.17012	-0.000673024	-0.303359	0.112049	-0.14013	-0.113819	-0.074932	-0.106777	0.0248052	-0.296702	0.0190594	0.0658872	-0.184561	-0.124354	-0.216418	-0.458973	-0.457785	-0.378452	-0.393056	-0.369213	-0.519325	-0.408431	-0.401578
MT2A	-0.520863	-0.70468	-0.730393	-1.08268	-0.817195	-0.767295	-0.679838	-0.954215	-0.785421	-0.80851	-0.896727	-0.85148	-1.07038	-1.01075	-1.20125	-0.844472	-0.960934	-0.976462	-0.906078	-0.772379	-0.539944	-0.901146	-0.993143	-0.62609	-0.883044	-1.00736	-0.57281	-0.763579	-0.802229	-0.7236	-0.897503	-0.763964	-0.784792	-1.00622	-0.861658	-0.604564	-0.622624	-0.662721	-0.820414	-0.811218	-0.193536	-0.215974	-0.48038	-0.102089	-0.164438	-0.157529	-0.0294856	-0.430915	-0.297971
PRNP	-0.27565	-0.11737	-0.0778488	0.0865179	-0.0527487	-0.156207	-0.0754892	-0.0271685	-0.111051	-0.104064	-0.137118	-0.0190689	-0.0634285	-0.249167	-0.139142	-0.0971668	-0.236347	-0.0332011	-0.0438015	0.00967406	-0.257698	0.0451445	-0.0521054	0.155687	-0.264547	-0.0117674	-0.0520035	-0.0366118	0.040421	-0.132211	-0.17339	-0.0293491	-0.175423	-0.269396	-0.185265	-0.040667	-0.215314	-0.241146	-0.212939	0.0257021	-0.147085	-0.0798194	-0.211683	-0.140159	-0.200836	-0.213248	-0.0592351	-0.111723	-0.109796
PSIP1	0.0759404	0.0790685	0.0926187	0.315838	0.0844375	0.218887	0.173872	0.100379	-0.065451	0.0673414	0.0481504	-0.00564981	0.189424	0.0706278	-0.0170789	0.0866822	0.0182217	0.140422	0.12984	0.116592	0.0212378	0.228618	0.115983	0.158744	0.0751541	-0.148482	0.0536383	-0.0168744	-0.0255731	0.0329357	-0.00793068	-0.0377926	-0.0975608	0.0175137	-0.14548	-0.19958	-0.250915	-0.0430152	-0.117164	-0.239901	-0.0389845	0.0685998	0.204029	-0.0766998	0.104408	0.166855	-0.0629617	-0.285186	-0.0236393
SOD2	-0.556064	-0.564646	-0.519684	-0.46249	-0.462615	-0.367556	-0.407753	-0.426359	-0.396138	-0.321278	-0.40855	-0.324031	-0.294148	-0.173775	-0.354348	-0.316946	-0.299948	-0.272501	-0.307573	-0.290899	-0.333822	-0.258898	-0.237904	-0.26347	-0.279281	-0.123524	-0.230019	-0.261007	-0.314419	-0.283442	-0.297298	-0.303455	-0.233533	-0.224865	-0.206619	-0.233511	-0.248427	-0.213778	-0.195914	-0.181313	-0.160182	-0.251476	-0.0950685	-0.0510876	-0.179382	-0.171876	-0.0950308	-0.152158	-0.196906
MT-ND5	-0.828701	-0.237985	-0.0969542	-0.179906	-0.022521	-0.183213	0.063718	-0.0922897	-0.276003	-0.105933	-0.203101	-0.205598	-0.159853	-0.0870493	-0.126551	-0.315548	-0.140113	-0.273617	0.0923453	0.0680891	-0.200804	-0.0154903	-0.227013	-0.223419	-0.339875	-0.274228	-0.165495	-0.128107	-0.184909	-0.147801	-0.415327	-0.505444	-0.0378449	-0.162844	-0.400527	0.0450895	-0.383653	-0.443121	-0.32361	-0.546917	-0.443829	-0.513273	-0.550311	-0.590327	-0.553694	-0.450666	-0.565312	-0.477726	-0.496318
MT-ND1	-0.991069	0.0336458	0.242875	0.263339	0.339821	0.336482	0.346276	0.370437	0.324396	0.288826	0.27779	0.398438	0.205603	0.303469	0.406361	0.196967	0.373023	0.0935508	0.411459	0.278298	0.154919	0.129858	0.000155477	0.165651	0.260744	0.14354	0.0891015	0.136243	0.190891	0.0194961	-0.018987	-0.18326	0.0431798	-0.135563	-0.39736	-0.379121	-0.277249	-0.313971	-0.365788	-0.824777	-1.43821	-2.05346	-2.56429	-2.54197	-2.73018	-2.99063	-3.14028	-3.25436	-2.94373
MTCH1	-0.175633	-0.295297	-0.144381	-0.0635702	-0.132867	0.0409746	-0.233832	-0.109092	-0.105138	-0.0994138	-0.183806	-0.261923	-0.229447	-0.227289	-0.192399	-0.141784	-0.283235	-0.351236	-0.363133	-0.194904	-0.15302	-0.0461593	0.00496937	-0.0823535	-0.455661	-0.0895363	-0.0996888	-0.20524	-0.0979741	-0.128532	-0.278943	-0.146977	-0.226245	-0.195464	-0.222049	-0.240122	-0.206069	-0.152308	-0.380883	-0.24483	-0.169341	-0.140413	-0.183245	0.00901979	0.128687	-0.278077	-0.266363	-0.258977	-0.273726
MT-CO2	-0.926567	0.150323	0.22903	0.294426	0.250535	0.244355	0.305577	0.248755	0.285855	0.385221	0.306756	0.257524	0.316279	0.390112	0.210537	0.337942	0.324932	0.438223	0.295201	0.295124	0.288734	0.162514	0.34916	0.351515	0.345871	0.300993	0.269888	0.217398	0.173329	0.254049	0.288533	0.170516	0.216738	0.118608	0.122807	0.20634	0.214278	0.086688	-0.101183	-0.186753	-0.833597	-2.36994	-2.8609	-3.46741	-3.62568	-3.75913	-4.35351	-4.5539	-4.70509
PRDX5	-0.290082	-0.212925	-0.134812	0.0622688	-0.0528921	-0.0369007	-0.386614	-0.185427	-0.0108035	-0.214726	-0.152775	0.0914782	-0.0085096	0.0319868	0.104066	-0.25579	-0.0349688	-0.169685	0.101079	-0.345305	-0.0742935	-0.178158	0.054616	-0.0461222	-0.203673	-0.158991	-0.226478	-0.221741	-0.20699	-0.216509	-0.558606	-0.200576	-0.196643	-0.0915691	-0.403933	-0.283646	-0.280116	-0.333273	-0.156787	-0.485849	-0.310546	-0.353639	-0.325674	-0.350178	-0.399623	-0.477795	-0.421952	-0.645313	-0.930621
CYB5A	-0.24764	-0.298421	-0.3096	-0.252027	-0.290439	-0.112604	-0.196848	-0.148009	-0.196397	-0.232184	-0.0254349	-0.23398	-0.205249	-0.126181	-0.0783211	-0.302701	-0.153099	-0.1745	0.0224636	-0.0760213	-0.218005	-0.293779	-0.246073	-0.206159	-0.259781	-0.0993473	-0.215545	-0.1922	-0.110071	-0.121557	-0.275452	-0.147843	-0.169231	0.0135964	-0.129176	-0.183482	-0.2923	-0.194982	-0.113761	-0.123361	-0.149994	-0.371751	-0.385169	-0.283371	-0.194332	-0.287635	-0.202191	-0.371959	-0.212663
FURIN	-0.378996	0.0123024	0.066317	-0.172911	-5.0011e-06	-0.139215	0.0369756	0.190858	-0.0858294	0.0135855	-0.160243	0.245891	-0.068376	0.0313839	-0.162219	-0.0358757	-0.118136	-0.247196	-0.141826	0.0741467	-0.0746186	-0.0229356	-0.0349129	-0.00709841	-0.00988568	0.0413038	-0.219878	-0.0972637	-0.137916	-0.120495	-0.0796375	-0.167395	-0.119875	-0.192251	-0.0884847	-0.0716648	-0.234299	0.033794	0.0171944	-0.0129106	-0.00585767	-0.082348	-0.143307	-0.148838	-0.0566397	-0.0860793	-0.117052	-0.05014	-0.0921122
NDUFAF3	0.0155952	0.0476795	-0.0277167	0.0842391	0.204379	0.231997	0.154854	0.239991	-0.00831155	0.157202	0.0827222	0.136026	0.223382	-0.0972402	0.0480677	0.0380844	-0.0125262	-0.0959532	-0.0594458	0.180521	0.0898144	0.28144	-0.0544113	0.116107	0.0930895	-0.20504	0.241143	0.166604	0.179436	-0.146481	0.0521753	0.105315	0.0203615	0.0939677	-0.0512414	-0.0794592	0.0452919	0.0764145	-0.11432	-0.168231	-0.0754337	-0.213091	0.0732334	0.107927	-0.124972	-0.173075	-0.0713046	-0.0448019	-0.323748
NDUFB4	0.144067	-0.019656	0.121625	0.127578	0.0338545	-0.052408	-0.043801	0.0383754	0.0606351	0.12498	0.016872	-0.0571593	-0.0988493	0.0658221	0.0549223	-0.108675	-0.0167731	0.08741	0.138301	0.0599184	-0.0111768	0.0522687	0.0218187	0.0695126	-0.00734752	-0.169415	-0.119374	0.0549613	-0.113839	-0.181336	-0.01431	0.0736086	-0.0992561	-0.109441	-0.198817	-0.0428948	-0.194885	-0.100881	0.0222177	0.105637	-0.0526454	-0.0104361	0.110318	-0.0491601	-0.0215134	-0.214367	0.0441541	-0.193044	-0.128175
NDUFS6	0.266052	0.329145	0.131518	0.258454	0.0821379	0.338846	0.0188492	0.0327155	0.0602249	0.148857	0.368636	0.122495	0.214534	0.15557	-0.0972211	0.148535	0.152495	0.0644954	-0.125753	-0.00902261	0.0782425	0.135539	-0.014886	0.0127092	0.129333	-0.0617836	0.132316	-0.0123219	-0.058351	-0.302958	-0.175268	-0.0449653	-0.00461883	-0.158128	0.117541	-0.0255082	0.0617252	0.180047	-0.264642	-0.258356	-0.168746	-0.0228056	0.0223422	-0.400422	-0.337656	-0.286332	-0.286203	-0.528358	-0.461665
NDUFA12	0.318607	0.053503	-0.00983808	0.285795	0.0281338	-0.0198464	0.154788	0.0260046	0.159961	0.0754028	0.24567	0.0509461	-0.116288	0.0363232	-0.134049	0.171258	0.0744261	-0.0440045	-0.0205618	0.101453	0.29341	0.181633	0.192263	-0.0295032	-0.029348	0.124551	-0.125208	-0.0145272	-0.158192	-0.173345	0.109301	0.158242	0.00906009	-0.0168153	-0.162027	-0.282412	0.00420739	0.0811325	0.080113	-0.113987	-0.0111796	0.130797	-0.113536	-0.142825	-0.0449496	-0.192836	-0.0962221	-0.0351752	-0.251654
NQO1	0.256698	0.127477	0.189497	0.119057	-0.073562	0.0595165	-0.0267411	0.0954355	0.217564	0.0290234	-0.0576066	0.187018	0.242059	0.105882	0.130444	-0.0324638	-0.00889456	0.153617	0.12915	0.0631837	0.267456	0.0657408	0.0217656	0.0578334	0.250707	0.297623	0.0351077	0.128884	0.314013	0.0249203	0.145392	0.222922	0.0846236	-0.0611456	0.0995747	0.199243	0.111327	0.0136286	0.0501604	0.0401083	0.126742	0.00630848	0.0947429	0.262307	0.190801	0.0968144	0.356379	-0.0770157	0.0975885
COX7C	-0.0874085	0.280736	0.215632	0.088108	0.251534	0.220694	0.105048	0.080244	0.352725	0.155065	0.200277	0.203933	0.0565907	0.227495	0.208958	0.281127	0.228318	0.0755244	0.0354219	-0.0591572	-0.0281798	0.0180088	0.0267543	-0.152503	0.0416737	0.0336898	0.0797346	-0.292486	-0.10311	-0.0128446	0.0532883	-0.197975	0.22129	0.0563654	-0.282322	-0.307716	0.0165569	-0.261988	-0.129439	-0.350945	-0.267221	-0.229038	-0.125949	-0.142972	-0.0679493	-0.0804572	-0.360893	-0.365742	-0.423955
LINC00607	-0.304983	0.0340726	-0.132505	-0.204384	-0.0263331	-0.19214	-0.0419725	-0.128556	-0.095564	-0.0712128	-0.200475	0.086669	-0.0667654	0.0296321	-0.0745752	-0.125164	-0.099882	-0.158504	-0.161624	0.147536	-0.206092	-0.152036	-0.104344	0.0407318	-0.0831045	-0.086066	-0.0339842	-0.0235822	-0.124662	-0.0279894	-0.176493	-0.0483217	-0.119589	-0.116209	-0.100766	-0.0540329	-0.152661	-0.0932186	-0.0165824	-0.145852	-0.113768	-0.0787998	0.169714	-0.107456	-0.0425499	-0.0207608	-0.0916572	-0.0842196	-0.120727
LINC01013	-0.281099	-0.300164	-0.123045	-0.235566	-0.150345	-0.165953	-0.287443	-0.0524938	-0.18128	-0.275752	-0.152492	-0.161371	-0.148824	-0.167231	-0.113674	-0.21562	-0.213947	-0.157359	-0.0184306	-0.0492001	-0.273844	-0.103999	-0.122758	-0.020715	-0.240061	-0.143125	-0.169543	-0.0501217	-0.168601	-0.179731	-0.22047	-0.139261	-0.139607	-0.177881	-0.13048	-0.125753	-0.134559	-0.00554495	-0.228618	-0.196809	-0.130996	-0.0394278	-0.191587	0.0144918	-0.110737	-0.211131	-0.0806162	-0.0809435	-0.116707
LINC02154	-0.279124	-0.285743	-0.253067	-0.199597	-0.224794	-0.22048	-0.200425	-0.205207	-0.195694	-0.180197	-0.148013	-0.140616	-0.170557	-0.163009	-0.159372	-0.155731	-0.149536	-0.145054	-0.137675	-0.141692	-0.144647	-0.137594	-0.131309	-0.129804	-0.062295	-0.120126	-0.11899	-0.0257131	-0.11405	-0.110944	-0.0352228	-0.107502	-0.102259	-0.0449978	-0.0891658	-0.0880862	-0.0799696	-0.0763071	-0.0869537	-0.0772921	-0.0663107	-0.0768029	-0.0669563	0.0107748	-0.0420335	-0.0446123	-0.0260683	-0.0171369	-0.026936
LINC01235	0.0944706	0.611191	0.467722	0.56344	0.614345	0.545868	0.458329	0.523442	0.464533	0.610899	0.592096	0.467639	0.375232	0.261319	0.503734	0.662363	0.200227	0.155853	0.288297	0.294173	0.159655	0.272808	0.363174	0.0664674	0.217254	0.273672	0.274907	-0.0216873	0.107443	0.0296592	0.21594	-0.0810756	0.230973	0.228442	0.177515	-0.0724855	0.0603691	-0.0181971	0.00120279	-0.19447	-0.150286	0.148903	-0.123129	0.00273073	0.0120317	-0.119897	-0.187651	-0.23982	-0.330886
[truncated: 549 more columns]

## Sheet: Figure 1e
Figure 1e
Single cell	tSNE_1	tSNE_2	ICAM1	SERPINE1	FN1	COL4A2	SMAD3	CTGF	NOS3	ACTA2	LINC00607	LINC01013	LINC02154	LINC01235
Day0.1_AAACCTGAGAGCTGGT	21.8401	-12.9231	0	0	2.73564	0	0	2.10533	0	0	0	2.10533	0	0
Day0.1_AAACCTGAGATGGGTC	21.2946	-6.30386	0	1.35311	0	0	1.35311	1.90789	0	0	0	0	0	0
Day0.1_AAACCTGAGGTGATAT	20.8944	-8.2807	0	1.96159	0	1.40002	0	1.40002	0	0	0	1.40002	0	0
Day0.1_AAACCTGAGTGGGATC	-14.0799	-12.0892	0	2.26392	2.26392	0	0	0	0	0	0	0	0	0
Day0.1_AAACCTGAGTTGAGTA	-16.4937	-15.4394	0	0	0	0	0	0	0	0	0	0	0	0
Day0.1_AAACCTGAGTTTAGGA	5.28951	1.82085	0	1.8198	2.42845	0	0	2.42845	0	0	0	0	0	0
Day0.1_AAACCTGCAAACAACA	26.908	-2.82613	0	0	1.68344	1.68344	0	0	0	0	0	0	0	0
Day0.1_AAACCTGCACCTCGGA	20.03	0.867458	0	1.68738	0	0	0	0	0	0	0	0	0	1.68738
Day0.1_AAACCTGCACGGCCAT	-16.6261	-13.9174	0	0	0	0	0	0	0	0	0	0	0	0
Day0.1_AAACCTGCAGTAAGAT	12.6307	-20.2567	0	2.04778	0	0	0	1.17872	0	0	0	0	0	0
Day0.1_AAACCTGCAGTCCTTC	5.31701	-11.1733	0	2.88674	0	0	0	3.09867	0	0	0	0	0	0
Day0.1_AAACCTGCATCCTTGC	25.8028	-7.58922	0	1.50521	1.50521	2.08071	0	0	1.50521	0	0	0	0	0
Day0.1_AAACCTGCATGTTCCC	16.1097	-5.59015	0	3.49884	1.30103	0	0	3.10838	0	0	0	0	0	1.30103
Day0.1_AAACCTGCATTGGGCC	2.22399	-3.94247	0	3.47633	1.70061	0	1.17515	3.05153	0	0	0	0	0	0
Day0.1_AAACCTGGTCTAGGTT	15.579	-20.1129	0	1.30298	0	2.20174	1.30298	1.30298	0	0	0	0	0	1.85011
Day0.1_AAACCTGGTTAAGATG	2.94704	-15.7604	0	3.53976	0	0	0	1.64526	0	0	0	0	0	2.60617
Day0.1_AAACCTGGTTCCACGG	20.3449	-1.12697	0	2.63733	0	0	1.67246	1.67246	0	0	0	0	0	0
Day0.1_AAACCTGTCACCAGGC	19.0097	-3.79082	0	2.51842	1.34866	1.34866	0	1.34866	0	0	0	0	0	0
Day0.1_AAACCTGTCCAAACTG	-9.9818	-25.1852	0	2.06462	1.49091	0	0	0	0	0	0	0	0	0
Day0.1_AAACCTGTCCAATGGT	1.19647	-12.4619	0	2.54344	0	0	0	2.81127	0	0	0	0	0	0
Day0.1_AAACCTGTCCGCAAGC	4.0739	-3.53132	0	3.03951	1.0327	1.0327	1.0327	0	1.0327	0	0	0	0	1.0327
Day0.1_AAACCTGTCCGTACAA	-9.36272	-19.1129	0	2.60443	0	0	0	2.87345	0	0	0	0	0	1.12728
Day0.1_AAACCTGTCGCATGGC	4.73954	-13.8974	0	1.83734	1.83734	0	0	2.18827	0	0	0	0	0	1.83734
Day0.1_AAACCTGTCGTCCAGG	-4.61191	-16.1724	0	2.34081	0	2.34081	0	2.34081	0	0	0	0	0	0
Day0.1_AAACCTGTCTGCTGTC	-2.52349	-8.74442	0	3.48226	0	1.5977	0	3.48226	0	0	0	0	0	0
Day0.1_AAACGGGAGAAAGTGG	9.05403	0.0188281	0	3.25211	0	0	0	2.39223	0	0	0	0	0	1.24832
Day0.1_AAACGGGAGCCAGGAT	6.55985	-14.5158	0	2.73733	0	0	0	2.73733	0	0	0	0	0	0
Day0.1_AAACGGGAGCGATAGC	9.05519	-0.0969992	0	1.26797	0	0	0	0	0	0	0	0	0	1.26797
Day0.1_AAACGGGAGCTTTGGT	-14.6302	-11.8243	0	3.48112	0	0	0	2.81828	0	0	0	0	0	0
Day0.1_AAACGGGAGGCTAGGT	-1.20425	-27.3756	1.03096	1.85806	0	0	1.52769	2.73631	0	0	0	0	0	1.52769
Day0.1_AAACGGGAGGGTCTCC	16.9768	-13.4579	0	0	2.4408	0	0	0	0	0	0	0	0	0
Day0.1_AAACGGGAGGTGATAT	5.82415	-10.317	0	3.05731	2.67508	0	2.04856	2.04856	0	0	0	0	0	0
Day0.1_AAACGGGAGTAGCCGA	3.74892	-15.7265	0	3.21443	0	0	0	3.00128	0	0	0	0	0	0
Day0.1_AAACGGGAGTCCCACG	12.9759	-22.8742	0	2.06602	1.72198	1.19325	0	0	0	0	0	0	0	2.52485
Day0.1_AAACGGGCAAAGAATC	-4.86444	-10.5257	0	2.81559	0.886883	0	0.886883	2.51934	0	0	0	0	0	0
Day0.1_AAACGGGCAATCCGAT	3.7662	-5.91059	0	3.48303	2.18488	0	1.59833	4.27675	1.59833	0	0	0	1.59833	1.59833
Day0.1_AAACGGGCAATGCCAT	13.812	-10.5418	0	2.82871	0	0.952567	0	0.952567	0	0.952567	0	0	0	1.43144
Day0.1_AAACGGGCACAACGTT	-14.6192	-13.6575	0	2.3545	2.99902	0	0	0	0	0	0	0	0	0
Day0.1_AAACGGGCACAGGTTT	-6.28586	-10.9619	0	2.47572	1.86333	1.31441	0	3.12591	1.31441	0	0	0	0	0
Day0.1_AAACGGGCAGCCTTTC	14.9146	2.78232	1.14028	2.89155	1.14028	0	0	2.25241	0	0	0	1.14028	0	2.4543
Day0.1_AAACGGGCAGTGAGTG	-6.95442	-13.512	0	2.45527	2.45527	0	0	3.31869	0	0	0	0	0	0
Day0.1_AAACGGGGTAAGGGAA	10.3736	1.12166	0	1.59598	1.08741	1.08741	1.08741	1.59598	0	0	0	0	0	1.93148
Day0.1_AAACGGGGTACTCGCG	7.745	-6.23568	0	1.50167	0	0	1.50167	1.50167	0	0	0	0	0	0
Day0.1_AAACGGGGTGCTGTAT	19.4467	-1.53261	0	2.96393	0	0	1.7216	0	0	0	0	0	0	0
Day0.1_AAACGGGGTTCCACAA	6.36429	-15.0668	0	2.08348	1.50767	0	0	3.09544	0	0	0	0	0	2.08348
Day0.1_AAACGGGGTTTAAGCC	17.1319	-15.9518	0	2.78915	0	0	0	1.57211	0	0	0	0	0	0
Day0.1_AAACGGGTCAAACCGT	-15.8687	-15.7644	0	0	0	0	0	0	0	0	0	0	0	0
Day0.1_AAACGGGTCAAGAAGT	-1.86376	-8.80274	0	2.43888	0	0	0	1.8294	0	0	0	0	0	0
Day0.1_AAACGGGTCAATCACG	-2.43541	-26.6505	0	2.41651	0	0	0	2.15814	1.26742	0	0	1.26742	0	0
Day0.1_AAACGGGTCACCGTAA	-2.7159	-6.92365	0	2.90393	0	0	0	1.24233	0	0	0	0	0	0
Day0.1_AAACGGGTCAGGTAAA	-18.0257	-17.2708	0	0	0	0	0	2.11874	0	0	0	0	0	0
Day0.1_AAACGGGTCGTAGGTT	-14.1682	-11.3537	0	4.02617	0	0	0	0	0	0	0	0	0	0
Day0.1_AAACGGGTCTGGAGCC	14.828	-8.04587	0	2.5855	0	0	0	0	0	0	0	0	0	0
Day0.1_AAAGATGAGACAGAGA	21.4932	-15.7646	0	3.36363	2.07612	2.07612	2.07612	0	0	0	0	0	0	0
Day0.1_AAAGATGAGAGCTATA	5.81922	-19.0748	0	2.83976	0	0	0	1.52178	1.02611	0	0	0	0	1.02611
Day0.1_AAAGATGAGATATGCA	4.98513	-22.6778	0	2.57535	0	0	0	0	0	0	0	1.39475	0	0
Day0.1_AAAGATGAGATCCGAG	-0.676057	-19.5753	0	1.42685	0	0	0	0	0	0	0	0	0	1.99213
Day0.1_AAAGATGAGCATGGCA	5.32488	2.14971	0	3.45157	0	0	0	0	0	0	0	0	0	0
Day0.1_AAAGATGAGCGATTCT	2.1572	-4.27019	0	3.40352	2.11233	0	0	2.11233	0	0	0	0	0	0
Day0.1_AAAGATGAGCGTAGTG	-15.2178	-13.1297	0	2.93436	2.29301	0	0	0	0	0	0	0	0	0
Day0.1_AAAGATGAGCGTTGCC	6.01795	-10.8756	0	2.67971	1.70963	0	0	3.16271	0	0	0	0	0	0
Day0.1_AAAGATGAGCTGCCCA	5.74536	-10.904	0	3.47742	0	0	0	2.67048	0	0	0	0	0	0
Day0.1_AAAGATGAGGACTGGT	26.2197	-7.86444	0	0	0	1.98668	0	1.98668	0	0	0	0	0	0
Day0.1_AAAGATGAGGCAGTCA	11.3623	-9.50189	0	3.09504	1.65204	0	0	3.09504	0	0	0	1.65204	0	1.65204
Day0.1_AAAGATGAGGGCACTA	-10.6425	-14.5857	0	0	0	0	0	0	0	0	0	0	0	0
Day0.1_AAAGATGAGTTCGCGC	17.329	4.02963	0	2.6402	0	1.05062	1.05062	1.88377	0	0	0	0	0	1.55157
Day0.1_AAAGATGAGTTGAGAT	19.2348	-5.11169	0	2.11169	0	2.47597	0	1.53279	0	0	0	0	0	2.11169
Day0.1_AAAGATGCAAGCGTAG	24.8988	-10.5827	0	2.86776	0	0	0	1.63888	0	0	0	0	0	1.1232
Day0.1_AAAGATGCACAGACTT	20.4817	4.00941	0	1.16732	1.16732	0	0	1.69134	0	0	0	0	0	1.69134
Day0.1_AAAGATGCATAACCTG	13.2518	-9.03757	1.49923	2.43666	1.49923	1.49923	1.49923	2.07399	0	0	0	0	0	0
Day0.1_AAAGATGCATTATCTC	-6.42716	-4.64601	0	0	0	0	0	2.70842	0	0	0	0	0	0
Day0.1_AAAGATGGTACAGACG	20.9197	-8.51834	0	2.25929	1.35035	0	0	2.72745	0	0	0	0	0	0
Day0.1_AAAGATGGTACGAAAT	9.44723	1.09209	0	1.38637	0.916351	0.916351	0	1.946	0	0	0	0	0	1.38637
Day0.1_AAAGATGGTCCAGTTA	25.6428	-1.39707	0	0	0	1.82154	0	1.82154	0	0	0	0	0	1.82154
Day0.1_AAAGATGGTCCTCCAT	18.782	4.14643	0	0	1.78636	0	0	1.24814	0	0	0	0	0	1.24814
Day0.1_AAAGATGGTGATGTCT	19.257	-10.9822	0	2.59807	1.63821	0	0	0	0	0	0	0	0	0
Day0.1_AAAGATGGTGCGGTAA	-8.17981	-24.3237	0	0	0	0	0	1.79385	0	0	0	0	0	0
Day0.1_AAAGATGGTGGCAAAC	9.31891	-1.7267	0	1.43144	1.99734	0	0	0	0	0	0	0	0	0
Day0.1_AAAGATGGTGTAATGA	2.78446	-19.1783	0	2.36777	0	0	0	0	1.76418	0	0	0	0	1.22917
Day0.1_AAAGATGGTTAAGAAC	24.8237	1.49103	0	2.61787	2.61787	0	0	0	0	0	2.61787	0	0	2.61787
Day0.1_AAAGATGTCCAAATGC	17.1783	-5.64129	0	3.34277	0	0	0	1.71372	0	0	0	0	0	0
Day0.1_AAAGATGTCCATGAAC	-18.5998	-16.7898	0	0	0	0	0	0	0	0	0	0	0	0
Day0.1_AAAGATGTCGCCTGAG	15.7624	-21.1085	0	2.69031	0	0	0	2.31821	0	0	0	0	0	1.71897
Day0.1_AAAGATGTCGTAGATC	19.6461	-15.2215	0	2.25872	0	1.14508	0	3.00985	0	0	0	0	0	0
Day0.1_AAAGATGTCGTAGGAG	18.8454	-17.2449	0	1.21465	0	1.74715	0	2.34913	1.21465	0	0	0	0	1.74715
Day0.1_AAAGATGTCTTGAGAC	4.98921	-28.0601	0	2.63733	1.67246	0	0	1.67246	0	0	0	0	0	0
Day0.1_AAAGCAAAGACTTGAA	12.3789	-16.6962	0	1.41801	0	1.41801	0	1.98208	0	0	0	0	0	1.41801
Day0.1_AAAGCAAAGTCCTCCT	-15.5459	-17.4057	0	0	0	0	0	0	0	0	0	0	0	1.87189
Day0.1_AAAGCAACAAGAGGCT	-4.43839	-9.05	0	3.25902	0	0	1.07327	1.07327	0	0	0	0	0	0
Day0.1_AAAGCAACAAGCTGTT	5.3441	-9.75048	0	2.83623	0	0	0	1.84853	0	0	0	0	0	0
Day0.1_AAAGCAACACATCCAA	13.125	-17.1875	0	1.7993	1.25923	0	0	1.7993	0	0	0	0	0	1.25923
Day0.1_AAAGCAACACCCATTC	4.49439	-3.12141	1.59991	2.82199	1.59991	0	0	1.59991	0	0	0	0	0	1.59991
Day0.1_AAAGCAAGTAGCTGCC	-7.23817	-28.723	1.9629	3.78054	2.58324	0	0	3.45315	0	0	0	0	0	0
Day0.1_AAAGCAAGTATCTGCA	14.9228	-10.0218	0	2.87352	0	0	0	2.23533	0	0	0	0	0	1.88196
Day0.1_AAAGCAAGTCTGGTCG	-4.02939	-9.36919	0	2.86424	0	0	1.12069	1.63587	0	0	0	0	0	0
Day0.1_AAAGCAAGTTAAAGAC	7.05382	-22.4693	0	3.31561	1.01859	0	0	2.82871	0	0	0	0	0	0
Day0.1_AAAGCAAGTTAAGAAC	-15.8856	-17.093	0	0	0	0	0	0	0	0	0	0	0	0
Day0.1_AAAGCAATCAGCTCTC	-3.41386	-10.103	0	2.87673	0	0	0	3.04962	1.47045	0	0	0	0	0
Day0.1_AAAGCAATCCCTTGTG	-5.87164	-21.9723	0	2.80973	0	0	0	1.97992	0	0	0	0	0	0
Day0.1_AAAGCAATCCGTTGCT	-9.41071	-25.8134	0	3.72908	1.22102	1.22102	0	2.56134	0	0	0	0	0	0
Day0.1_AAAGCAATCGTTGCCT	-9.65899	-20.4608	0	2.03437	0	0	1.16808	1.16808	0	0	0	0	0	0
Day0.1_AAAGCAATCTAACTTC	1.03932	-17.1271	0	2.66482	1.30103	0	0	2.83548	0	0	0	0	0	0
Day0.1_AAAGCAATCTCATTCA	1.16575	-17.7737	0	3.12357	0	0	0	2.67962	0	0	0	0	0	0
Day0.1_AAAGCAATCTTTAGGG	-4.18861	-19.5245	0	2.30646	0	0	0	0	0	0	0	0	0	0
Day0.1_AAAGTAGAGAGATGAG	-1.47243	-11.0419	0	2.60292	1.25294	0	0	1.79197	0	0	0	0	0	1.25294
Day0.1_AAAGTAGAGAGTCGGT	15.9357	3.31362	0	2.87011	1.46506	0	0	1.46506	0	0	0	0	0	1.46506
Day0.1_AAAGTAGAGCTCCCAG	-2.62205	-7.47833	0	1.50904	0	0	0	0	0	0	0	0	0	1.50904
Day0.1_AAAGTAGAGGTGCAAC	17.8718	1.77433	0	3.60601	1.44839	1.44839	1.44839	1.44839	0	0	0	0	0	0
Day0.1_AAAGTAGAGTACGTAA	3.39405	-17.5245	0	3.05073	0	0	0	0	0	0	0	0	0	0
Day0.1_AAAGTAGAGTATCGAA	26.394	-0.43264	0	2.52368	1.3529	0	0	0	0	0	0	0	0	1.3529
Day0.1_AAAGTAGCAAAGAATC	-2.86169	-24.2204	0	2.40032	0	1.46839	0	1.46839	1.46839	0	0	0	0	1.46839
Day0.1_AAAGTAGCAATGACCT	11.7088	-8.34795	0	2.44127	1.8316	0	0	3.30392	0	0	0	0	0	0
Day0.1_AAAGTAGCACCGAATT	5.91109	-17.6072	0	2.36383	1.2261	0	1.2261	1.76058	0	0	0	1.76058	0	0
Day0.1_AAAGTAGCACCTTGTC	12.2481	-17.7198	0	1.82328	0	0	0	2.95347	0	0	0	0	0	0
Day0.1_AAAGTAGCAGCTCGAC	18.798	-12.3745	0	3.09977	0	0	0	1.39316	0	0	0	0	0	1.95375
Day0.1_AAAGTAGCATCATCCC	6.57427	-5.56635	0	2.19085	0	0	0	0	0	0	0	0	0	0
Day0.1_AAAGTAGCATGCTAGT	10.642	-14.6688	0	0	2.27794	0	0	0	0	0	0	0	0	0
Day0.1_AAAGTAGGTAAATACG	-5.12466	-11.8377	0	3.00934	0	0	0	1.43802	0	0	0	0	0	1.43802
Day0.1_AAAGTAGGTACATCCA	7.64523	-21.8993	0	2.03072	1.16519	0	1.68882	1.68882	0	0	0	0	0	1.16519
Day0.1_AAAGTAGGTACTCTCC	9.61111	-15.3359	0	2.5402	0	0	0	1.58803	0	0	0	0	0	0
Day0.1_AAAGTAGGTCCTCTTG	3.47898	-10.6477	0	3.28811	1.54428	2.48938	1.54428	3.88977	0	0	0	0	0	0
Day0.1_AAAGTAGGTCTGGTCG	4.3752	-3.61604	0	2.62417	1.66097	0	0	0	0	0	0	0	0	0
Day0.1_AAAGTAGGTGCCTGTG	11.8185	-14.3321	0	2.24483	1.65238	0	0	1.65238	0	0	0	0	0	0
Day0.1_AAAGTAGGTGGGTCAA	13.9029	-15.6305	0	2.78391	0	0	1.2614	3.16856	0	0	0	0	0	1.2614
Day0.1_AAAGTAGGTGTGAATA	17.4736	-3.88995	0	2.36457	1.07428	1.07428	0	1.07428	0	0	1.07428	0	0	1.07428
Day0.1_AAAGTAGGTGTGGTTT	18.0298	-13.7039	0	3.20138	1.28606	0	0	2.64564	0	0	0	0	0	1.28606
Day0.1_AAAGTAGGTTAAGGGC	0.594206	-19.1412	0	1.18895	0	0	0	1.18895	0	0	0	0	0	0
Day0.1_AAAGTAGGTTTAGGAA	19.792	-11.9382	0	2.36711	1.76357	1.76357	0	0	0	0	0	0	0	0
Day0.1_AAAGTAGTCATTTGGG	6.6732	-12.1484	0	2.63092	0	0	0	2.26083	0	0	0	0	0	1.66686
Day0.1_AAAGTAGTCGTCGTTC	15.213	-13.0535	1.44516	2.01291	0	0	0	2.37282	0	0	0	0	0	0
Day0.1_AAAGTAGTCTAACTCT	17.2274	-14.6853	0	2.75869	1.04641	1.54646	1.54646	1.04641	0	0	0	0	0	1.04641
Day0.1_AAAGTAGTCTGCCCTA	6.69151	-21.0721	0	1.69351	0	0	1.16915	1.16915	0	0	0	0	0	0
Day0.1_AAATGCCAGACGCAAC	15.6041	-4.02941	0	0	0	0	0	0	0	0	0	0	0	0
Day0.1_AAATGCCAGAGTAATC	18.3535	-3.74893	0	0	0	0	0	0	0	0	0	0	0	2.21557
Day0.1_AAATGCCAGAGTACAT	-2.21351	-29.2097	0	2.79173	1.40164	0	1.40164	0	0	0	0	0	0	0
Day0.1_AAATGCCAGCTAAGAT	17.5857	-15.1044	0	3.12455	1.22865	1.22865	0	0	1.22865	0	0	0	0	0
Day0.1_AAATGCCAGTCGAGTG	22.3222	8.22713	0	0	0	0	0	4.04896	0	0	0	0	0	0
Day0.1_AAATGCCCAAAGGTGC	22.9914	-11.0631	0	2.6222	0	1.65924	0	1.14028	0	0	0	0	0	2.25241
Day0.1_AAATGCCCAAGCCGCT	13.972	-3.79122	0	2.38467	2.02423	2.02423	0	0	0	0	0	0	0	0
Day0.1_AAATGCCCAATGGAGC	3.89519	-28.1558	0	2.48727	1.32365	0	0	0	0	0	0	0	0	0
Day0.1_AAATGCCCATCACGTA	-17.502	-17.9575	0	0	0	0	0	0	0	0	0	0	0	0
Day0.1_AAATGCCGTAGGGACT	6.83143	-16.74	0	2.69835	1.496	0	0	1.496	0	0	0	0	0	0
Day0.1_AAATGCCGTATTCGTG	19.8721	-7.33878	0	3.15765	1.439	2.00592	0	0	0	0	0	0	0	0
Day0.1_AAATGCCGTTAAGAAC	23.672	-11.1415	0	2.39668	1.46531	0	0	2.03572	0	0	0	0	0	2.03572
Day0.1_AAATGCCGTTTGTGTG	15.243	-9.64463	0	2.4582	0	0	0	1.84718	0	0	0	0	0	0
Day0.1_AAATGCCTCACGATGT	4.92052	-18.2342	0	1.2912	0	0	0	2.65223	0	0	0	0	0	0
Day0.1_AAATGCCTCAGTCAGT	22.5615	7.33191	0	0	2.1958	0	0	2.83171	0	0	0	0	0	0
Day0.1_AAATGCCTCATCGGAT	6.90741	-23.8753	0	0	0	0	0	2.27012	0	0	0	0	0	0
Day0.1_AAATGCCTCATTATCC	21.0707	-15.7197	0	2.75238	0	0	0	0	0	0	0	1.92745	0	1.92745
Day0.1_AAATGCCTCCGCGTTT	-16.8626	-15.9684	0	0	0	0	0	0	0	0	0	0	0	0
Day0.1_AACACGTAGAAAGTGG	6.58163	-23.7613	0	2.83812	0	0	0	2.83812	0	0	0	0	0	0
Day0.1_AACACGTAGCTAACAA	8.87305	-23.7721	0	2.5998	0	0	0	1.1239	1.1239	0	0	1.1239	0	1.1239
Day0.1_AACACGTAGCTAGTCT	9.19495	-1.36805	0	2.95949	1.53851	0	0	2.48265	0	0	0	0	0	1.53851
Day0.1_AACACGTAGCTCCCAG	5.38723	-2.42325	0	3.14228	0	0	0	2.12651	0	0	0	1.54602	0	1.54602
Day0.1_AACACGTAGCTGTTCA	-4.56809	-20.1518	0	2.71928	0	0	0	2.08997	0	0	0	0	0	0
Day0.1_AACACGTAGGACATTA	14.4068	-13.7947	0	2.75766	0	0	1.54559	0	0	0	0	0	0	0
Day0.1_AACACGTAGGTAGCCA	6.49796	-2.2827	0	3.23671	0	0	0	0	0	0	0	0	0	0
Day0.1_AACACGTAGTCGAGTG	15.9106	-9.50431	0	2.83133	1.60784	0	0	2.19545	2.19545	0	0	0	0	0
Day0.1_AACACGTAGTGCAAGC	-3.75622	-10.1548	0	2.83799	1.30298	0	1.30298	2.20174	0	0	0	0	0	0
Day0.1_AACACGTAGTTGAGTA	-4.47131	-11.5482	0	2.33574	1.73493	0	0	2.70842	0	0	0	0	0	0
Day0.1_AACACGTCAAATACAG	7.21554	-27.6279	0	2.70321	0	1.33118	0	0	0	0	0	0	0	1.88267
Day0.1_AACACGTCAAGCCTAT	-14.107	-12.5931	0	3.10659	0	0	0	0	0	0	0	0	0	0
Day0.1_AACACGTCAAGCGATG	1.74309	-17.7095	0	1.8418	0	0	0	2.45236	0	0	0	0	0	0
Day0.1_AACACGTCAAGTCTGT	8.06439	-25.667	0	3.02941	1.5215	1.02588	0	1.02588	0	0	0	0	0	1.02588
Day0.1_AACACGTCATGCAATC	-3.60911	-9.94132	0	3.28218	0	0	0	2.72399	1.3476	0	0	0	0	0
Day0.1_AACACGTGTCAAAGAT	16.0862	-9.50009	0	2.5554	1.60117	0	0	1.60117	0	0	0	0	0	0
Day0.1_AACACGTGTCCGAAGA	-18.2927	-17.3936	0	0	0	0	0	0	0	0	0	0	0	0
Day0.1_AACACGTGTTACCGAT	-5.27938	-9.43234	0	3.19335	1.20507	0	0	2.08081	0	0	0	0	0	0
Day0.1_AACACGTGTTATTCTC	24.743	-10.1789	0	3.08398	1.06299	1.06299	0	2.14944	1.06299	0	0	0	0	1.06299
Day0.1_AACACGTGTTCGGCAC	1.21901	-16.0739	0	2.23508	0	0	0	2.23508	0	0	0	0	0	0
Day0.1_AACACGTTCACGGTTA	3.8155	-9.25594	0	2.4316	1.49493	2.06914	0	0	0	0	0	0	0	0
Day0.1_AACACGTTCACTCCTG	-19.1816	-18.3295	0	2.84534	0	0	0	0	0	0	0	0	0	0
Day0.1_AACACGTTCACTTATC	13.5324	-14.3941	0	2.74882	0	0	1.36732	2.54155	0	0	0	0	0	2.27978
Day0.1_AACACGTTCAGTCAGT	4.96125	-4.76179	0	1.95949	0	1.39819	0	1.95949	0	0	0	0	0	1.39819
Day0.1_AACACGTTCCGTACAA	9.8799	0.729749	0	2.17756	0	1.0839	0	0	0	0	0	1.0839	0	1.0839
Day0.1_AACACGTTCGCGTAGC	3.00485	-18.1727	0	2.10723	0	0	0	0	0	0	0	0	0	0
Day0.1_AACACGTTCGTGACAT	15.2868	-13.958	0	3.61189	0	0	0	2.30349	0	0	0	0	0	0
Day0.1_AACACGTTCTTGTACT	19.054	4.10107	0	1.75206	1.75206	0	0	2.72781	0	0	0	0	0	0
Day0.1_AACACGTTCTTTACGT	5.36462	-16.3007	0	2.23062	0	0	0	2.23062	0	0	0	0	0	1.32669
Day0.1_AACCATGAGATATGGT	11.8361	-1.97022	0	0	0	0	0	2.00955	0	0	0	0	0	2.00955
Day0.1_AACCATGAGCACACAG	-4.50175	-7.75562	0	2.33517	1.97697	0	0	2.80651	1.41353	0	0	0	0	0
Day0.1_AACCATGAGCTAACTC	-2.6898	-19.4175	0	0	0	2.86698	0	0	0	0	0	0	0	0
Day0.1_AACCATGAGGGAGTAA	-4.51263	-8.48637	0	2.40318	1.61409	0	0	1.9509	0	0	0	0	0	0
Day0.1_AACCATGAGTGACATA	12.1694	-20.5431	0	2.77103	1.79037	0	0	2.03543	0.979789	0	0	0.979789	0	1.79037
Day0.1_AACCATGAGTGTACGG	16.4574	-17.1634	0	2.93926	2.72926	1.52178	1.52178	2.93926	0	0	0	1.52178	0	1.52178
Day0.1_AACCATGCAATGGAAT	22.0848	-10.304	0	2.06975	0	0	0	2.90728	0	0	0	0	0	2.06975
Day0.1_AACCATGCATTACCTT	-16.7375	-15.6182	0	0	0	0	0	0	0	0	0	0	0	0
Day0.1_AACCATGCATTCCTCG	-16.5496	-16.9792	0	3.35826	0	0	0	0	0	0	0	0	0	0
Day0.1_AACCATGGTAAAGTCA	17.9921	-15.4783	0	2.68878	1.31982	0	0	0	0	0	0	0	0	1.86956
Day0.1_AACCATGGTAAATGAC	17.0382	-15.4585	0	2.62556	0	0	0	1.43582	0	0	0	0	0	2.00231
Day0.1_AACCATGGTAACGTTC	6.5461	-24.0309	0	3.00903	0	0	0	2.36405	0	0	0	0	0	1.76078
Day0.1_AACCATGGTATGGTTC	18.2421	-16.9567	0	2.66706	0	0	0	0	0	0	0	0	0	0
Day0.1_AACCATGGTCCGAATT	28.1204	-5.19369	0	2.16859	0	0	0	0	0	0	0	0	0	2.80287
Day0.1_AACCATGGTCCTCCAT	17.6024	3.59427	0	3.02412	0	1.44989	0	0	0	0	0	0	0	2.01827
Day0.1_AACCATGGTTGATTCG	7.96564	-24.7029	0	2.82661	0	0	1.42974	1.99542	0	0	0	0	0	0
Day0.1_AACCATGGTTGGAGGT	14.6268	-5.84406	0	3.13034	0	0	0	1.86725	0	0	0	0	0	0
Day0.1_AACCATGTCAGGTTCA	14.077	-3.45981	0	3.25282	0	0	0	0	0	0	0	0	0	0
Day0.1_AACCATGTCCGCAAGC	5.34589	-17.6627	0	3.46508	1.41047	1.41047	1.41047	2.59463	1.41047	0	0	0	0	0
Day0.1_AACCATGTCCTTAATC	-7.04269	-29.5126	0	2.02747	0	0	0	1.68576	0	0	0	0	0	0
Day0.1_AACCATGTCGGATGGA	1.21773	-23.6174	0	1.32842	1.32842	0	0	0	0	0	0	0	0	1.87949
Day0.1_AACCATGTCGGCTTGG	4.50082	-8.32824	0	2.55376	0	0	0	2.93295	0	0	0	1.93553	0	0
Day0.1_AACCATGTCGTTTATC	4.06816	-25.1367	0	2.2709	0	0	0	2.53244	0	0	0	0	0	1.91576
Day0.1_AACCATGTCTGAAAGA	2.26098	-19.1934	0	2.36798	0	1.22934	0	2.36798	0	0	0	0	0	1.22934
Day0.1_AACCATGTCTGCCCTA	26.7007	-2.31121	0	2.13042	1.54952	1.54952	1.54952	2.49548	0	0	1.54952	0	0	1.54952
Day0.1_AACCGCGAGAAAGTGG	5.72955	-7.12317	0	0	0	0	0	2.5402	0	0	0	0	0	0
Day0.1_AACCGCGAGAGACGAA	-2.52373	-13.1061	0	2.53057	0	0	0	2.16414	0	0	0	0	0	1.57971
Day0.1_AACCGCGAGCTACCGC	17.9914	-0.759833	0	3.39235	0	0	0	2.10217	0	0	0	0	0	0
Day0.1_AACCGCGAGCTGGAAC	20.0753	-0.465664	0	2.21375	1.62432	0	0	2.5821	0	0	0	0	0	1.62432
Day0.1_AACCGCGAGGGAGTAA	-4.07621	-22.3843	0	1.86725	0	0	0	0	0	0	0	0	0	1.86725
Day0.1_AACCGCGAGTGGACGT	6.40782	-20.3952	0	2.16057	0	0	0	1.57651	0	0	0	0	0	1.57651
Day0.1_AACCGCGAGTTGAGAT	19.9844	-10.8988	0	2.30918	0	0	0	2.30918	0	0	0	0	0	0
Day0.1_AACCGCGCAAACTGCT	-15.9369	18.5725	0	0	0	0	0	4.15104	0	0	0	2.81091	0	0
Day0.1_AACCGCGCAAATTGCC	-17.8034	-16.8509	0	0	0	0	0	0	0	0	0	0	0	0
Day0.1_AACCGCGCACCGATAT	3.03743	-12.7091	0	2.72736	0	0	0	3.53658	0	0	0	0	0	1.75166
Day0.1_AACCGCGCAGGGTACA	-1.54893	-6.00512	0	1.96501	1.40302	0	0	1.40302	0	0	0	0	0	0
Day0.1_AACCGCGGTAAGGGAA	16.2895	-13.3914	0	2.05834	1.48534	0	0	2.42031	0	0	0	0	0	0
Day0.1_AACCGCGGTAAGGGCT	8.46225	-19.5909	0	3.30937	0	0	0	2.65211	0	0	0	0	0	0
Day0.1_AACCGCGGTAGGCATG	14.7759	0.690177	0	1.86448	2.47697	0	0	0	0	0	0	0	0	1.86448
Day0.1_AACCGCGGTATAGGTA	0.183683	-20.6292	0	2.98286	0	0	0	2.6024	0	0	0	0	0	1.41683
Day0.1_AACCGCGGTATCGCAT	5.43776	-15.2896	0	3.36956	0	0	0	2.63572	0	0	0	0	0	0
Day0.1_AACCGCGGTCAGAGGT	7.68285	-24.2345	0	2.78772	2.15431	0	2.15431	0	0	0	2.15431	0	0	2.15431
Day0.1_AACCGCGGTCGTCTTC	-6.27289	-11.1906	0	1.77021	0	0	0	1.23432	0	0	0	0	0	0
Day0.1_AACCGCGGTGAGCGAT	26.4028	-7.95288	0	0	2.65616	2.45042	0	2.65616	0	0	0	0	0	1.84001
Day0.1_AACCGCGGTGAGTGAC	26.804	-8.56964	0	2.09981	1.5222	1.02645	0	1.02645	1.02645	0	0	0	0	2.09981
Day0.1_AACCGCGGTGGTGTAG	7.15125	-11.3301	0	3.02412	0	1.44989	0	0	0	0	0	0	0	0
Day0.1_AACCGCGGTTCCTCCA	13.0748	-5.07112	0	3.38888	1.5215	1.5215	0	3.78303	0	0	0	0	0	0
Day0.1_AACCGCGTCAGAGACG	26.2942	-5.39813	0	2.26122	1.66721	1.66721	0	0	0	0	0	0	0	1.66721
Day0.1_AACCGCGTCAGAGCTT	24.4139	-10.9093	0	1.95818	2.57816	1.10817	0	1.6209	0	0	0	0	0	1.10817
Day0.1_AACCGCGTCAGCCTAA	12.7195	-2.27519	0	2.97312	0	0	0	0	0	0	0	0	0	0
Day0.1_AACCGCGTCAGTTGAC	10.4495	-12.7216	0	3.46834	0	0	2.29061	3.31937	0	0	0	1.69387	0	0
Day0.1_AACCGCGTCATGCTCC	13.2603	-17.107	0	0	1.40907	0	1.40907	0	0	0	0	0	0	1.40907
Day0.1_AACCGCGTCCCGGATG	12.4441	-19.8068	0	1.93819	0	0	0	0.910895	0	0	0	0	0	1.37955
Day0.1_AACCGCGTCTATCGCC	-12.8765	-9.58225	0	2.71894	4.27418	2.71894	0	0	0	0	0	0	0	0
Day0.1_AACCGCGTCTTGCAAG	18.8206	-15.6843	0	3.50542	1.19598	1.72519	0	2.69738	0	0	0	0	0	0
Day0.1_AACGTTGAGACGCAAC	10.4301	-1.84264	0	2.49412	0	0	0	2.29141	0	0	0	0	0	1.6946
Day0.1_AACGTTGAGACGCTTT	14.8881	2.98151	0	3.40951	2.11777	0	1.53822	1.53822	0	0	0	0	0	1.53822
Day0.1_AACGTTGAGAGCTTCT	-15.5188	-17.3834	0	0	0	0	0	0	0	0	0	0	0	2.24408
Day0.1_AACGTTGAGCGACGTA	15.5691	-7.811	0	2.1446	1.5622	0	0	0	0	0	0	0	0	0
Day0.1_AACGTTGAGGAGTCTG	24.0236	-4.00489	0	0	1.89314	2.508	0	0	0	0	0	0	0	0
Day0.1_AACGTTGAGTAATCCC	10.7115	-16.0057	0	2.24257	0	0	1.65034	1.65034	0	0	0	0	0	0
Day0.1_AACGTTGCAAAGGAAG	6.73524	-26.7236	0	2.56053	0	1.09542	0	1.60561	0	0	0	0	0	1.09542
Day0.1_AACGTTGCAACCGCCA	20.5507	-16.9476	0	2.7657	2.13359	0	0	2.13359	0	0	0	0	0	1.55235
Day0.1_AACGTTGCAAGTTAAG	-5.39395	-11.2324	0	2.91009	2.18495	0	0	2.48875	0	0	0	0.947027	0	0
Day0.1_AACGTTGCAATAGCGG	13.3443	-18.7696	0	2.83926	0	0	1.61458	2.83926	0	0	0	0	0	0
Day0.1_AACGTTGCACTCGACG	22.7302	-5.3115	0	0	2.71683	1.34194	0	0	0	0	0	0	0	0
Day0.1_AACGTTGCAGTAACGG	-15.5727	-16.3436	0	0	0	0	0	0	0	0	0	0	0	2.41628
Day0.1_AACGTTGCATCGGAAG	20.6684	-16.2322	0	3.1466	1.69587	1.17115	0	1.17115	1.17115	0	0	0	0	0
Day0.1_AACGTTGCATGCCTAA	-3.76692	-20.6653	0	2.37062	0	0	0	2.37062	0	0	0	0	0	0
Day0.1_AACGTTGCATTTGCTT	-4.67953	-8.75007	0	3.77749	0	0	1.17795	2.30166	0	0	0	0	0	1.17795
Day0.1_AACGTTGGTAACGACG	11.6134	-19.7991	0	2.51772	1.06473	1.06473	0	2.89594	0	0	0	0	0	1.06473
Day0.1_AACGTTGGTACTTGAC	-2.36309	-7.46126	0	3.31966	0	0	0	1.93476	0	0	0	1.37655	0	1.37655
Day0.1_AACGTTGGTCAATGTC	10.457	-13.5608	0	3.5437	1.88693	0	0	1.88693	0	0	0	0	0	1.88693
Day0.1_AACGTTGGTCCAGTAT	-5.5791	-28.5488	0	1.68415	1.16126	0	0	1.68415	0	0	0	0	0	1.16126
Day0.1_AACGTTGGTCGCATAT	-7.40358	-11.8717	0	3.34524	0	0	0	3.13087	0	0	0	0	0	1.86771
Day0.1_AACGTTGGTCGGGTCT	1.69535	-26.2821	0	1.93148	0	0	0	1.93148	0	0	0	0	0	0
Day0.1_AACGTTGGTCGTGGCT	25.0853	-9.95901	0	1.17919	1.70538	2.04837	0	0	0	0	0	0	0	1.70538
Day0.1_AACGTTGGTGAAGGCT	-9.33685	-24.9343	0	2.51869	0	0	0	1.34887	0	0	0	0	0	0
Day0.1_AACGTTGGTGTCCTCT	-1.30702	-27.9505	0	3.62038	0	0	0	0	0	0	0	0	0	1.45971
Day0.1_AACGTTGTCAACCAAC	-4.78931	-28.0384	0	2.25108	1.13927	0	0	1.99789	0	0	0	0	0	1.13927
Day0.1_AACGTTGTCACGACTA	6.37735	-14.9339	0	1.80352	0	0	0	3.27166	0	0	0	0	0	2.15252
Day0.1_AACGTTGTCACTTATC	15.6785	7.30645	0	0	0	0	0	0	0	0	0	0	0	0
Day0.1_AACGTTGTCCCGGATG	17.4081	-15.5156	0	3.13805	0	0	0	2.12261	0	0	0	0	0	0
Day0.1_AACGTTGTCCCTTGCA	-16.6669	-11.2114	0	2.41814	0	0	0	0	0	0	0	0	0	0
Day0.1_AACGTTGTCCGTCATC	13.9138	-18.8008	0	2.10617	0	0	0	2.36296	1.22542	0	0	0	0	1.22542
Day0.1_AACGTTGTCCTGCCAT	16.5241	-17.2589	0	2.28227	1.6863	0	2.28227	1.6863	0	0	0	0	0	0
Day0.1_AACGTTGTCGCAAACT	-15.5047	-12.7584	0	2.9945	0	0	0	0	0	0	0	0	0	0
Day0.1_AACGTTGTCTGTCAAG	12.4488	1.66572	0	2.92471	1.68774	0	0	2.02957	0	0	0	0	0	0
Day0.1_AACTCAGAGACCGGAT	14.6463	-5.5178	0	3.05294	1.61652	0	0	3.50508	0	0	0	0	0	0
Day0.1_AACTCAGAGACTAGGC	15.6594	3.23323	0	1.69405	1.16961	0	0	1.16961	1.69405	0	0	0	0	2.0363
Day0.1_AACTCAGAGGGTATCG	-9.22987	-26.4773	0	1.88173	1.88173	1.88173	0	0	0	0	0	0	0	1.88173
Day0.1_AACTCAGCAAAGGCGT	15.9457	-14.1951	0	3.51121	0	0	0	2.0146	0	0	0	0	0	0
Day0.1_AACTCAGCAAGAAAGG	13.8647	-0.586371	0	0	2.30349	2.30349	0	2.30349	0	0	0	0	0	2.30349
Day0.1_AACTCAGCAAGCTGGA	10.1602	-13.7023	0	2.29944	1.70189	1.70189	0	3.15366	0	0	0	0	0	0
Day0.1_AACTCAGCAATAAGCA	10.4292	23.1994	0	4.00091	0	0	0	2.46212	0	0	0	0	0	2.46212
Day0.1_AACTCAGCAGGATCGA	8.40574	-24.7691	0	0	1.13338	0	0	0	0	0	0	0	0	1.13338
Day0.1_AACTCAGGTAACGCGA	21.9313	-6.6389	0	2.02795	1.45844	0	0	2.02795	0	0	0	0	0	0
Day0.1_AACTCAGGTACAGCAG	-6.07424	-11.4551	0	3.18921	1.3632	0	0	0	0	0	0	0	0	1.3632
Day0.1_AACTCAGGTCAGATAA	8.8532	-18.5321	0	2.94198	1.09688	0	0	1.09688	0	0	0	0	0	1.09688
Day0.1_AACTCAGGTCTCCACT	-4.07053	-24.275	0	2.70619	1.9442	1.09728	0	2.83133	0	0	1.09728	0	0	0
Day0.1_AACTCAGGTCTTTCAT	-7.24418	-25.3981	0	2.50679	0	0	0	2.50679	1.55923	0	0	0	0	0
Day0.1_AACTCAGGTTCCCGAG	24.8089	-8.44197	0	0	1.68523	2.0269	1.16216	2.48359	1.16216	0	0	0	0	1.16216
Day0.1_AACTCAGTCACAACGT	-15.0111	-10.8309	0	3.03317	0	0	0	0	0	0	0	0	0	0
Day0.1_AACTCAGTCCACGTGG	18.3899	3.83819	0	1.7688	1.7688	1.23312	0	2.11574	0	0	0	0	0	0
Day0.1_AACTCAGTCGTGGGAA	15.6495	-7.23922	0	2.37503	0	0	2.37503	2.37503	0	0	0	0	0	1.77082
Day0.1_AACTCAGTCTCCCTGA	-8.83861	-21.5527	0	2.84483	1.30827	0	1.30827	1.30827	0	0	0	0	0	0
Day0.1_AACTCAGTCTGCTGTC	-6.35293	-26.1662	0	1.45642	1.45642	0	1.45642	1.45642	0	0	0	0	0	0
Day0.1_AACTCCCAGACAAAGG	-4.29204	-8.18417	0	1.78101	0	0	0	2.59074	0	0	0	0	0	1.78101
Day0.1_AACTCCCAGAGAACAG	5.38025	2.21884	0	2.35364	2.35364	0	0	0	2.35364	0	0	0	0	0
Day0.1_AACTCCCAGATAGCAT	-5.16703	-13.8712	0	1.35867	0	0	1.35867	1.35867	0	0	0	0	0	1.35867
Day0.1_AACTCCCAGATCCCAT	-7.76874	-16.3987	0	2.6515	0	0	0	0	0	0	0	0	0	0
Day0.1_AACTCCCAGGGATACC	27.263	-2.87659	0	2.5221	2.5221	0	0	0	0	0	0	0	0	3.17428
Day0.1_AACTCCCCAAACCTAC	15.9864	3.66397	0	3.56793	1.19277	0	0	2.3209	0	0	0	0	0	0
Day0.1_AACTCCCCAACGATCT	19.5043	-12.3202	0	3.21443	0	0	0	2.73004	0	0	0	0	0	0
Day0.1_AACTCCCCAAGCTGAG	-17.6609	-17.4228	0	2.08842	0	0	0	2.08842	0	0	0	0	0	0
Day0.1_AACTCCCCACTGCCAG	6.54729	-18.1011	0	0	1.12559	0	1.12559	1.64172	1.12559	0	0	0	0	0
Day0.1_AACTCCCCAGCGTAAG	24.2554	-7.88076	0	0	0	0	0	3.00265	0	0	0	0	0	0
Day0.1_AACTCCCCAGCTGTTA	17.1027	-16.707	0	2.56976	1.10209	0	1.10209	1.61361	0	0	0	0	0	0
Day0.1_AACTCCCCAGTCAGCC	21.6537	-8.9842	0	2.32007	0	0	0	1.19213	0	0	0	0	0	0
Day0.1_AACTCCCCATATGGTC	24.9623	-9.53104	0	1.96712	1.11515	0	1.11515	2.21921	0	0	0	0	0	0
Day0.1_AACTCCCGTACAGACG	24.5531	2.71377	0	2.35883	0	0	0	0	0	0	0	0	0	0
Day0.1_AACTCCCGTCCGAAGA	17.3585	-15.6681	0	1.91026	0	0	0	0	0	0	0	0	0	1.5762
Day0.1_AACTCCCGTCGCCATG	7.52396	-25.6766	0	2.45836	0	1.02279	0	1.02279	0	0	0	0	0	1.02279
Day0.1_AACTCCCTCCTGTACC	-4.29739	-19.3997	0	0	0	0	0	1.57514	0	0	0	0	0	0
Day0.1_AACTCCCTCTGATTCT	-6.11781	-26.4432	0	2.77036	1.55627	0	0	2.13797	0	0	0	0	0	0
Day0.1_AACTCCCTCTTGCATT	14.9421	-15.7202	0	2.42845	1.27685	0	1.8198	2.42845	0	0	0	0	0	0
Day0.1_AACTCTTAGAACTCGG	-9.18786	-25.134	0	2.4268	0	1.27554	1.27554	0	0	0	0	0	0	1.27554
Day0.1_AACTCTTAGATGCCTT	11.9274	1.04707	0	2.26314	1.35354	0	0	1.35354	0	0	0	0	0	0
Day0.1_AACTCTTAGCACCGTC	0.79158	-19.3764	0	3.18089	0	2.52845	0	3.18089	0	0	0	0	0	0
Day0.1_AACTCTTAGCCACGTC	4.2906	-8.94843	0	2.92097	0	0	0	0	0	0	0	0	0	0
Day0.1_AACTCTTAGCTAACTC	23.7171	-8.1675	0	0	2.64966	0	0	0	0	0	0	0	0	2.0248
Day0.1_AACTCTTAGTGTGAAT	10.447	-2.7053	0	2.53841	0	1.58648	0	0	0	0	0	0	0	1.58648
Day0.1_AACTCTTCAAGACACG	-16.3917	-12.496	0	0	0	0	0	2.97312	0	0	0	0	0	0
Day0.1_AACTCTTCACAGGAGT	-14.9673	-16.714	0	0	0	0	0	0	0	0	0	0	0	0
Day0.1_AACTCTTCACCAGGTC	-9.51098	-22.869	0	1.49038	0	1.49038	0	0	0	0	0	0	0	0
Day0.1_AACTCTTCAGCCTATA	16.9408	-0.349471	0	0	0	0	0	0	0	0	0	0	0	0
Day0.1_AACTCTTCATAACCTG	12.9055	-20.688	0	3.07391	1.55819	1.05609	1.05609	1.05609	0	0	0	0	0	1.55819
Day0.1_AACTCTTCATACGCCG	-15.0834	-16.43	0	0	0	0	0	0	0	0	0	0	0	2.29783
Day0.1_AACTCTTCATTCTCAT	16.5786	2.0887	1.61878	2.2076	0	0	0	1.61878	0	0	0	0	0	2.2076
Day0.1_AACTCTTGTACTTGAC	12.554	1.29131	0	0	1.6589	0	0	0	0	0	0	0	0	0
Day0.1_AACTCTTGTAGTACCT	16.8463	-0.477794	0	1.73724	0	0	0	0	0	0	0	0	0	1.73724
Day0.1_AACTCTTGTATTCGTG	22.9123	-6.98439	0	1.15066	1.15066	0	1.15066	2.01235	1.15066	0	0	0	0	0
Day0.1_AACTCTTGTCATATCG	2.18027	-19.0893	0	2.974	2.33069	0	0	0	0	0	0	0	0	0
Day0.1_AACTCTTGTCCGCTGA	11.9927	1.50908	0	1.36754	1.36754	0	1.36754	0	1.36754	0	0	0	0	0
Day0.1_AACTCTTGTTGAACTC	-3.11435	-24.1636	0	2.49056	0	0	0	0	0	0	1.87702	0	0	1.87702
Day0.1_AACTCTTTCAAGGTAA	8.44915	-13.8152	0	2.10691	1.52853	0	0	2.73733	1.52853	0	0	1.52853	0	0
Day0.1_AACTCTTTCATCGGAT	6.19878	-12.9196	0	3.58547	0	0	0	1.79343	0	0	0	0	0	1.25419
Day0.1_AACTCTTTCATGTAGC	0.85519	-19.2802	0	1.47877	0	0	0	0	0	0	0	0	0	0
Day0.1_AACTCTTTCCAAGTAC	11.3076	-10.0856	0	3.14831	1.88314	0	0	0	0	0	0	0	0	0
Day0.1_AACTCTTTCCGTCATC	-0.52738	-17.9238	0	2.11296	0	0	0	2.4773	0	0	0	0	0	0
Day0.1_AACTCTTTCCTACAGA	5.65077	-2.91043	0	2.67676	0	0	0	0	0	0	0	0	0	1.70704
Day0.1_AACTCTTTCCTAGAAC	16.1575	3.33956	0	1.88788	1.33571	0	0	1.33571	0	0	0	0	0	2.24157
Day0.1_AACTCTTTCGGACAAG	-3.79597	-11.7584	0	2.48379	1.68541	0	1.16231	2.02709	1.16231	0	0	0	0	1.68541
Day0.1_AACTCTTTCGGATGGA	19.7881	-11.4929	0	1.73801	0	1.73801	0	0	0	0	1.73801	0	0	0
Day0.1_AACTCTTTCGTTGACA	13.1879	1.43562	0	2.05299	0	0	0	1.4806	1.4806	0	0	0	0	2.05299
Day0.1_AACTCTTTCTTTACAC	-14.7144	-16.8413	0	0	0	0	0	2.23434	0	0	0	0	0	0
Day0.1_AACTGGTAGAAGATTC	18.4717	3.6255	0	1.34424	0	0	0	0	0	0	0	0	0	0
Day0.1_AACTGGTAGCTAGCCC	13.2723	-16.3508	0	2.25089	0	0	0	2.88995	0	0	0	0	0	2.25089
Day0.1_AACTGGTAGGATGGAA	-5.5671	-7.73906	0	2.86463	2.22692	0	2.22692	2.22692	0	0	0	0	0	0
Day0.1_AACTGGTAGGCTCATT	-10.8965	-14.568	0	0	0	0	0	0	0	0	0	0	0	0
Day0.1_AACTGGTAGTTAACGA	-18.7903	-18.3573	0	0	0	0	0	0	0	0	0	0	0	0
Day0.1_AACTGGTCAAACGCGA	-12.6258	-9.68926	0	0	2.69159	0	0	4.42522	0	0	0	0	0	0
Day0.1_AACTGGTCACAACGCC	16.2719	2.66416	0	2.1181	1.53851	0	0	3.52397	0	0	0	0	0	1.53851
Day0.1_AACTGGTCACGGTAGA	19.9069	4.74359	0	0	1.36341	1.36341	0	2.27506	0	0	0	1.36341	0	1.91972
Day0.1_AACTGGTCAGCCAGAA	13.2083	-18.0233	0	2.846	1.19905	0	1.72881	1.72881	0	0	0	0	0	1.19905
Day0.1_AACTGGTCATCGGAAG	13.2532	-11.8319	0	1.47382	0	0	0	2.88085	0	0	0	0	0	0
Day0.1_AACTGGTGTAGTAGTA	15.9456	-13.4229	0	3.01547	1.76638	0	0	0	0	0	0	0	0	0
Day0.1_AACTGGTGTCTCTCTG	-6.22464	-24.8711	0	0	2.81828	0	0	0	0	0	0	0	0	0
Day0.1_AACTGGTGTGACGGTA	3.69466	-29.3145	0	2.15028	0	0	0	0	1.56729	0	0	0	0	1.56729
Day0.1_AACTGGTGTGCTGTAT	-6.22171	-13.5258	0	2.86985	0	0	0	2.6988	0	0	0	0	0	0
Day0.1_AACTGGTGTGTTAAGA	17.5175	-6.99873	0	2.39729	0	0	1.46582	2.39729	0	0	0	0	0	1.46582
Day0.1_AACTGGTGTTAGGGTG	2.92036	-3.17061	0	2.25738	0	2.25738	0	1.66373	0	0	0	0	0	1.66373
Day0.1_AACTGGTGTTGCGCAC	26.8188	-7.11209	0	1.35695	2.26727	0	0	0	0	0	0	0	0	2.26727
Day0.1_AACTGGTTCATAACCG	14.3001	-4.31446	0	0	1.91997	0	1.91997	1.91997	0	0	0	1.91997	0	0
Day0.1_AACTGGTTCCCTCAGT	25.222	-0.910798	0	0	1.5501	2.13107	0	0	0	0	0	0	0	2.13107
Day0.1_AACTGGTTCCGAAGAG	-8.83338	-20.111	0	3.16084	0	0	1.25563	2.40154	0	0	0	0	0	0
Day0.1_AACTGGTTCGAGCCCA	8.0315	-3.06392	0	0	2.39427	0	0	3.04072	0	0	0	0	0	0
Day0.1_AACTGGTTCGCCATAA	-14.987	-10.9928	0	0	2.68393	0	2.68393	2.68393	0	0	0	0	0	0
Day0.1_AACTGGTTCGTGTAGT	17.1699	-14.115	0	0	2.3808	0	0	2.3808	0	0	0	0	0	0
Day0.1_AACTGGTTCTAACTGG	11.7921	-18.0454	0	2.99522	1.06436	1.06436	0	2.35089	1.06436	0	0	0	0	1.06436
Day0.1_AACTTTCAGCTTCGCG	-9.28018	-20.4382	0	2.363	0	0	1.07314	1.07314	0	0	0	0	0	0
Day0.1_AACTTTCAGGCAGTCA	4.95755	-15.9984	0	2.06222	1.48879	0	0	2.42437	1.48879	0	0	0	0	0
Day0.1_AACTTTCAGGTGGGTT	2.80193	-27.654	0	2.16017	1.81076	1.26907	0	2.62378	0	0	0	0	0	0
Day0.1_AACTTTCAGTTGTAGA	-6.62056	-11.4536	0	1.65204	0	0	0	3.18623	0	0	0	0	0	0
Day0.1_AACTTTCCAATGGACG	15.7453	-20.1881	0	1.82328	0	0	0	0	0	0	0	0	0	1.82328
Day0.1_AACTTTCCACGAGAGT	21.3525	-10.3981	0	2.62358	1.1413	1.66045	0	1.66045	0	0	0	0	0	0
Day0.1_AACTTTCCACGCTTTC	16.8673	-0.222974	0	0	0	0	0	0	0	0	0	0	0	0
Day0.1_AACTTTCCAGACGCCT	-15.5548	-17.3799	0	0	0	0	0	0	0	0	0	0	0	0
Day0.1_AACTTTCCAGTATCTG	8.99667	0.157029	0	2.12859	1.37655	0.908502	0	0.908502	0	0	0	0	0	0.908502
Day0.1_AACTTTCCAGTGGAGT	3.14377	-20.0835	0	0	0	0	0	0	0	0	0	0	0	0
Day0.1_AACTTTCCATCTACGA	4.18201	-14.9078	0	2.32464	0	1.72481	0	2.52802	0	0	0	0	0	0
Day0.1_AACTTTCCATTCTCAT	23.6771	-5.47374	0	2.40337	1.79678	0	0	2.77823	0	0	0	0	0	0
Day0.1_AACTTTCGTAATAGCA	-3.85904	-8.89891	0	3.37394	0	1.15333	0	2.47179	1.15333	0	0	0	0	0
Day0.1_AACTTTCGTCGAGTTT	17.2663	-15.4398	0	3.11273	1.52178	0	0	2.4631	0	0	1.52178	1.52178	0	0
Day0.1_AACTTTCGTGAGGCTA	24.0333	-7.57288	0	1.15452	1.67616	1.15452	1.15452	0	0	0	0	1.15452	0	0
Day0.1_AACTTTCGTGTAACGG	8.40617	-20.9395	0	3.35193	0	0	0	0	0	0	0	0	0	0
Day0.1_AACTTTCGTGTGGTTT	11.9223	-18.9497	0	2.60873	1.25743	1.25743	0	0	0	0	0	0	0	0
Day0.1_AACTTTCGTTAAAGAC	-5.37537	-11.3561	0	2.1067	0	0	0	1.22584	0	0	0	0	0	0
Day0.1_AACTTTCGTTACAGAA	-16.7458	-15.4911	0	0	0	0	0	0	0	0	0	0	0	0
Day0.1_AACTTTCGTTGTCGCG	2.80669	-28.1012	0	2.35796	1.22152	0	0	1.22152	0	0	0	0	0	0
Day0.1_AACTTTCGTTTCGCTC	25.2568	-5.06386	0	2.09683	0	0	0	2.46048	0	0	0	1.51955	0	0
Day0.1_AACTTTCTCAGTCAGT	13.3881	1.84883	0	2.43034	2.43034	0	0	0	1.49385	0	0	0	0	1.49385
Day0.1_AACTTTCTCGCGTAGC	16.5728	-4.39207	0	0	0	0	0	2.37724	0	0	0	0	0	0
Day0.1_AACTTTCTCGTTTAGG	23.9876	-8.86969	0	0	0	0	0	0	0	0	0	0	0	0
Day0.1_AACTTTCTCTACCTGC	3.27146	-28.5518	0	2.28293	0	0	0	0	0	0	0	0	0	0
Day0.1_AACTTTCTCTTAGCCC	-3.38674	-9.46108	0	4.21763	1.81548	0	1.27313	2.16517	0	0	0	1.27313	0	0
Day0.1_AAGACCTAGAAGGTTT	1.32272	-5.71897	0	3.24615	0	0	0	3.46148	0	0	0	0	0	2.59119
Day0.1_AAGACCTAGATATGCA	7.14756	-21.6749	0	2.45333	0	1.13956	1.65838	1.13956	0	0	0	0	0	0
Day0.1_AAGACCTAGCACGCCT	-1.66965	-21.2992	0	2.63469	1.04677	0	0	1.54689	0	0	0	0	0	0
Day0.1_AAGACCTAGCAGCCTC	12.1055	-14.4963	0	2.07979	0	0	0	2.91815	0	0	0	0	0	2.07979
Day0.1_AAGACCTAGCCAGGAT	-17.6179	-17.1581	0	0	0	0	0	0	0	0	0	0	0	0
Day0.1_AAGACCTAGCTAGTTC	3.28035	-17.3237	0	2.83865	1.43949	0	0	1.43949	0	0	0	0	0	0
Day0.1_AAGACCTAGCTCAACT	1.3613	-4.92685	0	2.8385	0	0	0	0	0	0	0	0	0	0
Day0.1_AAGACCTAGGCTATCT	-4.2142	-9.05334	0	3.26965	0.877832	0.877832	0.877832	2.61382	0	0	0	0	0	0.877832
Day0.1_AAGACCTAGTCCAGGA	3.24879	-27.3326	0	1.66373	0	1.14406	0	0	0	0	0	0	0	0
Day0.1_AAGACCTAGTCCCACG	-2.4588	-21.2225	0	1.51732	2.09433	0	0	0	1.51732	0	0	0	0	0
Day0.1_AAGACCTAGTCTCGGC	1.69208	-20.9387	0	2.70284	0	0	0	1.09489	1.09489	0	0	0	0	0
Day0.1_AAGACCTAGTGACATA	-7.05523	-29.5831	0	2.38993	1.09278	1.09278	0	1.09278	0	0	0	0	0	1.09278
Day0.1_AAGACCTAGTGGGCTA	21.1353	-6.18539	0	1.45314	2.64661	2.02196	0	2.02196	0	0	2.02196	0	0	0
Day0.1_AAGACCTCACCCTATC	-0.408549	-14.8885	1.36104	2.91243	0	0	0	1.91699	1.36104	0	0	0	0	0
Day0.1_AAGACCTCAGCATACT	19.7019	-10.4633	0	2.98404	1.41778	0	0	1.98181	0	0	0	0	0	0
Day0.1_AAGACCTCAGGTCTCG	10.7956	-14.5098	0	2.33489	1.41329	0	0	3.36678	1.41329	0	0	0	0	0
Day0.1_AAGACCTCATGCATGT	-11.1312	-11.2617	0	4.32214	0	0	0	2.97488	0	0	0	0	0	0
Day0.1_AAGACCTGTACAGTGG	23.5409	-6.59139	0	1.79888	0	0	0	1.79888	0	0	0	0	0	2.40566
Day0.1_AAGACCTGTAGAGGAA	19.357	2.84233	0	2.2634	0	0	0	0	1.35375	0	0	0	0	1.35375
Day0.1_AAGACCTGTAGCCTAT	7.61036	-10.5367	0	3.19313	2.03804	0	0	0	0	0	0	0	0	0
Day0.1_AAGACCTGTCCAGTTA	16.0119	-17.5073	0	2.87388	0	0	0	3.04675	0	0	0	0	0	2.03891
Day0.1_AAGACCTGTCGTTGTA	-0.134758	-18.4829	0	2.12342	0	0	1.04378	2.32235	0	0	0	0	0	0
Day0.1_AAGACCTGTGCTAGCC	7.03809	-10.3028	0	1.57605	0	0	1.57605	2.16006	0	0	0	0	0	1.57605
Day0.1_AAGACCTTCGCACTCT	10.0177	-15.7132	0	1.59207	1.59207	0	2.1779	2.81275	1.59207	0	0	0	0	0
Day0.1_AAGACCTTCTTGCATT	10.6738	-2.5038	0	0	1.48008	0	0	1.48008	0	0	0	1.48008	0	0
Day0.1_AAGACCTTCTTGTTTG	15.8047	-0.731289	0	2.31109	1.95401	0	0	0	0	0	0	0	0	1.39339
Day0.1_AAGCCGCAGAAAGTGG	-0.313214	-11.5307	0	1.58741	0	0	0	0	1.58741	0	0	0	0	0
Day0.1_AAGCCGCAGAGAACAG	-3.40192	-9.65551	0	3.41142	0	0	0	2.28162	0	0	0	0	0	1.36885
Day0.1_AAGCCGCAGCCGATTT	5.00856	1.27535	0	3.39931	0	0	0	0	0	0	0	0	0	0
Day0.1_AAGCCGCAGCGCTCCA	-18.5635	-18.4999	0	0	0	0	0	0	0	0	2.1085	0	0	0
Day0.1_AAGCCGCAGCTGCGAA	14.3969	-7.90302	0	2.10914	0	0	0	2.10914	0	0	0	0	0	0
Day0.1_AAGCCGCAGGCCCGTT	19.083	4.43902	0	2.24672	1.65409	1.65409	0	1.65409	0	0	0	0	0	0
Day0.1_AAGCCGCAGGGAGTAA	-4.40312	-27.6971	0	2.0878	1.21066	0	0	1.74247	0	0	0	0	0	0
Day0.1_AAGCCGCAGTGGTAAT	-2.64955	-21.0068	0	1.472	0	0	0	1.472	0	0	0	0	0	0
Day0.1_AAGCCGCCAGCTGCAC	15.4303	-13.83	0	1.53279	2.11169	0	1.53279	2.11169	0	0	0	0	0	0
Day0.1_AAGCCGCCAGTCAGCC	12.2226	-19.5147	0	2.77212	0	0	0	1.14479	0	0	0	1.14479	0	0
Day0.1_AAGCCGCCAGTCGATT	-16.3151	-13.4445	0	3.02195	0	0	0	3.02195	0	0	0	0	0	0
Day0.1_AAGCCGCCAGTCTTCC	-5.16793	-16.4486	0	1.64966	0	1.64966	0	1.64966	0	0	0	0	0	0
Day0.1_AAGCCGCCATGAACCT	-1.1675	-17.7956	0	1.6018	0	0	0	2.18874	1.6018	0	0	0	0	0
Day0.1_AAGCCGCGTAAACGCG	19.4321	3.31087	0	1.55775	0	1.55775	0	0	0	0	0	0	0	2.13963
Day0.1_AAGCCGCGTCCCTTGT	10.4404	-10.5109	0	3.2118	0	0	0	1.93959	0	0	0	0	0	0
Day0.1_AAGCCGCGTCCTAGCG	17.0552	-0.305308	0	2.12586	2.12586	2.75748	0	0	0	0	0	0	0	0
Day0.1_AAGCCGCGTCTAGTGT	21.0891	-7.05759	0	1.61846	0	0	1.61846	1.61846	0	0	0	0	0	1.61846
Day0.1_AAGCCGCGTGACGCCT	-19.4509	-18.1944	0	0	0	0	0	0	0	0	0	0	0	0
Day0.1_AAGCCGCGTGGTGTAG	8.18326	-14.7733	0	2.82422	0	2.18874	0	0	0	0	0	0	0	0
Day0.1_AAGCCGCTCAGAGGTG	7.84979	-18.4245	0	2.15028	0	0	0	2.15028	0	0	0	0	0	0
Day0.1_AAGCCGCTCCCTAATT	-3.57382	-19.161	0	2.84764	0	0	0	0	0	0	0	0	0	0
Day0.1_AAGCCGCTCCTTGCCA	23.8938	-7.59237	0	0	1.88126	1.88126	0	0	0	0	0	0	0	0
Day0.1_AAGCCGCTCGAACTGT	3.48075	-2.54053	0	2.62437	0	0	0	2.0012	0	0	0	0	0	2.0012
Day0.1_AAGCCGCTCTCCAGGG	5.22852	1.54916	0	3.10863	0	0	0	0	0	0	0	0	0	0
Day0.1_AAGCCGCTCTTGAGAC	14.2832	-16.882	0	3.44209	0	0	0	1.47278	1.47278	0	0	0	0	1.47278
Day0.1_AAGGAGCAGAACTCGG	12.7761	-14.3675	0	3.06086	0	0	0	2.78867	0	0	0	0	0	0
Day0.1_AAGGAGCAGAAGGTTT	10.1525	0.309836	0	1.77352	1.77352	0	0	2.21404	0	0	0	0	0	1.44951
Day0.1_AAGGAGCAGAGCAATT	-15.3027	-11.7245	0	3.22853	0	0	0	3.22853	0	0	0	2.57423	0	0
Day0.1_AAGGAGCAGGTGATAT	4.51369	-17.4539	0	2.44415	0	0	1.28929	0	0	0	0	0	0	1.83424
Day0.1_AAGGAGCCAAGGGTCA	-2.1957	-20.5693	0	1.68774	0	0	0	3.59066	0	0	0	0	0	0
Day0.1_AAGGAGCCACGCGAAA	26.6168	-2.88316	0	0	2.03226	0	0	0	0	0	0	0	0	0
Day0.1_AAGGAGCCACGGTTTA	18.68	-19.2785	0	0	0	0	0	0	0	0	0	0	0	2.2015
Day0.1_AAGGAGCCACTTCTGC	7.76395	-8.79035	0	3.13419	2.11906	0	0	0	0	0	0	1.53937	0	0
Day0.1_AAGGAGCCAGTCGTGC	5.47461	1.92622	0	2.18034	0	0	0	0	0	0	0	0	0	2.18034
Day0.1_AAGGAGCCATAACCTG	18.2155	4.4274	0	0	2.16653	1.58186	0	1.58186	0	0	0	0	0	0
Day0.1_AAGGAGCGTATCACCA	20.1905	-1.02218	0	3.17611	0	0	1.57393	2.15769	0	0	0	0	0	1.57393
Day0.1_AAGGAGCGTCGACTGC	17.8918	3.56716	0	1.88314	0	0	0	1.88314	1.88314	0	0	0	0	0
Day0.1_AAGGAGCGTGAACCTT	24.7266	-9.24015	0	2.21037	0	1.31005	0	1.85828	0	0	0	0	0	1.85828
Day0.1_AAGGAGCGTGTCAATC	16.3967	-17.114	0	4.12674	3.05989	0	2.41257	0	0	0	0	0	0	2.41257
Day0.1_AAGGAGCGTTACAGAA	-0.282848	-27.4922	0	2.75697	0	0	0	2.12537	0	0	0	0	0	1.04521
Day0.1_AAGGAGCTCAACCATG	9.33354	-14.3984	0	2.39472	0	0	0	2.76931	0	0	0	0	0	0
Day0.1_AAGGAGCTCCCAACGG	25.2713	-4.10058	0	2.67928	1.70926	2.67928	0	0	0	0	0	0	0	1.70926
Day0.1_AAGGAGCTCCTCAATT	20.4683	-7.69402	0	2.0392	0	0	0	1.46839	0	0	0	0	0	0
Day0.1_AAGGAGCTCTCATTCA	22.5355	-1.10351	0	0	1.82984	0	0	0	0	0	0	0	0	0
Day0.1_AAGGAGCTCTGGAGCC	18.7773	-7.22601	0	1.68774	0	0	1.68774	1.68774	0	0	0	1.68774	0	0
Day0.1_AAGGCAGAGCCACCTG	15.8524	3.98148	0	1.67334	2.01422	0	1.15214	2.26798	1.15214	0	0	0	0	2.26798
Day0.1_AAGGCAGAGGACAGAA	-10.3266	-9.62883	0	4.86459	2.83774	0	0	2.83774	0	0	0	0	0	0
Day0.1_AAGGCAGAGGCGACAT	-5.42074	-22.8888	0	1.93426	0	0	0	0	0	0	0	0	0	0
Day0.1_AAGGCAGAGGTAGCTG	19.0211	-19.1503	0	2.36667	0	2.36667	0	0	0	0	0	0	0	0
Day0.1_AAGGCAGAGGTCATCT	25.449	-7.80245	0	1.61587	0	0	0	0	0	0	0	0	0	1.61587
Day0.1_AAGGCAGAGTAGCCGA	-18.748	-18.3131	0	0	0	0	0	0	0	0	0	0	0	0
Day0.1_AAGGCAGCAAATTGCC	-7.65045	-12.3126	0	2.37969	1.23848	0	0	2.1224	0	0	0	1.23848	0	0
Day0.1_AAGGCAGCACATAACC	25.4986	-6.34462	0	2.43341	1.28077	2.63885	0	0	0	0	0	0	0	1.28077
Day0.1_AAGGCAGCACGGCTAC	6.05554	-28.4887	0	1.99789	1.99789	1.43192	0	1.43192	0	0	0	0	0	1.43192
Day0.1_AAGGCAGCACGGTTTA	26.0799	-3.39335	0	0	0	0	0	1.66721	0	0	0	0	0	0
Day0.1_AAGGCAGCAGCTGTGC	4.31075	-16.6277	0	2.80783	0.938987	0	0.938987	0	0	0	0	0	0	0
Day0.1_AAGGCAGCAGGCGATA	11.41	-13.6676	0	2.86698	0	0	0	3.03977	0	0	0	0	0	0
Day0.1_AAGGCAGCATGTTCCC	1.13761	-12.3445	0	2.60578	0	0	0	3.08662	0	0	0	0	0	1.64492
Day0.1_AAGGCAGGTAAACGCG	23.6958	-8.96202	0	3.02941	0	0	0	0	0	0	0	0	0	0
Day0.1_AAGGCAGGTAGAGTGC	12.5495	-22.751	0	3.29738	0	0	0	0	0	0	0	0	0	0
Day0.1_AAGGCAGGTATGGTTC	1.39321	-25.38	0	2.94174	0	1.27091	0	0	0	0	0	0	0	1.27091
Day0.1_AAGGCAGGTCTAGAGG	0.980299	-22.6232	0	2.77282	0	0	0	2.14029	0	0	0	0	0	0
Day0.1_AAGGCAGGTGTATGGG	11.1749	-13.7261	0	2.73929	0	0	0	1.35974	0	0	0	0	0	0
Day0.1_AAGGCAGGTTCACCTC	17.7319	-15.4036	0	2.35571	1.06785	1.06785	1.06785	2.5221	0	0	0	0	0	1.06785
Day0.1_AAGGCAGTCAAGCCTA	23.8492	-6.78747	0	2.63452	0	1.67001	0	0	0	0	0	0	0	0
Day0.1_AAGGCAGTCCCAGGTG	24.7401	-9.14123	0	2.27925	1.36689	1.9237	0	0	0	0	0	0	0	2.54101
Day0.1_AAGGCAGTCTCACATT	-7.43102	-28.4999	0	2.07755	1.20246	0	0	1.20246	0	0	0	0	0	0
Day0.1_AAGGTTCAGAATAGGG	3.2769	-2.92525	0	3.10035	0	0	0	1.95427	1.39361	0	0	0	0	0
Day0.1_AAGGTTCAGCCTCGTG	21.4066	-8.87112	0	2.21994	0	1.62991	0	2.21994	0	0	0	0	0	1.62991
Day0.1_AAGGTTCAGCTGTCTA	-1.16887	-25.7529	0	2.69695	0	1.19566	1.19566	1.72481	0	0	0	0	0	0
Day0.1_AAGGTTCAGGGTATCG	25.9259	-4.5109	0	1.725	2.32484	0	0	1.725	0	0	0	1.725	0	1.725
Day0.1_AAGGTTCAGGTGCTTT	-3.05182	-6.87499	0	3.83072	1.55982	0	0	3.23581	0	0	0	1.05744	0	1.05744
Day0.1_AAGGTTCCACCCTATC	-4.34436	-11.3724	0	1.99267	1.42733	0	1.99267	2.35163	0	0	0	0	0	1.42733
Day0.1_AAGGTTCCAGCTGCTG	-7.8836	-12.1991	0	0	1.14275	0	0	1.66218	1.14275	0	0	0	0	0
Day0.1_AAGGTTCCAGCTGTAT	6.81507	2.09216	0	0	0	0	0	0	0	0	0	0	0	0
Day0.1_AAGGTTCCATCACGAT	-6.92175	-2.53311	0	3.36498	0	0	0	0	0	0	0	0	0	0
Day0.1_AAGGTTCCATGCCACG	9.77672	-14.5471	0	1.43875	0	0	0	2.00564	0	0	0	0	0	0
Day0.1_AAGGTTCGTAGTAGTA	4.34353	-23.3696	0	0	1.42854	1.42854	1.42854	1.42854	0	0	0	0	0	0
Day0.1_AAGGTTCGTCAGAATA	-4.06561	-16.5062	0	3.02083	0	0	0	0	0	0	0	0	0	0
Day0.1_AAGGTTCGTCGCGAAA	7.35146	1.41308	0	0	0	0	2.63572	0	0	0	0	0	0	0
Day0.1_AAGGTTCGTCTAGCCG	13.1002	-23.3633	0	0	1.55539	1.55539	0	3.30169	0	0	0	1.55539	0	1.55539
Day0.1_AAGGTTCGTCTCACCT	19.4969	-16.718	0	1.8925	1.55968	1.05732	1.05732	1.8925	0	0	0	0	0	2.34115
Day0.1_AAGGTTCGTGCAGTAG	9.67916	-16.9805	0	1.62629	0	0	0	2.58437	0	0	1.62629	0	0	1.62629
Day0.1_AAGGTTCGTGTTCTTT	5.33533	-4.19508	0	3.18903	1.58463	0	0	2.16962	0	0	0	0	0	1.58463
Day0.1_AAGGTTCGTTAAAGTG	6.72949	-24.6074	0	2.95396	1.71298	0	0	1.18562	1.18562	0	0	0	0	0
Day0.1_AAGGTTCGTTACGGAG	-4.84213	-30.1899	0	2.54712	1.21017	1.21017	0	0	1.21017	0	0	0	0	0
Day0.1_AAGGTTCGTTCCACTC	3.02668	-8.69573	0	3.7433	0	1.81721	0	2.80117	0	0	0	0	0	0
Day0.1_AAGGTTCTCAATCTCT	2.80964	-2.86661	0	2.5975	1.41282	1.41282	0	2.5975	0	0	0	0	0	0
Day0.1_AAGGTTCTCACCGTAA	-15.2134	-11.779	0	2.9218	0	0	0	2.9218	0	0	0	0	0	0
Day0.1_AAGGTTCTCATGCTCC	2.90922	-27.2689	0	1.20967	0	0	0	2.71564	0	0	0	0	0	1.20967
Day0.1_AAGGTTCTCCGAAGAG	7.64858	-26.2026	0	2.33979	0	0	0	1.05634	0	0	0	1.05634	1.05634	1.05634
Day0.1_AAGGTTCTCCGCGTTT	7.31319	-22.0984	0	2.08842	1.74305	0	0	1.21116	0	0	0	0	0	0
Day0.1_AAGGTTCTCCGTTGTC	-2.33861	-20.3255	0	0	1.67528	0	1.67528	1.67528	0	0	0	0	0	0
Day0.1_AAGGTTCTCTGTCAAG	15.5037	-6.81647	0	2.17306	1.58772	1.58772	0	2.17306	0	0	0	0	0	0
Day0.1_AAGTCTGAGATCCGAG	13.6354	-10.6934	0	1.86218	1.0341	0	1.53151	1.0341	0	0	0	0	0	0
Day0.1_AAGTCTGAGATCCTGT	20.5264	-0.234375	0	2.20186	0	0	0	0	0	0	0	0	0	0
Day0.1_AAGTCTGAGATGAGAG	8.20277	-14.2458	0	2.9268	0	0	0	2.65682	0	0	0	0	0	0
Day0.1_AAGTCTGAGGGCATGT	10.768	-18.0993	0	0	1.72576	0	1.72576	2.69803	0	0	0	0	0	0
Day0.1_AAGTCTGAGTGGTCCC	-7.2701	-11.4603	0	2.4978	1.17284	0	0	1.17284	1.17284	0	0	0	0	0
Day0.1_AAGTCTGAGTGTCCCG	-3.45151	-7.11981	0	3.78119	0	0	0	2.54092	0	0	0	0	0	0
Day0.1_AAGTCTGAGTTGTAGA	5.43581	-4.0735	0	1.30162	1.30162	1.30162	0	2.20007	0	0	0	0	0	0
Day0.1_AAGTCTGCAAAGGTGC	13.0631	-22.6617	0	1.26852	1.26852	1.81012	1.26852	1.26852	0	0	0	0	0	0
Day0.1_AAGTCTGCAATGGAAT	-6.45483	-11.6687	0	2.744	1.23105	1.23105	0	3.12779	0	0	0	0	0	0
Day0.1_AAGTCTGCACCATCCT	17.3514	3.35663	0	0	0	0	0	2.136	0	0	0	0	0	1.5545
Day0.1_AAGTCTGCACGAAACG	22.0326	-14.169	0	2.77282	0	0	0	2.14029	0	0	0	0	0	0
Day0.1_AAGTCTGCACGAAGCA	12.0974	1.44154	0	2.76313	1.13826	1.13826	1.13826	2.45158	0	0	0	0	0	0
Day0.1_AAGTCTGCAGCCTGTG	-8.67849	-24.273	0	2.59635	0	0	0	0	0	0	0	0	0	0
Day0.1_AAGTCTGCATCTACGA	19.2215	-11.5709	0	0	0	0	1.73724	0	0	0	0	0	0	1.73724
Day0.1_AAGTCTGGTGTTGAGG	17.1904	-12.9945	0	0	0	0	0	0	0	0	0	0	0	0
Day0.1_AAGTCTGTCGGCATCG	-4.30876	-14.3085	0	3.73279	0	0	0	0	0	0	0	0	0	0
Day0.1_AAGTCTGTCTCTAAGG	13.2216	-18.9698	0	2.51563	0	1.06324	0	1.9002	0	0	0	0	0	1.06324
Day0.1_AAGTCTGTCTGCCCTA	5.7123	-20.6105	0	2.76771	1.14159	0	0	2.89336	0	0	0	0	0	0
Day0.1_AATCCAGAGATAGTCA	22.3503	-8.02762	0	0	1.80522	0	0	0	0	0	0	0	0	0
Day0.1_AATCCAGAGATCCCAT	3.83644	-7.33716	0	2.97031	0	1.54748	0	2.4931	0	0	0	0	0	1.54748
Day0.1_AATCCAGAGGGTTTCT	5.09572	2.51216	0	2.92764	0	0	0	0	0	0	0	0	0	0
Day0.1_AATCCAGAGTGAATTG	15.9323	5.82996	0	0	0	0	0	0	0	0	0	0	0	0
Day0.1_AATCCAGAGTTACCCA	24.5894	-10.8831	0	2.09693	2.09693	1.21799	1.21799	1.75107	0	0	0	0	0	1.75107
Day0.1_AATCCAGAGTTCCACA	1.9023	-26.7573	0	1.85737	0	0	0	0	0	0	0	0	0	1.30926
Day0.1_AATCCAGCAAGCCATT	-10.0022	-23.866	0	3.00851	0	0	0	2.69159	0	0	0	0	0	0
Day0.1_AATCCAGCAAGCTGTT	4.85217	-15.1663	0	1.85988	0	0	0	2.21206	0	0	0	0	0	0
Day0.1_AATCCAGCAATAAGCA	2.88811	-15.8346	0	3.23125	0	0	0	1.61976	0	0	0	0	0	0
Day0.1_AATCCAGCAATGTTGC	12.0389	-20.6317	0	3.04014	0	1.40187	0.92877	1.96369	0	0	0	0	0	0.92877
Day0.1_AATCCAGCACGCGAAA	7.52693	-24.4298	0	1.36255	1.36255	0	0	1.91872	0	0	0	0	0	1.36255
Day0.1_AATCCAGGTCTAGAGG	-2.2471	-15.6498	0	3.3062	0	0	0	0	0	0	0	0	0	2.64905
Day0.1_AATCCAGGTTAAGAAC	-15.7773	-16.3166	0	0	0	0	0	0	0	0	0	0	0	0
Day0.1_AATCCAGGTTCGTTGA	-6.74735	-27.9794	0	1.96132	0	0	0	0	0	0	0	0	0	0
Day0.1_AATCCAGGTTGCGTTA	18.5894	-17.4666	0	2.99902	0	0	1.42974	2.19099	0	0	0	0	0	0.9512
Day0.1_AATCCAGGTTTCGCTC	-5.52508	-8.01603	0	2.62023	0	0	0	1.99734	0	0	0	0	0	0
Day0.1_AATCCAGTCATGTGGT	16.5488	-7.44894	0	2.5587	1.38122	0	0	0	0	0	0	0	0	1.38122
Day0.1_AATCCAGTCGAGAACG	-3.01766	-24.0938	0	2.96545	1.19405	1.19405	0	1.72292	0	0	0	1.19405	0	0
Day0.1_AATCCAGTCGTTGACA	-15.2724	-16.8341	0	2.35106	0	0	0	0	0	0	0	0	0	0
Day0.1_AATCGGTAGCCAGAAC	4.63406	-21.8991	0	1.94883	1.94883	0	0	3.61423	0	0	0	0	0	0
Day0.1_AATCGGTAGCGTGAGT	21.4059	7.62235	0	2.70062	0	0	0	3.75342	0	0	0	0	0	2.70062
Day0.1_AATCGGTAGGCGACAT	-5.94885	-23.3764	0	2.65764	0	0	0	2.39306	0	0	0	0	0	0
Day0.1_AATCGGTAGTCGTACT	1.92186	-28.413	0	3.17367	1.80628	0	0	0	0	0	0	0	0	1.26522
Day0.1_AATCGGTAGTCTCCTC	6.84741	-26.8954	0	2.50624	1.17919	1.70538	0	0	0	0	0	0	0	0
Day0.1_AATCGGTAGTTAGGTA	-5.35501	-10.9999	0	1.5176	0	0	1.5176	2.93419	0	0	0	0	0	0
Day0.1_AATCGGTCAAGAAGAG	6.26501	-13.859	0	2.77861	0	0	0	0	0	0	0	0	0	1.39111
Day0.1_AATCGGTCACAGCGTC	-15.0378	-17.4349	0	0	0	0	0	0	0	0	0	0	0	0
Day0.1_AATCGGTCACCTATCC	-5.54513	-28.4175	0	2.46679	0	0	0	1.30729	0	0	0	0	0	0
Day0.1_AATCGGTCACGAGGTA	-1.51409	-24.0037	0	1.54573	0	0	0	1.54573	0	0	0	0	0	0
Day0.1_AATCGGTCATACTCTT	18.472	1.61358	0	2.25165	0	0	0	1.65855	0	0	0	1.65855	0	2.62141
Day0.1_AATCGGTCATGATCCA	-1.20999	-6.75498	0	2.337	0	0	0	2.337	0	0	0	0	0	0
Day0.1_AATCGGTGTACCGGCT	19.0632	4.74401	0	2.56384	1.60848	1.60848	0	2.56384	1.60848	0	0	0	0	2.83208
Day0.1_AATCGGTGTCCAACTA	5.15949	1.98597	0	2.62734	0	0	0	0	0	0	0	0	0	0
Day0.1_AATCGGTGTTTACTCT	4.2031	-15.3276	0	1.49573	1.49573	0	1.49573	1.49573	0	0	0	0	0	2.07005
Day0.1_AATCGGTTCACCATAG	5.48008	-22.7065	0	2.33097	0	0	0	1.41	0	0	0	0	0	1.41
Day0.1_AATCGGTTCACCTCGT	9.50927	-1.35476	0	3.1442	1.4283	0	0	0	0	0	0	0	0	0
Day0.1_AATCGGTTCCATGCTC	10.5824	-0.893091	0	1.86678	1.86678	0	0	0	0	0	0	0	0	0
Day0.1_AATCGGTTCCTTGCCA	19.681	3.65569	0	2.02843	0	0	0	1.68666	0	0	0	0	0	1.68666
Day0.1_AATCGGTTCGCCTGTT	12.2879	-12.1426	0	3.3619	0	0	0	2.19226	0	0	0	1.60497	0	0
Day0.1_AATCGGTTCGTTGCCT	12.6898	-21.5866	0	2.58777	1.40488	1.40488	0	1.96712	0	0	0	1.40488	0	1.40488
Day0.1_AATCGGTTCTCACATT	10.6213	8.90653	0	2.07308	0	2.07308	0	0	0	0	0	0	0	2.70126
Day0.1_AATCGGTTCTGGTGTA	8.1971	-16.3346	0	2.00093	0	0	1.4346	2.36027	0	0	0	0	0	0
Day0.1_AATCGGTTCTTGAGGT	6.23842	-15.9174	0	2.80476	2.33349	1.41211	0	3.36528	0	0	0	0	0	1.97537
Day0.1_ACACCAAAGATAGCAT	5.08872	-13.9432	0	2.37047	0	0	0	2.01067	0	0	0	0	0	0
Day0.1_ACACCAAAGCACCGTC	-2.89933	-9.50918	0	2.55076	1.37478	0	0	0	0	0	0	0	0	1.37478
Day0.1_ACACCAAAGGATATAC	3.76974	-2.68355	0	2.1878	0	0	0	2.44704	0	0	0	0	0	1.8369
Day0.1_ACACCAAAGGTGGGTT	2.78886	-27.9862	0	2.21302	0	0	0	3.51373	0	2.21302	0	0	0	0
Day0.1_ACACCAAAGTAGCCGA	-1.94632	-23.4862	0	2.9218	0	0	1.68523	2.6519	0	0	0	0	0	0
Day0.1_ACACCAAAGTGCCATT	12.7587	-15.0387	0	3.23349	0	0	0	2.78686	0	0	0	0	0	0
Day0.1_ACACCAAAGTTTCCTT	13.4368	-8.56203	0	2.62675	2.00342	1.43679	0	2.00342	0	0	0	0	0	0
Day0.1_ACACCAACAAAGGCGT	17.9336	4.2935	0	0	2.38467	1.45516	0	1.45516	0	0	0	0	0	0
Day0.1_ACACCAACAATAACGA	4.81599	-2.39537	0	2.88979	0	0	1.48113	1.48113	0	0	0	0	0	2.05358
Day0.1_ACACCAACAATGGATA	13.4214	-9.27027	0	2.80178	0	0	0	2.16756	0	0	0	0	0	1.58278
Day0.1_ACACCAACATCCGCGA	-4.19662	-22.1554	0	2.28584	0	0	0	0	0	0	0	0	0	2.28584
Day0.1_ACACCAACATTAGCCA	17.0152	-17.1581	0	3.79387	1.35974	0	0	2.53217	0	0	0	0	0	0
Day0.1_ACACCAACATTGAGCT	7.09356	-19.2861	0	2.48181	0	0	0	2.85902	1.03927	0	0	0	0	0
Day0.1_ACACCAACATTTGCTT	13.3553	-15.7763	0	2.30728	1.39021	0	0	0	0	0	0	0	0	0
Day0.1_ACACCAAGTACAAGTA	11.6428	-20.5536	0	2.32663	0.841774	1.6017	0	1.6017	0	0	0.841774	0	0	1.29225
Day0.1_ACACCAAGTAGATTAG	21.3109	-10.2882	0	2.28346	0	0	0	0	0	0	0	0	0	0
Day0.1_ACACCAAGTCTCCATC	5.11935	-5.00884	0	2.88818	0	0	0	2.67886	0	0	0	0	0	0
Day0.1_ACACCAAGTGCGATAG	-14.1511	-12.387	0	3.67908	0	0	0	0	0	0	0	0	0	0
Day0.1_ACACCAAGTGTGGCTC	18.0733	-3.9948	0	0	0	0	0	0	0	0	0	0	0	2.64085
Day0.1_ACACCAATCAACGCTA	3.04152	-23.0787	0	2.80401	0	1.69224	0	2.28882	0	0	0	1.16808	0	0
Day0.1_ACACCAATCAATAAGG	-17.395	-15.4787	0	0	0	0	0	0	0	0	0	0	0	2.60038
Day0.1_ACACCAATCATCGCTC	-0.96968	-16.5472	0	2.92263	1.68594	0	0	2.28188	0	0	0	0	0	0
Day0.1_ACACCAATCCCTCTTT	-1.74697	-21.826	0	0	1.66131	0	0	1.66131	0	0	0	0	0	0
Day0.1_ACACCAATCCTATGTT	7.98211	-3.20303	0	2.65395	2.02881	0	0	0	0	0	0	0	0	2.02881
Day0.1_ACACCAATCCTGTAGA	6.49499	-15.7962	0	2.64115	0	1.15422	0	2.47298	0	0	0	0	0	0
Day0.1_ACACCAATCGTTTATC	-5.64947	-10.7228	0	2.57367	0	0	0	3.10006	0	0	0	0	0	1.39339
Day0.1_ACACCAATCTCCGGTT	19.1156	-15.9373	1.30533	3.50456	1.30533	0	0	1.85282	0	0	0	0	0	1.85282
Day0.1_ACACCAATCTCTTGAT	-14.9846	-13.9221	0	0	0	0	0	2.77353	0	0	0	0	0	0
Day0.1_ACACCAATCTGCAAGT	-3.86366	-10.052	0	3.19341	0	0	0	2.91931	1.36645	0	0	0	0	1.36645
Day0.1_ACACCCTAGACAGAGA	0.455005	-23.6057	0	2.9471	1.1806	1.1806	1.1806	2.67676	0	0	0	0	0	1.1806
Day0.1_ACACCCTAGATGTGGC	10.488	-1.02755	0	2.96306	1.72085	0	0	0	0	0	0	0	0	1.72085
Day0.1_ACACCCTAGCGCCTTG	-1.4195	-7.93872	0	2.76122	0	1.37721	1.37721	1.37721	0	0	0	1.37721	0	1.37721
Day0.1_ACACCCTAGCGTAGTG	8.70044	-16.8266	0	2.75335	0	0	0	2.75335	0	0	0	0	0	0
Day0.1_ACACCCTAGCGTTTAC	26.1073	-8.29592	0	1.29005	1.83513	1.83513	0	1.83513	0	0	0	0	0	2.44511
Day0.1_ACACCCTAGGACATTA	26.767	-7.25598	0	2.01277	0.963559	1.44504	1.76867	0.963559	0	0	0	0	0	2.20883
Day0.1_ACACCCTAGGGTTCCC	20.6301	-2.07478	0	2.62615	0	0	0	0	0	0	0	0	0	0
Day0.1_ACACCCTAGTGGGCTA	0.0194682	-18.7196	0	1.48613	0	0	0	2.05923	0	0	0	0	0	1.48613
Day0.1_ACACCCTCAAGGTGTG	20.1721	-7.16725	0	2.03703	0.980933	0	0.980933	0	0.980933	0	0	0	0	0.980933
Day0.1_ACACCCTCAATGGAGC	21.8596	-7.19771	1.47174	2.40428	0	0	0	1.47174	1.47174	0	0	0	0	1.47174
Day0.1_ACACCCTCACAGCGTC	10.2396	-11.7597	0	3.70912	0	0	1.90036	1.90036	0	0	0	0	0	0
Day0.1_ACACCCTCATCCGCGA	4.91576	-28.3112	0	2.52421	1.90814	1.35332	1.35332	0.890001	0	0	0	0	0	0.890001
Day0.1_ACACCCTCATGGAATA	-0.163322	-19.3806	0	1.44442	0	0	0	0	0	0	0	0	0	0
Day0.1_ACACCCTCATTGGTAC	-1.19431	-0.133783	0	0	0	0	0	2.12197	0	0	0	0	0	0
Day0.1_ACACCCTGTATCTGCA	10.3368	-10.4955	0	3.22969	0	0	0	0	0	0	0	0	0	0
Day0.1_ACACCCTGTCCATGAT	0.911098	-6.58857	0	0	0	0	0	2.3502	2.3502	0	0	0	0	0
Day0.1_ACACCCTGTCGCATAT	19.7827	-13.1361	0	2.70908	0	0	0	0	0	0	0	0	0	0
Day0.1_ACACCCTGTCTCTCTG	3.87223	-2.60546	0	2.78629	0	1.95844	0	0	0	0	0	0	0	1.39727
Day0.1_ACACCCTGTGTTGAGG	-5.84368	-11.2101	0	2.42422	0	0	0	0	0	0	0	0	0	1.2735
Day0.1_ACACCCTGTTAAGATG	-5.65249	-28.3585	0	0	0	0	0	0	0	0	0	0	0	1.88314
Day0.1_ACACCCTTCACAACGT	-1.65644	-20.5519	0	2.50369	0	0	0	1.55657	0	0	0	0	0	0
Day0.1_ACACCCTTCAGCAACT	-10.0469	-24.3263	0	1.64983	1.64983	1.13239	0	1.64983	0	0	0	0	0	0
Day0.1_ACACCCTTCATGTCCC	-3.04899	-30.3465	0	0	1.21265	1.21265	1.7448	0	0	0	0	0	0	1.21265
Day0.1_ACACCCTTCCATGCTC	24.0592	-10.422	0	2.12342	1.54327	1.04378	0	1.04378	0	0	0	0	0	1.54327
Day0.1_ACACCCTTCGCGATCG	6.27154	-15.1922	0	1.79385	0	0	0	3.04691	0	0	0	0	0	0
Day0.1_ACACCCTTCGTAGGAG	8.78714	-8.11002	0	3.85492	0	0	0	0	0	0	0	0	0	0
Day0.1_ACACCGGAGAAGGCCT	1.11721	-19.2934	0	2.1136	2.1136	0	0	2.1136	0	0	0	0	0	0
Day0.1_ACACCGGAGAGGTTAT	24.8772	-11.4441	0	2.98039	1.12404	0	0	2.23099	1.12404	0	0	0	0	1.63988
Day0.1_ACACCGGAGCAGGCTA	7.88084	-24.3556	0	2.82971	1.84269	1.84269	0	2.45333	0	0	0	0	0	0
Day0.1_ACACCGGAGCGATATA	-6.71112	-28.65	0	2.6721	0	0	0	0	0	0	0	0	0	0
Day0.1_ACACCGGAGGAATCGC	-9.15181	-19.4599	0	2.85687	0	0	1.31761	0	0	0	0	0	0	0
Day0.1_ACACCGGAGGCTAGCA	-2.87135	-8.34357	0	2.11041	0	1.53165	0	1.53165	0	0	0	0	0	0
Day0.1_ACACCGGAGGGTGTTG	-14.3235	-10.1333	0	0	2.97842	0	0	2.97842	0	0	0	0	0	0
Day0.1_ACACCGGCAAGCTGAG	-9.96087	-27.0217	0	2.76234	0	0	2.76234	2.76234	0	0	0	0	0	0
Day0.1_ACACCGGCAAGTTAAG	-5.83896	-19.6978	1.7216	2.6933	0	0	0	0	0	0	0	0	0	0
Day0.1_ACACCGGCACAGGTTT	27.042	-4.99802	0	0	0	0	0	0	0	0	0	0	0	1.91157
Day0.1_ACACCGGCACAGTCGC	4.524	-2.5209	0	2.18523	0	1.08963	0	0	0	0	0	0	0	0
Day0.1_ACACCGGCACGTAAGG	-12.19	-10.3104	0	4.5208	0	0	0	2.95396	0	0	0	0	0	2.95396
Day0.1_ACACCGGCAGACTCGC	-0.107463	-27.6288	0	2.52042	1.1899	0	0	1.1899	0	0	0	0	0	0
Day0.1_ACACCGGCAGCTGCTG	7.27275	-16.0679	0	1.37544	1.37544	0	1.37544	3.31823	0	0	0	0	0	0
Day0.1_ACACCGGCATGATCCA	7.25418	-15.8245	0	1.41541	0	1.41541	0	3.12796	0	0	0	0	0	0
Day0.1_ACACCGGCATGCCACG	-6.59541	-28.1753	0	0	1.85464	0	0	0	0	0	0	0	0	0
Day0.1_ACACCGGCATTCTCAT	-3.15841	-9.15997	0	2.17157	1.82154	0	0	2.17157	0	0	0	0	0	0
Day0.1_ACACCGGGTACCATCA	2.95019	-1.92062	0	2.66881	1.47149	1.47149	0	2.40398	1.47149	0	0	0	0	1.47149
Day0.1_ACACCGGGTATATGGA	6.5391	-9.76479	0	3.3596	0	0	0	2.32818	0	0	0	0	0	0
Day0.1_ACACCGGGTCATCCCT	16.4103	-15.3234	1.03492	2.47564	0	0	0	1.86325	0	0	0	0	0	1.03492
Day0.1_ACACCGGGTCCGAACC	7.31137	-16.1684	0	1.44715	0	1.44715	0	2.37518	0	0	0	0	0	0
Day0.1_ACACCGGGTCGTGGCT	12.1183	-8.33881	0	2.53377	0	1.58247	0	1.58247	0	0	0	0	0	1.58247
Day0.1_ACACCGGGTGGCGAAT	5.79741	-17.8465	0	0	0	0	1.84269	1.84269	0	0	0	0	0	1.84269
Day0.1_ACACCGGGTTCCAACA	22.267	-6.76834	0	2.62094	2.62094	1.8082	0	1.8082	1.26687	0	0	0	0	1.26687
Day0.1_ACACCGGTCAACACGT	18.3607	-5.00998	0	2.63532	1.67071	0	0	1.67071	0	0	0	0	0	1.67071
Day0.1_ACACCGGTCACTTACT	8.06397	-17.7277	0	0	1.7415	0	0	1.7415	0	0	0	0	0	1.7415
Day0.1_ACACTGAAGATCCTGT	4.76418	-28.0059	0	1.79093	0	1.25205	0	0	0	0	0	0	0	0
Day0.1_ACACTGAAGATGCCAG	3.39959	-1.52247	0	3.66098	0	0	0	2.21061	0	0	0	0	0	0
Day0.1_ACACTGAAGATGGCGT	20.0676	-14.8015	0	2.5099	0	0	0	1.56191	0	0	0	0	0	1.56191
Day0.1_ACACTGAAGCGATAGC	22.6353	-9.66538	0	2.03226	0	0	0	2.65764	0	0	0	0	0	2.39306
Day0.1_ACACTGAAGGATGTAT	6.64652	-0.488132	0	0	0	0	0	3.2569	0	0	0	0	0	0
Day0.1_ACACTGAAGGTGTGGT	16.3597	4.12173	0	1.59692	0	1.08819	0	0	1.59692	0	0	0	0	1.59692
Day0.1_ACACTGACAAGTTCTG	-2.31667	-16.1393	0	1.6104	0	0	0	2.83434	0	0	0	0	0	1.6104
Day0.1_ACACTGACACAGAGGT	17.4996	-18.5025	0	1.98235	1.41825	0	0	1.41825	0	0	0	0	0	0
Day0.1_ACACTGACACGTCTCT	20.5498	-6.10581	0	1.67141	0	0	0	0	0	0	0	0	0	0
Day0.1_ACACTGACAGTCAGCC	-22.3675	-8.83149	0	3.24024	3.91362	0	0	4.71339	0	0	0	0	0	0
Day0.1_ACACTGACATCACAAC	13.728	-14.015	0	2.81631	2.44032	0	0	2.44032	0	0	0	0	0	0
Day0.1_ACACTGAGTATCAGTC	1.50155	-11.5517	0	2.78024	0	0	0	2.78024	0	0	0	0	0	0
Day0.1_ACACTGAGTCGAGTTT	1.4952	-15.8815	0	1.61846	0	0	0	0	1.61846	0	0	0	0	0
Day0.1_ACACTGAGTGATAAGT	17.184	4.5813	0	3.09973	2.82696	2.45066	0	1.84023	0	0	1.29445	0	0	1.29445
Day0.1_ACACTGAGTGCTAGCC	16.1075	-9.89272	0	3.1032	1.51399	2.45398	0	0	0	0	0	0	0	0
Day0.1_ACACTGAGTGTAATGA	11.4411	-17.0053	0	3.19537	1.73763	1.20655	1.20655	1.20655	1.20655	0	0	0	0	0
Day0.1_ACACTGAGTTAAGACA	11.9866	-15.0108	0	2.70686	1.33406	0	1.88598	2.23957	1.33406	0	0	0	0	0
Day0.1_ACACTGATCCACTCCA	-7.62915	-16.0065	0	0	0	0	0	0	0	0	0	0	0	0
Day0.1_ACACTGATCTACGAGT	-18.3446	-16.6382	0	0	0	0	0	0	0	0	0	0	0	0
Day0.1_ACACTGATCTTACCGC	4.35868	-18.2695	0	2.13534	2.13534	1.55391	0	1.55391	0	0	0	0	0	1.55391
Day0.1_ACACTGATCTTTCCTC	-16.188	-11.1148	0	2.99811	2.99811	0	0	0	0	0	0	0	0	0
Day0.1_ACAGCCGAGAACTGTA	1.726	-17.6898	0	1.70557	0	0	0	0	0	0	0	0	0	0
Day0.1_ACAGCCGAGAGCAATT	25.5239	-0.73063	0	2.44032	2.81631	1.83071	0	2.44032	0	0	0	0	0	0
Day0.1_ACAGCCGAGAGTAATC	19.213	17.8797	0	2.49514	0	0	0	2.49514	0	0	0	0	0	0
Day0.1_ACAGCCGAGCCTTGAT	6.63526	7.64604	0	0	0	0	0	2.43507	0	0	0	0	0	0
Day0.1_ACAGCCGAGCGTTTAC	-4.29227	-14.0127	0	2.22496	0	1.32203	0	0	0	0	0	0	0	1.32203
Day0.1_ACAGCCGAGCTAGTTC	19.2778	-11.9155	0	2.66135	0	0	0	1.8447	0	0	0	0	0	1.29831
Day0.1_ACAGCCGAGCTGCAAG	0.860862	-18.0568	0	1.5788	0	0	0	0	0	0	0	0	0	0
Day0.1_ACAGCCGAGGTGCTTT	23.8045	-11.7592	0	1.61393	2.20222	0	0	1.10236	0	0	0	0	0	1.95073
Day0.1_ACAGCCGAGGTGGGTT	-2.05891	-9.03025	0	3.41369	1.92796	1.92796	0	1.92796	0	0	0	0	0	0
Day0.1_ACAGCCGCAAGGACTG	-0.501833	-19.6616	0	2.30214	0	0	0	0	1.38592	0	0	0	0	0
Day0.1_ACAGCCGCAAGTAGTA	13.4861	-20.0656	0	3.54506	2.88037	0	2.24182	2.88037	0	0	2.24182	0	0	0
Day0.1_ACAGCCGCAATCACAC	2.50712	-18.2621	0	2.19509	1.60752	0	0	1.60752	0	0	0	0	0	0
Day0.1_ACAGCCGCAATCTACG	-7.05243	-29.835	0	2.8743	0	1.88267	0	1.88267	1.88267	0	0	0	0	0
Day0.1_ACAGCCGCAATGAATG	22.6426	-7.86849	0	0	0	1.36255	0	0	0	0	0	0	0	1.91872
Day0.1_ACAGCCGCACAGACTT	-2.38271	-7.93477	0	3.17702	0	0	0	1.35375	0	0	0	0	0	1.35375
Day0.1_ACAGCCGCACCAGTTA	-16.582	-14.9083	0	2.48601	0	0	0	0	0	0	0	0	0	0
Day0.1_ACAGCCGCACGACTCG	-18.3142	-19.1412	0	3.48265	0	0	0	4.71322	0	0	0	0	0	0
Day0.1_ACAGCCGCAGACTCGC	-5.97021	-23.0502	0	2.3045	0	0	0	1.70649	0	0	0	0	0	0
Day0.1_ACAGCCGCAGATGGGT	8.03008	-24.5832	0	2.60096	0	0	1.41565	1.41565	0	0	0	0	0	0
Day0.1_ACAGCCGCAGTGGAGT	25.8154	-8.2716	0	1.89698	2.25114	1.34361	0	1.89698	0	0	1.34361	0	0	1.89698
Day0.1_ACAGCCGCATGGTAGG	7.38152	-12.0227	0	2.90337	1.49225	0	0	1.49225	0	0	0	0	0	0
Day0.1_ACAGCCGGTAAACCTC	25.2371	-5.58096	0	0	1.66062	1.66062	1.66062	2.62378	0	0	0	0	0	0
Day0.1_ACAGCCGGTAAGGGAA	-16.2592	-12.3071	0	3.89575	0	0	0	2.56865	0	0	0	0	0	0
Day0.1_ACAGCCGGTCGCATCG	22.2192	-8.58783	0	1.9242	1.36732	0	1.36732	1.36732	0	0	0	0	0	1.36732
Day0.1_ACAGCCGGTCTAACGT	-8.747	-20.1151	0	2.70408	1.7311	1.7311	0	1.7311	0	0	0	0	0	0
Day0.1_ACAGCCGGTGTCGCTG	-4.12688	-26.6646	0	2.4672	0	1.02899	0	1.52529	0	0	0	0	0	0
Day0.1_ACAGCCGGTTATGCGT	7.63627	-10.2672	0	2.89963	0	0	0	0	0	0	0	0	0	0
Day0.1_ACAGCCGGTTTGTTTC	24.4789	-2.35568	0	0	1.64661	0	0	2.8768	0	0	0	0	0	1.64661
Day0.1_ACAGCCGTCAGTCAGT	-5.2159	-15.6526	0	2.66607	1.84898	0	0	3.10965	1.302	0	0	0	0	0
Day0.1_ACAGCCGTCATGTGGT	25.0259	-2.0534	0	1.55657	2.1383	2.1383	0	1.55657	0	0	0	1.55657	0	0
Day0.1_ACAGCCGTCGCACTCT	8.39634	-12.4536	0	3.09645	0	0	0	2.18827	0	0	0	1.29196	0	0
Day0.1_ACAGCCGTCGCGCCAA	9.34947	-7.92464	0	3.8226	0	0	0	2.29702	0	0	0	0	0	0
Day0.1_ACAGCCGTCGTAGGTT	25.9872	-8.5233	0	3.00538	2.16074	1.57666	0	3.3276	0	0	0	0	0	0
Day0.1_ACAGCCGTCTAAGCCA	-16.4146	-14.0305	0	0	0	0	0	0	0	0	0	0	0	0
Day0.1_ACAGCTAAGACAATAC	7.77416	-26.1074	0	2.58301	1.23761	0	1.23761	1.77406	0	0	0	1.23761	1.23761	0
Day0.1_ACAGCTAAGCGTTCCG	-3.00101	-9.8995	0	1.4534	0	0	1.4534	1.4534	0	0	0	0	0	1.4534
Day0.1_ACAGCTAAGGAGCGAG	9.60784	-24.2135	0	1.93641	0	0	0	2.29261	0.909653	0	0	0	0	1.37799
Day0.1_ACAGCTAAGGCCCTCA	15.0719	-7.66245	0	2.99811	1.31402	0	0	1.86287	0	0	0	0	0	1.31402
Day0.1_ACAGCTACACACCGCA	3.04113	-21.429	0	3.06963	1.71615	0	1.18831	1.71615	0	0	0	0	0	1.18831
Day0.1_ACAGCTACACCAGTTA	1.17429	-9.79553	0	2.92413	0	0	0	1.50931	0	0	0	0	0	0
Day0.1_ACAGCTACACGGATAG	10.4976	-6.86546	0	3.08776	1.5014	0	0	3.08776	0	0	0	0	0	0
Day0.1_ACAGCTACAGCGATCC	22.5899	-2.07509	0	1.95401	1.95401	0	1.39339	1.39339	0	0	0	0	0	0
Day0.1_ACAGCTACATGCTGGC	23.3234	-5.84405	0	1.73378	0	0	0	1.73378	0	0	0	0	0	0
Day0.1_ACAGCTAGTAGCCTAT	-5.35389	-17.028	0	1.65409	1.65409	0	0	0	0	0	0	0	0	1.65409
Day0.1_ACAGCTAGTCGCCATG	-16.6967	-12.2361	0	0	0	0	0	0	0	0	0	0	0	0
Day0.1_ACAGCTAGTTTACTCT	18.9764	-4.62417	0	1.89314	0	0	1.89314	0	0	0	0	0	0	0
Day0.1_ACAGCTATCACGCATA	10.1513	0.387612	0	1.96325	0	0	1.11213	1.96325	0	0	0	0	0	0
Day0.1_ACAGCTATCAGGCAAG	22.4986	0.352385	0	2.17134	0	0	0	1.82132	0	0	0	0	0	1.27815
Day0.1_ACAGCTATCAGGCCCA	7.38953	-13.8776	0	2.61875	0	0	1.43023	3.58286	0	0	0	1.43023	0	0
Day0.1_ACAGCTATCCAAAGTC	2.921	-17.9917	0	3.00096	0	0	1.31621	2.68419	1.31621	0	0	0	0	0
Day0.1_ACAGCTATCCACGACG	6.37683	-15.6334	0	2.70295	0	1.33098	0	2.87404	0	0	0	0	0	0
Day0.1_ACAGCTATCCCAAGAT	14.2937	-13.4082	0	1.70557	1.17935	1.17935	0	1.70557	0	0	0	1.17935	0	0
Day0.1_ACAGCTATCGCTGATA	22.0382	-7.73931	0	0	1.68166	1.68166	0	2.27716	0	0	0	2.27716	0	0
Day0.1_ACAGCTATCGGGAGTA	-17.0686	-15.8658	0	0	0	0	0	0	0	0	0	0	0	0
Day0.1_ACAGCTATCTTCTGGC	10.545	-11.6897	0	2.70477	1.33241	0	0	1.88409	0	0	0	0	0	2.49821
Day0.1_ACATACGAGCCAGTAG	4.5166	-28.0839	0	2.26199	0	0	0	1.14757	0	0	0	0	0	1.14757
Day0.1_ACATACGAGCTACCTA	5.72654	1.79302	0	3.17099	2.51895	0	0	0	0	0	0	0	0	2.51895
Day0.1_ACATACGAGGGAACGG	6.10032	-14.638	0	1.78802	1.78802	1.78802	0	3.04025	0	0	0	0	0	0
Day0.1_ACATACGAGGTGCACA	12.2041	-17.8302	0	3.11284	0	0	1.22	2.56002	0	0	0	0	0	1.75344
Day0.1_ACATACGAGTTCGCGC	20.5707	-6.64839	1.43802	2.62824	0	0	0	0	0	0	0	0	0	1.43802
Day0.1_ACATACGCACGAAAGC	-19.2036	-18.2683	0	0	0	0	0	0	0	0	0	0	0	0
Day0.1_ACATACGCAGCCTTTC	5.60179	-10.8934	0	2.45787	0	0	0	2.09433	0	0	0	0	0	0
Day0.1_ACATACGCAGCTTAAC	2.23423	-28.472	0	3.00319	0	0	0	3.00319	0	0	0	0	0	0
Day0.1_ACATACGCATCTCCCA	-19.0518	-18.4018	0	0	0	0	0	1.41565	0	0	0	0	0	1.41565
Day0.1_ACATACGCATCTCGCT	3.22246	-2.37778	0	2.94824	0	0	0	2.77635	0	0	0	0	0	1.3893
Day0.1_ACATACGGTAATCACC	11.279	1.27991	0	1.74539	0	0	0	1.74539	0	0	0	0	0	2.3472
Day0.1_ACATACGGTACAGACG	7.84546	-12.344	0	2.13567	1.55421	0	0	1.55421	0	0	0	0	0	0
Day0.1_ACATACGGTCAATGTC	26.9803	-9.08031	0	2.28902	1.69242	1.69242	0	1.69242	0	0	0	0	0	1.69242
Day0.1_ACATACGGTCACTGGC	-5.58099	-22.2439	0	1.61911	0	0	0	0	0	0	0	0	0	0
Day0.1_ACATACGGTCTCGTTC	7.04932	-14.738	0	2.02063	1.1572	0	1.1572	2.64519	1.1572	0	1.1572	0	0	0
Day0.1_ACATACGGTCTGCCAG	5.1515	-11.7867	0	3.14299	0	0	0	1.69278	0	0	0	0	0	1.69278
Day0.1_ACATACGGTGCAGACA	21.4715	-6.54349	0	2.39047	1.09318	0	1.09318	0	0	0	0	0	0	2.55741
Day0.1_ACATACGTCAAACCAC	-2.85586	-13.8748	0	2.81643	2.18138	0	2.18138	2.18138	0	0	0	0	0	0
Day0.1_ACATACGTCACGCGGT	-1.64499	-17.8139	0	2.96829	0	0	0	1.72538	0	0	0	0	0	1.72538
Day0.1_ACATACGTCCCTAATT	4.75604	-12.3092	0	0	0	0	0	2.49719	0	0	0	0	0	0
Day0.1_ACATACGTCCGCAGTG	12.7243	-20.3439	0	2.04192	0	1.17407	0	0	0	0	0	0	0	1.17407
Day0.1_ACATACGTCGCATGGC	6.22867	-25.4312	0	3.02955	0	0.922059	0.922059	2.31123	0	0	0	0	0	0
Day0.1_ACATACGTCGCGATCG	-9.13745	-19.136	0	2.33153	0	0	0	2.07572	0	0	0	0	0	1.20099
Day0.1_ACATACGTCGGTTCGG	12.9046	-18.2555	0	1.88931	0	0	0	3.15527	0	0	0	0	0	0
Day0.1_ACATACGTCGTGGACC	9.95558	0.148547	0	2.68351	2.05645	1.18562	1.71298	2.31163	1.18562	0	0	0	0	0
Day0.1_ACATACGTCTCTGAGA	-2.93809	-5.37478	0	4.33073	0	0	0	3.2581	0	0	0	0	0	0
Day0.1_ACATACGTCTGTCAAG	6.85467	-14.4284	0	2.12294	0	0	1.54283	2.96471	0	0	0	0	0	0
Day0.1_ACATCAGAGCGTGAGT	-0.604013	-21.2441	0	2.53176	0	0.82688	1.27322	2.16528	1.27322	0	0	0	0	0
Day0.1_ACATCAGAGTGGCACA	23.4904	-10.7287	0	3.00234	0	0	2.62141	1.99844	0	0	0	0	0	0
Day0.1_ACATCAGCAATCCGAT	19.0133	3.71577	1.31761	1.86702	1.31761	1.86702	0	1.86702	0	0	0	0	0	0
Day0.1_ACATCAGCAGGTGGAT	11.7513	-14.1214	0	0	0	0	0	2.18278	0	0	0	0	0	1.59645
Day0.1_ACATCAGCAGTAACGG	6.59616	-21.1775	0	2.54155	0	0	0	1.9242	0	0	0	0	0	0
Day0.1_ACATCAGCAGTGACAG	-9.81281	-26.0029	0	2.46212	0	0	1.85078	0	0	0	0	0	0	0
Day0.1_ACATCAGGTAAGGATT	12.9222	-5.93045	0	0	0	0	0	2.45495	0	0	0	0	0	0
Day0.1_ACATCAGGTACATCCA	-8.11788	-16.0451	0	2.68215	0	0	1.31461	1.31461	0	0	0	0	0	0
Day0.1_ACATCAGGTAGCAAAT	22.9768	-7.17816	0	1.65307	1.99258	2.24559	0	0	0	0	0	0	0	0
Day0.1_ACATCAGGTCTTTCAT	17.2896	3.90598	0	2.80327	1.81908	1.00139	1.00139	1.00139	0	0	0	0	0	1.49158
Day0.1_ACATCAGGTTCACGGC	-6.84394	-22.3976	0	1.47877	0	0	0	3.20732	0	0	0	0	0	0
Day0.1_ACATCAGTCATACGGT	-2.78383	-7.73991	0	2.99811	1.31402	1.31402	0	2.2152	0	0	0	0	0	1.31402
Day0.1_ACATCAGTCATATCGG	-4.36655	-10.4077	0	2.07207	0.768659	0.768659	0.768659	1.91462	0	0	0	0	0	1.19808
Day0.1_ACATCAGTCCAGTATG	6.66391	-14.8612	0	2.69835	0	0	0	3.08112	0	0	0	0	0	0
Day0.1_ACATGGTAGAATGTGT	16.524	3.74917	0	3.03568	2.86292	0	0	2.38945	0	0	0	0	0	1.4592
Day0.1_ACATGGTAGACAGAGA	-0.174385	-5.7822	0	2.90288	0	0	0	0	0	0	0	0	0	0
Day0.1_ACATGGTAGAGACGAA	8.03893	-12.2763	0	2.51511	0	1.56639	0	0	0	0	0	0	0	0
Day0.1_ACATGGTAGCAACGGT	19.0119	-19.128	0	0	2.22104	0	0	2.22104	0	0	0	0	0	0
Day0.1_ACATGGTAGCTCTCGG	17.9576	-13.7208	0	2.05834	1.48534	0	1.48534	1.48534	0	0	0	0	0	0
Day0.1_ACATGGTAGGGTATCG	4.23135	-12.4641	0	1.87984	0	0	0	2.49361	0	0	0	0	0	0
Day0.1_ACATGGTCACCCAGTG	11.1857	-13.4415	0	2.0012	0	0	0	4.07042	0	0	0	0	0	0
Day0.1_ACATGGTCACCTCGGA	9.26836	-13.8226	0	1.85828	0	0	0	0	0	0	0	0	0	0
Day0.1_ACATGGTCACGAAACG	4.84273	-11.1889	0	2.05536	0	0	0	2.68235	0	0	0	0	0	0
Day0.1_ACATGGTCAGACGCCT	-4.58893	-10.3465	0	3.02741	0	0	0	2.38156	0.876766	0	0	0	0	0
Day0.1_ACATGGTCAGAGTGTG	20.2078	-6.10325	0	2.73676	0	0	0	2.73676	0	0	0	0	0	0
Day0.1_ACATGGTGTAGGAGTC	-4.22176	-27.982	0	2.49719	1.05014	1.05014	0	1.05014	0	0	0	0	0	1.05014
Day0.1_ACATGGTGTATAGGTA	-2.6324	-22.2169	0	2.91931	0	1.68308	0	1.68308	0	0	0	0	0	0
Day0.1_ACATGGTGTCAACTGT	9.46149	-24.54	0	1.87984	1.54791	0	1.54791	1.04761	0	0	0	0	0	1.04761
Day0.1_ACATGGTGTCTAGCGC	-4.97981	-9.51675	0	3.6953	0	1.51927	0	1.51927	0	0	0	0	0	1.51927
Day0.1_ACATGGTGTGAACCTT	20.0398	-16.6778	0	2.79094	1.90749	0	1.06886	3.32391	0	0	0	0	0	1.57362
Day0.1_ACATGGTGTGTCAATC	13.3666	-14.2131	0	2.03746	1.46685	0	0	2.03746	0	0	0	0	0	0
Day0.1_ACATGGTGTGTGCCTG	11.825	-14.586	0	2.53093	2.16448	0	0	0	0	0	0	0	0	0
Day0.1_ACATGGTGTTCGAATC	26.3829	-4.84602	0	1.59613	2.18243	2.18243	0	2.54958	0	0	0	1.59613	0	1.59613
Day0.1_ACATGGTGTTGTGGCC	7.51197	-10.3895	0	2.33827	1.73724	1.73724	0	0	0	0	0	0	0	0
Day0.1_ACATGGTGTTGTTTGG	11.4035	-8.40032	1.62662	3.73448	1.62662	1.62662	0	1.62662	0	0	0	0	0	1.62662
Day0.1_ACATGGTTCAGGCAAG	-2.57683	-7.33767	0	2.81336	1.28398	0	0	2.81336	2.17848	0	0	0	0	1.28398
Day0.1_ACATGGTTCATGTGGT	3.86328	-2.38014	0	2.12089	1.77366	0	0	1.23727	0	0	0	0	0	1.23727
Day0.1_ACATGGTTCCAACCAA	1.89058	-19.0749	0	2.81754	0	2.18243	0	2.18243	0	0	0	0	0	2.18243
Day0.1_ACATGGTTCCCTCTTT	16.2	-0.638163	0	1.63554	0	0	0	0	0	0	0	0	0	0
Day0.1_ACATGGTTCCTGCAGG	13.4026	1.91224	0	1.94317	1.94317	1.94317	0	0	0	0	0	1.94317	0	1.94317
Day0.1_ACATGGTTCCTTTCGG	24.6149	-6.73258	0	0	0	1.48799	0	0	0	0	0	0	0	1.48799
Day0.1_ACATGGTTCTATCGCC	2.93812	-14.9904	0	2.66085	0	0	0	2.19557	0	0	0	0	0	0
Day0.1_ACCAGTAAGACTCGGA	13.1464	-15.7055	0	1.71859	2.3178	0	0	2.3178	0	0	0	0	0	0
Day0.1_ACCAGTAAGAGACGAA	21.0622	7.5799	0	0	0	0	0	0	0	0	0	0	0	0
Day0.1_ACCAGTAAGATGAGAG	5.96047	-20.6658	0	2.18453	0	0	0	1.0891	0	0	0	1.0891	0	0
Day0.1_ACCAGTAAGCGTAATA	-15.6943	-17.6034	0	0	0	0	0	1.95557	0	0	0	0	0	1.95557
Day0.1_ACCAGTAAGCTAAGAT	7.68989	-2.13798	0	2.86619	0	2.2284	0	3.53047	0	0	0	0	0	0
Day0.1_ACCAGTAAGCTCCTTC	3.49897	-1.93518	0	3.54628	0	1.1331	0	2.756	0	0	0	1.1331	0	1.1331
Day0.1_ACCAGTAAGCTGATAA	1.22534	-16.6507	0	2.25216	0	0	0	2.51319	0	0	1.34445	0	0	0
Day0.1_ACCAGTAAGGATCGCA	-7.23021	-17.3168	0	3.08211	0	0	0	0	0	0	0	0	0	0
Day0.1_ACCAGTAAGGGTGTTG	3.26764	-14.675	0	2.19297	0	0	0	1.60561	0	0	0	0	0	0
Day0.1_ACCAGTACAAGGACTG	8.77142	-17.2814	0	2.5156	2.05725	0	0	2.68436	0	0	0	1.18626	0	1.18626
Day0.1_ACCAGTACACGGTGTC	-3.24378	-9.20841	0	2.62141	0	0	1.26724	2.41628	0	0	0	0	0	1.26724
Day0.1_ACCAGTACATACGCCG	-14.9877	-11.6935	2.78059	0	0	0	0	0	0	0	0	0	0	0
Day0.1_ACCAGTACATGTCCTC	22.2707	-0.919674	0	0	0	2.92097	0	0	0	0	0	0	0	0
Day0.1_ACCAGTACATTGGCGC	16.3057	-9.31031	0	2.45488	1.14072	1.14072	1.14072	0	0	0	1.14072	1.14072	0	1.14072
Day0.1_ACCAGTAGTACGACCC	17.8312	4.03095	0	2.75802	2.21972	0	0	0	0	0	0	0	0	1.77882
Day0.1_ACCAGTAGTCCAAGTT	7.46469	-22.073	0	1.89338	0	0	0.879808	0.879808	0	0	0	0	0	0
Day0.1_ACCAGTAGTCCGAAGA	-3.93348	-10.1811	0	4.3295	2.89171	0	0	3.06475	0	0	0	0	0	0
Day0.1_ACCAGTAGTGCATCTA	0.333006	-19.8196	0	3.05313	1.4733	0	0	2.40612	0	0	0	0	0	0
Day0.1_ACCAGTAGTGCCTGGT	11.7765	-6.45915	0	0	2.12197	0	2.12197	0	0	0	0	0	0	0
Day0.1_ACCAGTAGTTCGTCTC	-4.19223	-7.47451	0	0	0	2.28982	0	2.93099	0	0	0	0	0	0
Day0.1_ACCAGTATCTTGAGGT	5.14642	1.7873	0	0	0	0	2.43412	0	0	0	0	0	0	2.43412
Day0.1_ACCCACTAGCCAGTTT	-1.64773	-19.0584	0	3.37778	2.57498	0	0	2.20688	0	0	0	0	0	0
Day0.1_ACCCACTAGTGTACCT	-2.36867	-19.0744	0	1.3875	1.94728	0	1.3875	1.3875	0	0	0	0	0	0
Day0.1_ACCCACTCAATAGCGG	-0.54279	-17.9561	0	2.60733	0	0	0	1.98532	0	0	0	0	0	0
Day0.1_ACCCACTCACATCCAA	-3.39939	-24.5505	0	1.83314	0	0	1.28833	0	0	0	0	0	0	1.28833
Day0.1_ACCCACTCAGATCGGA	9.90941	-12.7855	0	3.31766	0	0	0	0	0	0	0	0	0	1.56849
Day0.1_ACCCACTCAGGCTGAA	10.5002	-25.3267	0	0	2.38214	0	0	0	0	0	0	0	0	0
Day0.1_ACCCACTCAGTACACT	11.5431	-20.9826	0	2.78318	1.63654	1.32395	1.32395	2.22729	0	0	0	0	0	0
Day0.1_ACCCACTCATCTATGG	20.3682	-15.0968	0	1.85101	1.85101	1.30376	2.2027	0	0	0	0	0	0	1.85101
Day0.1_ACCCACTCATGCTAGT	3.77342	-22.9661	0	1.96395	1.96395	0	0	2.32152	0	0	0	0	0	0
Day0.1_ACCCACTCATTCGACA	8.18764	-15.3183	0	1.75462	0	0	0	0	0	0	0	0	0	0
Day0.1_ACCCACTGTACTTAGC	20.2842	-5.66847	0	0	1.21182	1.21182	0	1.21182	0	0	0	0	0	1.21182
Day0.1_ACCCACTGTAGCGTGA	14.6683	2.95066	0	2.25444	0	1.34634	0	2.72239	0	0	0	0	0	1.90012
Day0.1_ACCCACTGTATGCTTG	0.493375	-2.93913	0	0	0	0	0	0	0	0	0	0	0	0
Day0.1_ACCCACTGTCATACTG	20.1027	2.67637	0	1.43071	1.99651	1.99651	0	2.35565	0	0	0	0	0	0
Day0.1_ACCCACTGTGACAAAT	7.89264	-12.0778	0	3.38558	0	0	0	0	0	0	0	0	0	1.42805
Day0.1_ACCCACTGTGAGGGAG	-3.87702	-28.6415	0	2.11275	1.76598	0	0	0	0	0	0	0	0	0
Day0.1_ACCCACTTCAATAAGG	-1.1443	-8.24934	0	3.21548	0	0	0	1.48534	0	0	1.48534	0	0	0
Day0.1_ACCCACTTCGCACTCT	5.77972	-25.0325	0	3.11221	0	0	2.46261	1.85124	0	0	0	0	0	0
Day0.1_ACCCACTTCGTGGGAA	20.8311	-11.8679	0	2.07796	2.07796	0	0	2.07796	2.07796	0	0	2.07796	0	0
Day0.1_ACCCACTTCTTATCTG	2.67492	-28.1206	0	2.75289	1.23779	0	1.23779	1.23779	0	0	0	0	0	0
Day0.1_ACCCACTTCTTTAGTC	21.9488	-13.4992	0	2.48466	0	0	0	2.96158	0	0	0	1.54024	0	0
Day0.1_ACCGTAAAGAAGGTTT	22.2809	-8.74985	0	0	0	0	0	2.03457	0	0	0	0	0	0
Day0.1_ACCGTAAAGACATAAC	4.49331	-2.8726	0	2.19509	0	0	0	1.29754	0	0	0	0	0	1.29754
Day0.1_ACCGTAAAGACGCAAC	-6.67837	-14.1015	0	2.76707	0	0	0	2.29729	0	0	0	0	0	0
Day0.1_ACCGTAAAGCCCGAAA	23.5203	-12.3937	0	2.48123	0	1.31881	0	3.00434	0	0	0	0	0	0
Day0.1_ACCGTAAAGTCCAGGA	11.0766	-12.2447	0	1.91972	0	0	1.36341	1.91972	0	0	0	0	0	1.36341
Day0.1_ACCGTAAAGTTAAGTG	-8.92834	-25.1781	0	3.02354	0	0	1.33365	1.33365	0	0	0	0	0	0
Day0.1_ACCGTAACAAAGGAAG	3.86351	-2.75354	0	2.45171	2.08842	0	0	1.51206	0	0	0	0	0	0
Day0.1_ACCGTAACAAGGACTG	-2.80653	-8.66603	0	2.29221	0	0	0	1.93603	0	0	0	0	0	0
Day0.1_ACCGTAACAATAGCAA	-6.4	-24.1147	0	1.54081	0	0	0	2.12067	0	0	0	0	0	0
Day0.1_ACCGTAACAATGGACG	16.3925	3.58743	0	1.24672	0	1.24672	0	2.76466	0	0	0	1.24672	0	1.78471
Day0.1_ACCGTAACACAAGCCC	13.4395	-7.20411	0	1.36428	0	1.36428	0	0	0	0	0	0	0	1.36428
Day0.1_ACCGTAACACTGTTAG	3.29122	-3.8822	1.96924	0	0	1.96924	0	3.24497	0	0	0	0	0	2.59005
Day0.1_ACCGTAACAGAAGCAC	-5.68781	-25.6651	0	3.14263	1.54631	0	0	1.54631	1.54631	0	0	0	0	0
Day0.1_ACCGTAACAGGGTATG	19.8588	18.5256	0	2.60617	0	0	0	0	0	0	0	0	0	0
Day0.1_ACCGTAACATCCTAGA	9.18754	-8.86542	0	0	2.5838	0	0	1.96343	0	0	0	0	0	1.96343
Day0.1_ACCGTAAGTAAGTGTA	0.249953	-20.8843	0	1.39021	0	0	0	1.39021	1.39021	0	0	0	0	0
Day0.1_ACCGTAAGTATATCCG	11.6916	-16.7401	0	3.48299	0	0	1.50548	2.44399	0	0	0	0	0	2.08102
Day0.1_ACCGTAAGTCCCGACA	-5.59087	-11.3988	0	3.05439	2.17161	0	0	2.17161	0.937851	0	0	0	0	0.937851
Day0.1_ACCGTAAGTCCTCTTG	14.8915	-7.33523	0	2.4855	0	0	0	0	0	0	0	0	0	0
Day0.1_ACCGTAAGTCGTTGTA	8.77467	-16.5578	0	2.10628	1.52797	0	0	2.10628	0	0	0	0	0	0
Day0.1_ACCGTAAGTTAAGACA	19.4723	-7.46193	0	1.99624	0	0	0	2.61905	0	0	0	0	0	0
Day0.1_ACCGTAAGTTCCACGG	12.121	-18.2582	0	3.06767	0	1.36798	1.36798	1.36798	0	0	0	0	0	1.92495
Day0.1_ACCGTAATCAAGATCC	20.3098	3.47958	0	2.2249	0	2.2249	0	2.59367	0	0	0	1.11944	0	2.2249
Day0.1_ACCGTAATCACCTCGT	17.4744	4.10113	0	2.44849	1.13596	0	0	1.13596	0	0	0	0	0	1.13596
Day0.1_ACCGTAATCAGTTTGG	12.4812	1.46425	0	2.58618	1.24005	2.12434	0	2.58618	0	0	0	0	0	1.24005
Day0.1_ACCGTAATCCGCAGTG	-5.63014	-22.7559	0	2.0001	0	0	1.43387	2.35941	0	0	0	0	0	0
Day0.1_ACCGTAATCCTACAGA	9.62511	-16.2165	0	1.7951	0	0	0	0	0	0	0	0	0	0
Day0.1_ACCGTAATCGCATGAT	0.401774	-3.04375	0	0	0	0	0	0	1.97403	0	0	0	0	0
Day0.1_ACCGTAATCGGAAACG	9.9049	-17.8959	0	3.31595	0	0	0	0	0	0	0	0	0	0
Day0.1_ACCGTAATCTTGCAAG	19.1984	-14.9045	0	2.04758	0	2.04758	0	2.04758	0	0	1.17857	0	0	0
Day0.1_ACCTTTAAGAAACCTA	22.4802	-0.871124	0	2.1028	1.52487	0	0	1.52487	0	0	0	0	0	1.52487
Day0.1_ACCTTTAAGAAGGACA	20.6777	-13.4199	0	1.58002	1.58002	0	0	0	0	0	0	0	0	1.58002
Day0.1_ACCTTTAAGCAGCGTA	-8.92118	-20.3533	0	2.84534	0	0	0	1.30867	0	0	0	0	0	0
Day0.1_ACCTTTAAGTATTGGA	24.7353	-10.3934	0	2.47398	1.86172	2.21399	0	0	0	0	1.31302	0	0	1.31302
Day0.1_ACCTTTAAGTGCCAGA	21.0352	-4.8807	0	0	0	0	0	0	0	0	1.51593	1.51593	0	1.51593
Day0.1_ACCTTTAAGTTCGCGC	6.12272	-22.3576	0	2.73824	0	0	0	1.63537	0	0	0	0	0	1.12027
Day0.1_ACCTTTACACAGCCCA	22.8795	-11.3794	0	1.79426	1.25491	0	0	2.14272	0	0	0	0	0	2.14272
Day0.1_ACCTTTACAGTATCTG	3.75194	-8.79604	0	3.20781	0	1.60022	0	4.22274	1.60022	0	0	0	0	0
Day0.1_ACCTTTACATAGAAAC	-10.2566	-24.6126	0	3.41317	1.77386	0	0	0	0	0	1.23744	0	0	1.77386
Day0.1_ACCTTTACATGTCCTC	2.64239	-6.02922	1.23953	3.49353	1.23953	0	1.23953	2.75518	0	0	0	0	0	0
Day0.1_ACCTTTAGTAAAGGAG	-19.3541	-18.0458	0	0	0	0	0	0	0	0	0	0	0	0
Day0.1_ACCTTTAGTATCTGCA	20.7022	-8.30356	0	1.88008	1.32893	0	0	0	0	0	0	0	0	2.49387
Day0.1_ACCTTTAGTCCAACTA	-14.9691	-16.5126	0	0	0	0	0	0	0	0	0	0	0	0
Day0.1_ACCTTTAGTCGGGTCT	-15.8598	-13.8574	0	0	0	0	0	0	0	0	0	0	0	0
Day0.1_ACCTTTAGTGTGCGTC	20.4247	-9.29844	0	2.30349	1.70557	2.30349	0	3.33317	0	0	0	0	0	2.30349
Day0.1_ACCTTTAGTTCCAACA	7.95639	-15.8265	0	1.60497	1.60497	0	0	3.21352	1.60497	0	0	0	0	0
Day0.1_ACCTTTAGTTGAACTC	-5.79308	-24.6062	0	3.58766	0	0	0	1.68523	0	0	0	0	0	0
Day0.1_ACCTTTATCTTCATGT	19.0055	-9.87511	0	2.17341	2.17341	0	0	2.17341	0	0	0	0	0	0
Day0.1_ACGAGCCAGAGATGAG	9.58342	-16.9109	0	2.06492	0	0	0	3.35126	0	0	0	0	0	0
Day0.1_ACGAGCCAGCTAGTCT	-0.921658	-6.4865	0	2.63974	0	0	1.67457	0	0	0	0	0	0	0
Day0.1_ACGAGCCAGCTGTCTA	14.8151	-12.5633	0	0	0	0	0	2.00871	0	0	0	0	0	1.44146
Day0.1_ACGAGCCAGGACTGGT	8.12859	-11.0329	0	2.05151	0	0	0	0	0	0	0	0	0	0
Day0.1_ACGAGCCAGGATATAC	22.926	-12.291	0	2.46753	1.30788	1.30788	0	1.30788	0	0	0	0	0	1.85578
Day0.1_ACGAGCCAGGCGCTCT	7.05704	-27.8111	0	3.08856	1.94368	0	1.38435	2.30025	0	0	0	0	0	1.38435
Day0.1_ACGAGCCAGTATGACA	-0.140707	-4.62414	0	0	0	0	0	0	0	0	0	0	0	0
Day0.1_ACGAGCCAGTGTCCAT	19.8047	-7.20637	0	0	2.10818	1.52967	0	0	0	0	0	0	0	0
Day0.1_ACGAGCCCAATCCAAC	7.48609	-22.3915	0	3.23789	1.9629	0	0	2.32042	1.40118	0	0	0	0	0
Day0.1_ACGAGCCCAGACACTT	16.1484	-10.2196	0	2.43888	1.50113	0	0	0	0	0	1.50113	0	0	1.50113
Day0.1_ACGAGCCCAGACGTAG	12.034	-22.7794	0	2.64248	2.17802	0	1.2836	1.2836	0	0	1.2836	0	0	0
Day0.1_ACGAGCCCAGCGTCCA	-3.88677	-9.63518	0	3.22588	0	0	0	2.02728	0	0	0	0	0	2.02728
Day0.1_ACGAGCCGTAAACCTC	17.7337	-12.6073	0	2.07045	1.72614	0	0	2.07045	0	0	0	0	0	0
Day0.1_ACGAGCCGTACTCGCG	2.96332	-17.5491	0	3.12951	2.27676	0	0	0	0	0	0	1.6813	0	0
Day0.1_ACGAGCCGTAGCTGCC	17.7793	-11.6477	0	2.56476	0	0	0	0	0	0	0	0	0	0
Day0.1_ACGAGCCGTCACCCAG	23.0315	-8.13144	0	2.4169	0	0	0	0	0	0	0	0	0	2.68203
Day0.1_ACGAGCCGTCGAATCT	-3.89067	-25.3941	0	2.2723	1.00808	0	1.82793	1.00808	0	0	0	0	0	0
Day0.1_ACGAGCCGTGCTTCTC	6.78484	-24.4321	0	3.26292	1.52374	0	0	0	0	0	0	0	0	2.10154
Day0.1_ACGAGCCGTTATTCTC	13.7815	-21.1711	0	1.94027	1.09423	1.60418	0	2.39192	0	0	0	0	0	1.60418
Day0.1_ACGAGCCGTTGTCGCG	24.8054	0.169578	0	0	0	0	0	2.56865	0	0	0	0	0	0
Day0.1_ACGAGCCTCCGAGCCA	-0.810715	-27.8987	0	4.45776	1.37148	1.37148	0	2.54668	0	0	1.37148	0	0	1.37148
Day0.1_ACGAGCCTCGCCATAA	16.5953	-16.1936	0	1.85714	1.85714	0	0	1.85714	0	0	0	1.85714	0	0
Day0.1_ACGAGCCTCGCCGTGA	5.75872	-17.2587	0	0	1.8389	1.2933	0	0	0	0	0	0	0	0
Day0.1_ACGAGCCTCGGCTTGG	7.56151	-14.8782	0	1.41707	1.41707	0	0	2.81091	0	0	0	0	0	0
Day0.1_ACGAGCCTCTGTCTCG	3.93555	-6.05053	0	2.80396	1.58463	0	0	2.16962	0	0	0	0	0	1.58463
Day0.1_ACGAGCCTCTTGTCAT	20.1163	-8.3206	0	1.92946	0	1.92946	0	1.92946	0	0	0	0	0	0
Day0.1_ACGAGGAAGACGCAAC	19.9503	0.399531	0	2.69609	0	0	0	0	0	0	1.49412	0	0	0
Day0.1_ACGAGGAAGCGGATCA	26.7426	-1.74074	0	2.46384	1.85237	2.46384	1.30494	1.30494	0	0	0	0	0	1.85237
Day0.1_ACGAGGAAGTACACCT	12.0307	-18.0228	0	2.41146	1.10858	0	0	2.21049	0	0	0	1.10858	0	0
Day0.1_ACGAGGAAGTCTCCTC	-19.262	-17.276	0	0	0	0	0	2.61083	0	0	0	0	0	0
Day0.1_ACGAGGACAAGCGCTC	-14.668	-16.6181	0	0	0	0	0	0	0	0	0	0	0	0
Day0.1_ACGAGGACAGTATAAG	17.339	-18.3547	0	3.39862	1.03235	0	1.03235	2.84891	0	0	0	0	0	1.03235
Day0.1_ACGAGGACATAACCTG	7.17587	0.778713	0	2.5821	0	0	0	3.23671	0	0	0	0	0	0
Day0.1_ACGAGGAGTAAACACA	-15.3196	-13.8792	0	2.70062	0	0	0	2.70062	0	0	0	0	0	0
Day0.1_ACGAGGAGTGTCTGAT	10.7651	-23.0126	0	2.77988	0	0	0	2.14693	0	0	0	0	0	0
Day0.1_ACGAGGAGTTGGTAAA	9.14232	0.140495	0	3.07367	0	0	0	1.81731	0	0	0	0	0	1.27471
Day0.1_ACGAGGATCACATACG	18.3401	4.53699	0	1.60752	1.60752	2.19509	0	0	0	0	0	0	0	1.60752
Day0.1_ACGAGGATCCAAGCCG	10.1163	0.630938	0	2.12977	1.54893	0	0	1.54893	0	0	0	0	0	1.04845
Day0.1_ACGAGGATCGCGTTTC	24.9941	-2.93813	0	0	0	1.80395	0	0	0	0	0	0	0	0
Day0.1_ACGAGGATCTCAACTT	17.3101	-19.1967	0	1.73628	0	0	1.2054	0	0	0	0	0	0	1.2054
Day0.1_ACGATACAGGCATGTG	7.45525	-12.0594	0	3.10184	2.08935	0	1.51289	0	1.51289	0	0	0	0	0
Day0.1_ACGATACAGTCACGCC	-15.9366	-16.9972	0	0	0	0	0	0	0	0	0	0	0	2.10406
Day0.1_ACGATACAGTGAACGC	6.51257	-25.2131	0	2.24679	0.990089	0	0.990089	2.04974	0	0	0	0	0	0
Day0.1_ACGATACCAAATACAG	-18.7973	-18.3597	0	0	0	0	0	0	0	0	0	0	0	0
Day0.1_ACGATACCAATTGCTG	5.71715	-19.8647	0	3.22388	0	0	1.61361	2.20186	0	0	0	0	0	1.61361
Day0.1_ACGATACCACAAGTAA	-8.77637	-24.6772	0	3.19397	0	0	0	1.36689	0	0	0	0	0	0
Day0.1_ACGATACCACTGAAGG	20.4309	-3.33677	0	2.43191	1.4952	0	0	0	0	0	0	0	0	1.4952
Day0.1_ACGATACCAGCCTATA	-14.9178	-11.5387	0	0	0	0	0	3.15796	0	0	0	0	0	2.50644
Day0.1_ACGATACCATATGAGA	-3.20688	-26.4646	0	0.919603	0	0.919603	0	0.919603	0	0.919603	0	0	0	0
Day0.1_ACGATACCATCACGAT	8.57883	-14.1293	0	1.94394	1.38457	0	0	2.94226	0	0	0	0	0	1.38457
Day0.1_ACGATACGTAAGGATT	17.6342	3.87392	0	0	0	0	0	0	0	0	0	2.14894	0	2.78201
Day0.1_ACGATACGTCTACCTC	14.856	-4.25413	0	2.73261	0	0	0	2.10249	0	0	0	0	0	1.52459
Day0.1_ACGATACGTCTCTCTG	10.9966	-3.04253	0	2.37695	1.44864	0	1.44864	2.37695	0	0	0	0	0	0
Day0.1_ACGATACTCAACGGCC	20.3693	1.35019	0	2.48803	0	1.87468	0	0	0	0	0	0	0	0
Day0.1_ACGATACTCACAGTAC	19.9444	1.35497	0	2.19545	2.83133	0	0	0	0	0	0	0	0	2.56311
Day0.1_ACGATACTCAGCCTAA	13.3983	-1.59574	0	1.87096	0	0	0	0	1.87096	0	0	0	0	0
Day0.1_ACGATACTCATGCTCC	5.75135	-10.1953	0	2.18418	1.5977	1.5977	1.5977	2.5514	0	0	0	0	0	0
Day0.1_ACGATACTCCGTCAAA	16.4393	-8.83009	0	1.41211	0	1.41211	1.41211	1.97537	0	0	0	0	0	2.33349
Day0.1_ACGATACTCCTAAGTG	26.7617	-7.18316	0	1.67988	1.15765	0	1.15765	0	1.15765	0	0	1.15765	0	2.0212
Day0.1_ACGATACTCCTTAATC	23.674	-8.7286	0	2.78724	1.80479	0	1.80479	2.41211	1.80479	0	0	1.80479	0	0
Day0.1_ACGATACTCGCCTGAG	-10.9314	-9.57997	0	2.68393	2.68393	0	0	0	0	0	0	0	0	0
Day0.1_ACGATACTCGTAGGAG	18.1504	-6.04929	0	0	1.62301	0	0	0	1.62301	0	0	0	0	0
Day0.1_ACGATACTCTTTACGT	11.4062	-10.2577	0	1.48985	0	0	0	2.06342	0	0	0	0	0	1.48985
Day0.1_ACGATGTAGACTCGGA	-9.86233	-24.0686	0	1.59238	0	0	0	0	0	0	0	0	0	0
Day0.1_ACGATGTAGATCCTGT	23.373	-7.656	0	2.77953	0	0	1.56399	0	0	0	0	0	0	0
Day0.1_ACGATGTAGCTTATCG	6.30434	-19.7427	0	2.44295	0	0	1.28833	1.83314	0	0	0	1.28833	0	0
Day0.1_ACGATGTAGGAGTTTA	-8.86916	-8.01277	0	2.9963	0	0	0	0	0	0	0	0	0	0
Day0.1_ACGATGTAGTTCGCAT	19.5888	-2.78739	0	1.86632	0	0	0	0	0	0	0	0	0	0
Day0.1_ACGATGTCAAGTCTGT	6.63652	-13.7992	0	2.77015	0	0	1.94368	2.30025	0	0	0	0	0	0
Day0.1_ACGATGTCAGCGTAAG	-0.264768	-5.40897	0	4.22782	0	0	2.3658	3.01087	0	0	0	0	0	0
Day0.1_ACGATGTCATTCTTAC	-0.268533	-23.1616	0	3.35159	0	0	0	0	0	0	0	0	0	2.06522
Day0.1_ACGATGTGTATCGCAT	5.71235	-22.895	0	2.12716	1.24233	0	0	2.75887	0	0	0	0	0	0
Day0.1_ACGATGTGTGCTAGCC	15.8231	-17.8445	0	3.23349	1.39773	0	1.39773	2.78686	0	0	0	0	0	0
Day0.1_ACGATGTGTGTGAATA	22.0726	0.081461	0	0	0	0	0	0	0	0	0	0	0	2.3737
Day0.1_ACGATGTTCACCCTCA	9.76354	-19.9908	0	1.64864	0	2.24069	0	1.64864	0	0	0	0	0	2.24069
Day0.1_ACGATGTTCAGCGATT	-2.10955	-9.37217	0	3.9785	1.4072	0	0	3.71598	0	0	0	0	0	0
Day0.1_ACGATGTTCCCTAATT	-12.3799	-9.50199	0	2.68139	2.68139	0	0	0	0	0	0	0	0	0
Day0.1_ACGATGTTCGACGGAA	3.57385	-23.6398	0	2.90323	0	1.2418	0	2.90323	0	0	0	0	0	0
Day0.1_ACGATGTTCGCCGTGA	3.66095	-19.4443	0	3.18598	0	0	1.72957	2.32985	0	0	0	0	0	0
Day0.1_ACGATGTTCGGACAAG	18.7565	1.39999	0	1.45415	0	1.45415	0	3.69809	0	0	0	0	0	0
Day0.1_ACGATGTTCTATCCCG	-5.02183	-10.8876	0	2.43793	0	0	0	0	0	0	0	0	0	0
Day0.1_ACGATGTTCTGGTGTA	-8.049	-21.2392	0	2.8114	0	0	0	0	0	0	0	0	0	1.82633
Day0.1_ACGCAGCAGCACACAG	-7.5765	-11.8331	0	2.23341	1.12587	0	0	2.74601	0	0	0	0	0	1.12587
Day0.1_ACGCAGCAGGCTACGA	3.5321	-18.595	0	0	0	0	0	0	0	0	0	0	0	0
Day0.1_ACGCAGCAGGTACTCT	17.1978	-1.2222	0	0	0	0	0	2.85301	0	0	0	0	0	1.86356
Day0.1_ACGCAGCAGTACCGGA	8.97432	-11.5731	0	2.0749	2.0749	0	2.0749	3.36229	0	0	0	0	0	0
Day0.1_ACGCAGCAGTCGAGTG	-3.29505	-8.61913	0	0	0	0	0	1.4733	0	0	0	0	0	1.4733
Day0.1_ACGCAGCCAAACTGTC	-14.1458	-11.9401	0	0	0	2.56311	0	3.21696	0	0	0	0	0	0
Day0.1_ACGCAGCCAACAACCT	12.9268	-16.1556	0	0	0	0	0	3.24221	0	0	0	0	0	0
Day0.1_ACGCAGCCACGTCAGC	22.7337	-6.50104	0	0	0	0	0	0	0	0	0	0	0	2.15073
Day0.1_ACGCAGCCATATGGTC	21.0591	4.0335	0	0	2.54967	1.3739	0	1.93173	1.3739	0	0	0	0	0
Day0.1_ACGCAGCGTAGCACGA	-3.23543	-25.0214	0	3.11844	0	0	1.59519	1.93064	1.08675	0	0	0	0	1.59519
Day0.1_ACGCAGCGTCATCCCT	7.24101	-10.6465	0	2.65272	0	0	0	0	0	0	0	0	0	1.45819
Day0.1_ACGCAGCGTCCAGTTA	22.1002	-5.82749	0	1.39865	0	1.39865	0	0	0	0	0	0	0	1.39865
Day0.1_ACGCAGCGTCCTGCTT	-7.28121	-29.6117	0	3.49084	0	0	1.51178	0	0	0	0	0	0	0
Day0.1_ACGCAGCGTCGAGTTT	14.5061	-15.2005	0	2.24032	0	0	0	2.24032	0	0	0	0	0	0
Day0.1_ACGCAGCGTGAGTGAC	13.6196	-8.17278	0	2.72392	1.51732	0	0	2.93385	1.51732	0	0	0	0	1.51732
Day0.1_ACGCAGCGTGCAACTT	-1.77699	-18.5656	0	1.23346	0	0	0	2.11617	0	0	0	0	0	0
Day0.1_ACGCAGCGTGTAATGA	23.8927	-11.5701	1.04845	2.32885	1.54893	0	0	1.04845	0	0	0	0	0	1.04845
Day0.1_ACGCAGCGTTACCAGT	15.8898	-20.1285	0	0	0	0	0	1.91699	0	0	0	0	0	0
Day0.1_ACGCAGCTCACTCCTG	-6.30208	-14.02	0	3.37175	1.50767	0	0	2.44656	1.50767	0	0	0	0	0
Day0.1_ACGCCAGAGAAGGACA	-3.39284	-8.95338	0	1.71953	0	0	1.19118	3.26578	1.19118	0	0	0	0	1.19118
Day0.1_ACGCCAGAGAGAACAG	20.0921	-11.5028	0	1.63854	2.86737	0	0	2.22951	0	0	0	0	0	0
Day0.1_ACGCCAGAGCAAATCA	1.61836	-24.9542	0	1.72538	0	0	0	2.06965	0	0	0	1.19614	0	1.19614
Day0.1_ACGCCAGAGCCAGTTT	-14.7223	-10.5001	0	2.90044	0	0	0	2.90044	0	0	0	0	0	0
Day0.1_ACGCCAGAGGAGTTTA	27.0261	-2.51641	0	0	0	1.82154	1.82154	1.82154	0	0	0	0	0	1.82154
Day0.1_ACGCCAGCAAGCGATG	19.6906	2.74621	0	2.31629	1.39773	1.39773	0	1.95897	0	0	1.95897	0	0	1.39773
Day0.1_ACGCCAGCACGAAAGC	9.54529	-15.0541	0	2.66011	1.46429	0	0	2.03457	0	0	0	0	0	0
Day0.1_ACGCCAGCAGGATCGA	14.5642	-7.91902	0	2.25013	1.65718	1.65718	0	0	0	0	0	0	0	0
Day0.1_ACGCCAGCAGTCAGAG	17.7884	-6.46138	0	3.31085	0	0	1.68666	1.68666	0	0	0	0	0	0
Day0.1_ACGCCAGGTGTCTGAT	20.9115	-1.80176	0	0	1.68558	1.68558	0	1.68558	0	0	0	0	0	2.65231
Day0.1_ACGCCAGGTTCGGCAC	-0.205931	-20.8855	0	2.96786	0	0	0	2.32484	0	0	0	0	0	2.32484
Day0.1_ACGCCAGGTTGTCGCG	6.07835	-14.1183	0	3.1543	1.1767	0	0	1.1767	0	0	0	0	0	0
Day0.1_ACGCCAGTCACTTATC	-0.307322	-23.7041	0	1.65546	1.13711	0	1.13711	1.13711	0	0	0	0	0	0
Day0.1_ACGCCAGTCATTGCGA	7.66161	-8.68359	0	2.22031	0	1.63024	0	0	0	0	0	0	0	1.63024
Day0.1_ACGCCAGTCCCAAGAT	-20.1224	-7.891	0	0	0	0	0	0	0	0	0	0	0	0
Day0.1_ACGCCAGTCCTCATTA	15.7535	-2.66968	0	2.74718	0	0	0	0	0	0	0	0	0	1.53679
Day0.1_ACGCCAGTCGATAGAA	-0.850594	-24.7285	0	2.62675	0	0	0	1.43679	0	0	0	0	0	0
Day0.1_ACGCCAGTCGCGCCAA	24.4194	-4.0482	0	0	1.8198	0	0	2.42845	0	0	0	0	0	1.8198
Day0.1_ACGCCAGTCGTGACAT	4.38839	-28.3277	0	2.337	1.20523	1.20523	1.20523	0	0	0	0	0	0	0
Day0.1_ACGCCGAAGAGACTTA	18.0846	-17.4346	0	2.74037	1.12181	0	0	0	0	0	1.12181	0	1.12181	1.63721
Day0.1_ACGCCGAAGATATGCA	11.4149	-0.0445203	1.33923	1.33923	1.33923	1.89194	0	2.24584	0	0	0	0	0	0
Day0.1_ACGCCGAAGCACGCCT	11.3754	-17.5855	0	2.49642	1.33098	0	1.33098	1.33098	0	0	0	0	0	0
Day0.1_ACGCCGAAGCGGCTTC	-13.7165	-12.1498	0	3.49186	0	0	0	0	0	0	0	0	0	0
Day0.1_ACGCCGAAGCGTGAGT	26.9908	-8.06871	0	2.09448	2.45804	1.51746	1.02256	1.51746	0	0	0	0	0	2.29269
Day0.1_ACGCCGAAGCTCAACT	11.0886	-21.5425	0	0	0	0	0	0	0	0	0	0	0	0
Day0.1_ACGCCGAAGGGCTTCC	-7.24021	-19.1939	0	1.87867	0	0	1.32771	1.32771	0	0	0	0	0	0
Day0.1_ACGCCGAAGGGTTCCC	-17.5345	-18.2614	0	2.34507	0	0	0	0	0	0	0	0	0	0
Day0.1_ACGCCGAAGTCCCACG	24.004	-7.86191	0	2.47398	3.12409	0	0	3.12409	0	0	0	0	0	0
Day0.1_ACGCCGACAAAGAATC	2.02016	-3.21744	0	3.12779	1.76638	0	0	3.01547	0	0	0	0	0	0
Day0.1_ACGCCGACAATGGATA	16.6998	-8.5849	0	2.20778	1.61895	0	0	1.95609	1.10654	0	0	0	0	1.10654
Day0.1_ACGCCGACAGACGCCT	2.79717	-4.07592	0	2.18593	0	0	0	2.18593	0	0	0	0	0	0
Day0.1_ACGCCGACAGCTGTAT	-0.474523	-14.7919	0	2.51502	1.34592	0	1.34592	1.34592	1.89963	0	0	0	0	0
Day0.1_ACGCCGACAGGCTGAA	3.82221	-17.432	0	3.07355	1.81721	0	0	2.42562	0	0	0	0	0	0
Day0.1_ACGCCGACATCTATGG	-15.6165	-11.9489	0	0	0	0	0	2.94539	0	0	0	0	0	0
Day0.1_ACGCCGAGTCGCATAT	-5.74546	-8.55531	0	3.163	0	0	0	0	0	0	0	0	0	2.1456
Day0.1_ACGCCGAGTGAGGGAG	10.3511	-14.1046	0	2.40566	0	0	0	2.92585	0	0	0	0	0	2.40566
Day0.1_ACGCCGAGTGCTGTAT	3.483	-15.9064	0	2.57731	0	1.39635	0	1.9574	0	0	0	1.39635	0	0
Day0.1_ACGCCGATCACCATAG	-15.5979	-12.5294	0	2.64661	0	0	0	2.64661	0	0	0	0	0	0
Day0.1_ACGCCGATCATTGCGA	1.68605	-21.878	0	2.4763	0	0	1.03539	1.03539	0	0	0	0	0	1.53308
Day0.1_ACGCCGATCCCTGACT	-7.14841	-29.7574	0	2.36558	0	1.22746	0	1.76217	0	0	0	0	0	0
Day0.1_ACGCCGATCCTCCTAG	4.90122	0.317102	0	3.86211	0	2.53698	0	0	0	0	0	0	0	0
Day0.1_ACGCCGATCGGAGCAA	18.2337	3.34963	0	0	1.33861	0	0	0	0	0	0	0	0	0
Day0.1_ACGCCGATCGTGGGAA	3.60515	-27.0501	0	1.93401	0	0	0	1.93401	1.93401	0	0	0	0	0
Day0.1_ACGCCGATCTACGAGT	18.1756	3.01425	0	0	1.64695	2.23882	0	0	0	0	0	0	0	0
Day0.1_ACGCCGATCTTACCGC	22.959	7.66274	0	2.88355	0	0	0	2.88355	0	0	0	0	0	0
Day0.1_ACGGAGAAGACAGACC	5.0035	2.21608	0	2.86307	0	0	0	3.74451	0	0	0	0	0	0
Day0.1_ACGGAGAAGCGGATCA	3.22296	-26.0073	0	2.89361	1.06311	1.06311	1.06311	3.24415	0	0	0	0	0	1.90003
Day0.1_ACGGAGAAGCGTGAGT	18.5996	-19.3286	0	2.59463	0	0	0	2.59463	0	0	0	0	0	2.59463
Day0.1_ACGGAGAAGCTAGTCT	6.09186	-18.5835	0	2.65174	1.29081	0	0	1.29081	0	0	0	0	0	0
Day0.1_ACGGAGAAGGCGTACA	17.7156	3.5514	0	1.44121	0	0	0	0	0	0	0	0	0	1.44121
Day0.1_ACGGAGACACGCCAGT	-3.77631	-9.79741	0	2.10154	1.52374	0	0	1.52374	1.52374	0	0	0	0	0
Day0.1_ACGGAGACAGCCAGAA	11.5882	-19.7111	0	1.2987	1.2987	0	0	1.2987	0	0	0	0	0	0
Day0.1_ACGGAGACAGTGAGTG	-5.41574	-24.7347	0	2.57311	0	0	0	1.61652	0	0	0	0	0	0
Day0.1_ACGGAGACATAGACTC	18.1916	-10.2134	0	2.99585	0	0	0	2.7247	0	0	0	1.7493	0	0
Day0.1_ACGGAGACATCCGCGA	-5.57378	-22.0379	0	2.24988	0	0	0	2.51085	0	0	0	0	0	0
Day0.1_ACGGAGACATGTCCTC	15.4321	-10.7846	0	2.24332	0	0	0	0	0	0	0	0	0	0
Day0.1_ACGGAGACATTCGACA	26.6065	-6.40598	0	2.57451	0	0	0	1.39407	0	0	0	0	0	1.39407
Day0.1_ACGGAGAGTACAGTGG	22.8259	-5.10786	0	0	3.18199	2.52951	0	0	0	0	0	0	0	2.52951
Day0.1_ACGGAGAGTACCGAGA	3.99183	-29.3012	0	2.50438	0	2.50438	0	0	0	0	0	0	0	0
Day0.1_ACGGAGAGTATGCTTG	10.5877	-15.5197	0	1.7682	1.2326	0	0	1.7682	0	0	0	0	0	0
Day0.1_ACGGAGAGTCGCGAAA	12.237	-18.3893	0	3.39699	2.10639	1.22559	0	1.22559	0	0	0	0	0	1.22559
Day0.1_ACGGAGAGTCTCCATC	18.0222	-17.1089	0	2.56754	1.22576	0	1.22576	1.76018	0	0	0	1.22576	0	0
Day0.1_ACGGAGAGTGAAGGCT	17.0146	-4.7546	0	2.78894	0	0	1.15705	0	0	0	0	0	0	1.67917
Day0.1_ACGGAGATCAGCAACT	17.8089	-7.66487	0	2.5554	2.29328	2.29328	0	1.93705	0	0	0	0	0	0
Day0.1_ACGGAGATCCTTTCTC	13.0399	-17.378	0	2.02281	2.02281	0	0	0	0	0	0	0	0	0
Day0.1_ACGGAGATCGACAGCC	7.69842	-12.8703	0	2.70484	1.00941	0	0	1.5014	0	0	0	0	0	1.5014
Day0.1_ACGGAGATCGAGCCCA	18.5648	3.99186	0	2.359	1.07024	0	0	1.57529	0	0	0	0	0	2.359
Day0.1_ACGGCCAAGATGGCGT	-8.67925	-27.1802	0	1.71503	0	0	0	0	0	0	0	0	0	0
Day0.1_ACGGCCAAGCTGAAAT	8.01346	-16.46	0	2.41072	1.4772	0	0	2.04915	0	0	0	0	0	0
Day0.1_ACGGCCAAGGAGTAGA	-1.1095	-16.3824	0	3.12587	0	0	0	2.59865	0	0	0	0	0	0
Day0.1_ACGGCCAAGTGAATTG	23.9745	-8.41297	0	2.59005	1.96924	0	0	2.59005	0	0	0	0	0	0
Day0.1_ACGGCCACATGCAATC	22.1357	-13.4731	0	0	0	0	0	2.66259	0	0	0	0	0	0
Day0.1_ACGGCCAGTCACACGC	16.2596	-3.41905	0	1.61136	2.19936	0	0	1.61136	0	0	0	0	0	0
Day0.1_ACGGCCAGTCCGCTGA	13.8164	-10.7575	0	2.05893	1.48587	0	0.996728	0	0	0	0	0	0	0.996728
Day0.1_ACGGCCAGTGCTAGCC	21.6691	-3.91242	0	2.05983	0	0	0	0	0	0	0	0	0	1.48666
Day0.1_ACGGCCAGTGTGACGA	8.40782	-18.6691	0	0	0	0	0	2.06402	0	0	0	0	0	2.06402
Day0.1_ACGGCCAGTTAGATGA	21.4034	-16.758	0	3.07776	1.32476	0	1.32476	0.867371	0	0	0	0	0	0
Day0.1_ACGGCCAGTTTACTCT	14.8677	-14.1533	0	2.14051	0	1.25312	0	2.14051	0	0	0	0	0	0
Day0.1_ACGGCCATCAACACAC	20.4704	-0.721475	0	0	2.1958	0	0	0	0	0	0	0	0	0
Day0.1_ACGGCCATCAGCACAT	16.3168	0.374698	0	0	0	0	0	2.67382	0	0	0	0	0	0
Day0.1_ACGGCCATCGACCAGC	5.63314	1.95513	0	0	0	2.29221	0	0	0	0	0	0	0	0
Day0.1_ACGGCCATCGCACTCT	18.9558	3.75106	0	1.53522	1.03715	0	1.03715	1.53522	0	0	0	0	0	0
Day0.1_ACGGCCATCTAACCGA	-5.25911	-30.5054	0	2.49361	0	0	1.04761	0	0	0	0	0	0	0
Day0.1_ACGGCCATCTAACTGG	-17.0436	-16.0576	0	0	0	0	0	0	0	0	0	0	0	0
Day0.1_ACGGCCATCTCGGACG	-7.1156	-18.7883	0	2.07126	1.49681	0	1.49681	2.43381	0	0	0	0	0	0
Day0.1_ACGGCCATCTGCAGTA	26.9153	-7.12832	0	0	1.13639	1.99423	0	1.13639	0	0	0	0	0	1.65461
Day0.1_ACGGGCTAGCTGTCTA	7.12324	-16.7802	0	2.01067	0	1.44318	1.44318	2.63452	0	0	0	0	0	1.44318
Day0.1_ACGGGCTAGTGTCTCA	6.9517	-18.5456	0	1.85101	0	0	0	2.66831	0	0	0	0	0	1.30376
Day0.1_ACGGGCTCAAGTACCT	8.28124	-12.4497	0	2.5372	0	1.20262	0	1.20262	0	0	0	0	0	1.20262
Day0.1_ACGGGCTCAAGTCTGT	18.9719	-3.74022	0	2.85795	1.45516	0	0	0	2.02423	0	0	0	0	0
Day0.1_ACGGGCTCACGTCTCT	3.58533	-10.2152	0	3.6784	0	0	0	3.0931	0	0	0	0	0	0
Day0.1_ACGGGCTCAGCTGTGC	19.6915	-13.1084	0	0	0	1.28891	0	1.8338	1.28891	0	0	0	0	1.28891
Day0.1_ACGGGCTGTCATCGGC	22.7967	-10.2137	0	2.90125	2.00806	0	0	0	1.14728	0	1.14728	0	0	0
Day0.1_ACGGGCTGTCCTAGCG	26.521	-1.75813	0	1.62041	0	1.62041	0	2.20941	0	0	0	0	0	0
Day0.1_ACGGGCTGTCGTTGTA	9.02295	-17.2544	0	2.32512	1.40511	1.96739	0	2.58806	0	0	0	0	0	1.40511
Day0.1_ACGGGCTGTTCCACGG	3.49892	-21.5407	0	1.77753	0	0	1.24058	1.77753	0	0	0	0	0	0
Day0.1_ACGGGCTGTTGGTGGA	13.2324	-9.63006	0	2.51441	2.1486	1.56579	0	1.56579	0	0	0	0	0	0
Day0.1_ACGGGCTGTTTACTCT	8.38011	-22.2156	0	2.67056	0	0	0	2.67056	0	0	0	0	0	0
Day0.1_ACGGGCTTCATCGGAT	-9.31307	-22.7561	0	3.14214	0	0	0	0	0	0	0	0	0	0
Day0.1_ACGGGCTTCATCTGTT	-9.27591	-18.5901	0	2.40734	0	0	0	0.987334	0	0	0	0	0	0
Day0.1_ACGGGCTTCCCTAACC	19.8352	9.12876	0	2.1456	0	0	0	2.1456	2.1456	0	0	0	0	2.1456
Day0.1_ACGGGCTTCCGCATCT	-3.83589	-9.45577	0	2.71433	0	1.01588	0	2.44849	0	0	0	0	0	1.01588
Day0.1_ACGGGCTTCCTGCCAT	13.5202	1.0494	0	0	0	0	0	2.21739	0	0	0	0	0	0
Day0.1_ACGGGCTTCCTTGCCA	9.53353	0.35773	0	1.62138	1.31015	0	0	2.21049	1.31015	0	0	0	0	0
Day0.1_ACGGGCTTCGATCCCT	4.14908	-4.39546	0	1.24849	1.24849	1.78678	0	0	0	0	0	0	0	1.24849
Day0.1_ACGGGCTTCTATCCTA	-0.712965	-24.305	0	2.27465	1.50181	1.00974	0	2.5813	0	0	0	0	0	0
Day0.1_ACGGGCTTCTCCAACC	2.29626	-12.5471	0	1.64324	0	0	0	3.08463	0	0	0	0	0	0
Day0.1_ACGGGCTTCTTTAGTC	1.1313	-17.3329	0	0	0	0	0	1.47512	0	0	0	0	0	1.47512
Day0.1_ACGGGTCAGAAACCTA	20.6663	8.18205	0	0	0	0	0	0	0	0	0	0	0	0
Day0.1_ACGGGTCAGAGTACAT	-3.15149	-21.3697	0	0	0	1.47045	0	0	0	0	0	0	0	0
Day0.1_ACGGGTCAGGCTAGAC	5.34635	2.18303	0	0	2.46408	0	0	2.46408	0	0	0	0	0	0
Day0.1_ACGGGTCAGGGATACC	4.707	-19.4707	0	1.54399	0	0	0	1.54399	0	0	0	0	0	0
Day0.1_ACGGGTCAGTCGTACT	17.9983	-19.2153	0	1.68774	0	0	0	2.92471	0	0	1.68774	0	0	1.68774
Day0.1_ACGGGTCAGTTCGCAT	23.2683	-11.4987	0	2.22545	0	0	0	0	0	0	0	0	0	0
Day0.1_ACGGGTCCAAGGTTTC	2.49593	-4.93132	0	2.81582	1.28587	1.28587	0	1.28587	0	0	0	0	0	1.28587
Day0.1_ACGGGTCCACAACGCC	3.83937	-15.9502	0	2.73228	1.52431	0	0	2.46605	0	0	0	1.52431	0	0
Day0.1_ACGGGTCCACCGCTAG	11.8566	-23.4188	0	2.04856	1.17935	0	1.17935	0	0	0	0	0	0	0
Day0.1_ACGGGTCCACGGATAG	-18.8251	-17.8293	0	0	0	0	0	0	0	0	0	0	0	0
Day0.1_ACGGGTCCACGGCCAT	-15.6208	-15.6964	0	2.90044	0	0	0	0	0	0	0	0	0	2.90044
Day0.1_ACGGGTCCACTGTTAG	-6.44721	-16.9433	0	3.13533	1.32163	0	0	1.32163	0	0	0	0	0	0
Day0.1_ACGGGTCCATAGAAAC	-4.56967	-23.9045	0	1.55864	0	1.55864	1.55864	0	0	0	0	0	0	0
Day0.1_ACGGGTCCATCGATGT	23.7426	-10.5028	0	0	0	1.68415	0	1.68415	0	0	0	0	0	2.65068
Day0.1_ACGGGTCCATCGGAAG	10.6005	0.283178	0	1.98768	2.2405	0	0	0	0	0	0	1.13125	0	0
Day0.1_ACGGGTCCATGGGAAC	15.1254	-15.8278	0	2.44271	1.50439	1.50439	1.50439	1.50439	0	0	0	0	0	1.50439
Day0.1_ACGGGTCCATGTAAGA	12.6866	1.62605	0	1.60466	0	0	0	2.55943	0	0	0	0	0	0
Day0.1_ACGGGTCGTATTCTCT	7.76093	-11.1458	0	2.33996	0	0	0	1.73879	0	0	0	0	0	0
Day0.1_ACGGGTCGTTGTGGAG	14.9302	-15.8372	0	3.60665	0	0	0	2.73026	0	0	0	0	0	0
Day0.1_ACGGGTCTCAAACCGT	-6.18095	-11.9314	0	1.72614	0	0	0	2.07045	0	0	0	0	0	0
Day0.1_ACGGGTCTCAGAGGTG	-18.8273	-17.9044	0	0	0	1.7972	0	2.40383	0	0	0	0	0	1.7972
Day0.1_ACGGGTCTCAGCTCTC	-6.50688	-26.2905	0	2.88654	1.13668	0	1.13668	0	0	0	1.13668	0	0	1.13668
Day0.1_ACGGGTCTCCCACTTG	-11.9935	-9.91767	0	2.58664	2.58664	0	0	2.58664	0	0	0	0	0	0
Day0.1_ACGGGTCTCCGCGTTT	15.32	-13.8456	0	1.4856	2.05864	0	1.4856	0	0	0	0	0	0	1.4856
Day0.1_ACGGGTCTCGGGAGTA	-15.3889	-17.63	0	0	0	0	0	0	0	0	0	2.25929	0	0
Day0.1_ACGGGTCTCGTACGGC	-7.3862	-11.8634	0	3.76836	0	0	0	2.30918	0	0	0	0	0	1.39179
Day0.1_ACGTCAAAGAGACGAA	8.25804	-23.8581	0	3.35329	2.14316	1.25527	2.14316	1.79468	0	0	0	1.25527	0	0
Day0.1_ACGTCAAAGTCGCCGT	3.49358	-3.23161	0	2.9918	1.42397	0	0	0	0	0	0	0	0	0
Day0.1_ACGTCAAAGTGTCCAT	15.8497	-14.579	0	2.5352	0	1.5837	0	2.16859	0	0	0	0	0	0
Day0.1_ACGTCAACAAGCGATG	20.6267	-16.0724	0	2.27506	0	0	0	0	0	0	0	0	0	0
Day0.1_ACGTCAACAATGTTGC	14.0238	-19.0471	0	2.52845	0	1.35674	0	0	0	0	0	0	0	0
Day0.1_ACGTCAACACAAGACG	19.1933	4.74	0	0	0	1.58033	0	2.53128	0	0	0	0	0	0
Day0.1_ACGTCAACACAGAGGT	17.7862	-14.7987	0	2.22508	0	0	0	2.59386	0	0	0	0	0	0
Day0.1_ACGTCAACAGTCTTCC	3.41957	-15.7295	0	2.86385	1.32304	1.32304	0	1.87328	0	0	0	0	0	1.32304
Day0.1_ACGTCAACATATGCTG	-2.04475	-12.3054	0	3.69681	0	0	0	2.64661	0	0	0	0	0	0
Day0.1_ACGTCAACATGTAGTC	-2.32061	-13.4235	0	1.77082	0	0	0	3.02056	0	0	0	0	0	0
Day0.1_ACGTCAACATTAGCCA	19.3819	-14.8128	0	3.02358	0	1.23709	0	2.12067	0	0	0	0	0	1.77345
Day0.1_ACGTCAAGTACAGCAG	5.04679	-28.4459	0	1.48218	1.48218	0	1.48218	0	0.993718	0	0	0	0	0
Day0.1_ACGTCAAGTACGACCC	-5.66615	-11.2533	0	1.80543	0	0	1.26449	2.61787	0	0	0	0	0	0
Day0.1_ACGTCAAGTCCCGACA	22.1476	-13.1607	0	1.77163	0	1.77163	0	3.02148	0	0	0	0	0	0
Day0.1_ACGTCAAGTCCTAGCG	0.261387	-5.09771	0	0	0	0	0	2.5776	0	0	0	0	0	0
Day0.1_ACGTCAAGTGTTCGAT	-15.2008	-12.4196	0	0	0	0	0	3.69681	0	0	0	0	0	0
Day0.1_ACGTCAAGTTGCCTCT	6.50505	-18.3693	0	3.16383	0	0	0	2.01151	0	0	0	0	0	0
Day0.1_ACGTCAATCAGCATGT	13.335	-6.02932	0	2.08904	2.08904	0	0	2.45236	0	0	0	0	0	1.51261
Day0.1_ACGTCAATCCGCATCT	7.38272	-11.2383	0	2.89171	0	0	1.4827	0	0	0	1.4827	0	0	0
Day0.1_ACGTCAATCCTTTACA	6.9335	-20.7282	0	2.66277	1.06648	1.06648	0	2.78754	0	0	0	0	0	0
Day0.1_ACGTCAATCGCGTTTC	-1.28465	-27.343	0	2.48374	0	0	1.32082	2.06258	0.86426	0	0	0	0	0
Day0.1_ACGTCAATCGGTGTTA	5.09509	-2.03259	0	2.07005	0	0	0	2.43254	0	0	0	0	0	2.07005
Day0.1_ACGTCAATCGTACCGG	13.9655	-8.41963	0	2.9796	0	0	0	0	0	0	0	0	0	0
Day0.1_ACGTCAATCTACCAGA	-15.2818	-12.3612	0	0	0	0	0	2.77212	0	0	0	0	0	0
Day0.1_ACTATCTAGCGTTGCC	6.15852	-23.5187	0	2.32484	0	0	0	0	0	0	0	0	0	0
Day0.1_ACTATCTAGCTGCGAA	-16.8622	-16.0913	0	0	0	0	0	0	0	0	0	2.72425	0	0
Day0.1_ACTATCTAGTCGCCGT	17.0476	-15.8501	0	2.44487	0	0	0	0	0	0	0	0	0	0
Day0.1_ACTATCTAGTGGTAAT	-16.5589	-17.4536	0	0	0	0	0	2.28425	0	0	0	0	0	0
Day0.1_ACTATCTCACAGACAG	12.7939	-19.2316	0	2.05014	1.1806	1.1806	0	2.05014	0	0	0	0	0	0
Day0.1_ACTATCTCACCACGTG	10.2849	-3.21069	0	3.02941	0	2.18313	0	0	0	0	0	0	0	2.18313
Day0.1_ACTATCTCACTGTCGG	-15.9843	-17.6863	0	0	0	0	0	3.03129	0	0	0	0	0	0
Day0.1_ACTATCTCAGATGGGT	6.3641	-16.5184	0	2.97636	0	0	0	2.80418	0	0	0	0	0	0
Day0.1_ACTATCTCATGAAGTA	-8.62424	-25.0743	0	3.1391	0	0	0	1.54341	1.54341	0	0	0	0	2.12359
Day0.1_ACTATCTGTAAACGCG	-6.07228	-25.2241	0	3.52193	1.31841	0	0	0	0	0	0	0	0	0
Day0.1_ACTATCTGTAATAGCA	-7.28469	-28.2055	0	2.98776	1.42075	0	0	1.98519	0	0	0	0	0	0
Day0.1_ACTATCTGTACTTGAC	-6.66927	-16.317	0	3.00903	0	0	0	0	0	0	0	0	0	0
Day0.1_ACTATCTGTAGCGTGA	2.08065	-29.0197	0	2.73915	0.895021	0.895021	0.895021	2.53204	0.895021	0	0	0	0	0.895021
Day0.1_ACTATCTGTCTCTTAT	20.982	-8.80619	0	0	0	0	0	1.63988	0	0	0	0	0	1.63988
Day0.1_ACTATCTGTTCCATGA	16.1523	-18.4866	0	2.07247	2.07247	0	2.07247	2.07247	0	0	0	0	0	0
Day0.1_ACTATCTTCAGCAACT	-14.8875	-17.012	0	0	2.28982	0	0	0	0	0	0	0	0	0
Day0.1_ACTATCTTCATGCAAC	4.7557	-3.39228	0	1.65409	0	0	0	2.6163	0	0	0	0	0	0
Day0.1_ACTATCTTCCTAGGGC	12.4539	-12.22	0	3.07159	0	0	0	3.74129	0	0	0	0	0	1.81548
Day0.1_ACTATCTTCGGCGCAT	5.07442	-18.5628	0	3.33415	1.47746	1.47746	1.47746	2.67602	0	0	0	0	0	0
Day0.1_ACTATCTTCTCTAGGA	9.96656	-9.7272	0	2.13534	0	0	0	3.29989	0	0	0	0	0	2.13534
Day0.1_ACTATCTTCTTGCATT	10.2803	-10.7074	0	1.72995	0	1.72995	0	2.33027	0	0	0	1.72995	0	1.72995
Day0.1_ACTGAACAGACTAGAT	18.8888	-16.0222	0	2.58004	1.10953	0	0	3.4498	1.10953	0	1.10953	0	0	1.10953
Day0.1_ACTGAACAGATGTTAG	18.98	-16.975	0	1.66321	1.14362	0	0	2.45879	0	0	0	0	0	1.66321
Day0.1_ACTGAACAGGCCGAAT	21.2997	-8.33253	0	2.45488	1.14072	0	0	1.14072	0	0	0	1.14072	0	1.14072
Day0.1_ACTGAACAGTAATCCC	7.58249	-16.254	0	2.51772	0	0	1.56864	1.90213	0	0	0	0	0	0
Day0.1_ACTGAACAGTCCGTAT	-0.595747	-18.3111	0	2.52	1.34993	0	0	2.52	0	0	0	0	0	0
Day0.1_ACTGAACCAAGCCATT	-18.2312	-17.2982	0	0	0	0	0	0	0	0	0	0	0	0
Day0.1_ACTGAACCAATCCGAT	-17.2017	-15.4391	0	0	0	0	0	0	0	0	0	0	0	0
Day0.1_ACTGAACCACATTAGC	13.8252	-9.77534	0	2.57715	0	0	0	1.7688	1.23312	0	0	0	0	1.7688
Day0.1_ACTGAACCACGCGAAA	4.51367	-27.8778	0	2.02595	0	0	0	2.92076	0	0	0	0	0	0
Day0.1_ACTGAACCACGTAAGG	13.5812	-15.2822	0	3.41114	0	0	0	0	0	0	0	0	0	0
Day0.1_ACTGAACCAGCTTCGG	18.914	-15.1515	0	1.70446	1.17841	0	0	2.67382	0	0	0	0	0	1.17841
Day0.1_ACTGAACCAGGAACGT	-5.19968	-14.3694	0	1.93705	0	0	0	2.29328	0	0	0	0	0	0
Day0.1_ACTGAACCATCACGAT	27.3822	-6.68303	0	1.58896	2.17444	1.08157	0	0	0	0	0	0	0	1.58896
Day0.1_ACTGAACCATCGGAAG	-9.26239	-25.2181	0	2.96727	1.40441	0	0	1.96659	0	0	0	0	0	1.40441
Day0.1_ACTGAACCATGCCCGA	-9.88209	-24.8127	0	2.31082	0	0	0	1.39316	0	0	0	1.39316	0	0
Day0.1_ACTGAACGTACAGTGG	17.5537	0.554926	1.24023	2.7561	1.24023	1.24023	0	0	0	0	0	0	0	0
Day0.1_ACTGAACGTCGAGTTT	-15.122	-11.6521	0	0	0	0	0	0	0	0	0	0	0	2.90532
Day0.1_ACTGAACGTTAAGGGC	20.7787	-9.6969	0	2.45722	2.72325	0	0	0	0	0	0	0	0	1.51676
Day0.1_ACTGAACGTTCCATGA	5.88744	-22.1393	0	2.02139	1.68006	0	1.1578	1.1578	0	0	0	0	0	0
Day0.1_ACTGAACGTTCCGTCT	15.9837	3.83558	0	2.09012	1.01938	1.01938	0	0	1.01938	0	0	0	0	1.51358
Day0.1_ACTGAACGTTGAGTTC	26.1624	-3.01685	0	0	1.78968	2.39563	0	1.78968	0	0	0	0	0	0
Day0.1_ACTGAACTCCACGTTC	-9.17869	-23.3742	0	2.23037	0	0	1.32649	0	1.32649	0	0	0	0	0
Day0.1_ACTGAACTCCATGAAC	19.4198	-10.6565	0	2.15836	2.15836	2.15836	0	1.57453	0	0	0	0	0	2.15836
Day0.1_ACTGAACTCCCTTGCA	11.6209	-18.5647	0	2.98553	0	0	0	2.4631	0	0	0	0	0	1.85169
Day0.1_ACTGAACTCTTGCCGT	6.75022	-20.6714	0	1.66373	0	0	0	1.66373	1.14406	0	0	0	0	0
Day0.1_ACTGAGTAGCTAAACA	15.4487	-8.82977	0	0	1.91749	2.91298	0	1.91749	0	0	0	0	0	1.91749
Day0.1_ACTGAGTAGGATGGTC	22.4993	7.49469	0	2.9963	0	0	0	0	0	0	0	0	0	0
Day0.1_ACTGAGTAGGCAATTA	-21.5993	7.39326	0	3.61717	0	0	0	0	0	0	0	0	0	0
Day0.1_ACTGAGTAGGCTCATT	16.2851	2.975	0	2.04768	1.4759	2.04768	0	2.40918	0	0	0	0	0	1.4759
Day0.1_ACTGAGTAGGGCTTGA	15.8131	-18.6582	1.2687	2.41814	0	0	0	2.41814	0	0	0	0	0	1.81033
Day0.1_ACTGAGTAGTCGCCGT	18.4839	-5.96878	0	2.77212	1.79134	0	0	0	0	0	0	0	0	2.39744
Day0.1_ACTGAGTCAAGTTAAG	20.6394	-9.75278	0	3.14214	2.6597	0	1.69206	1.69206	0	0	0	0	0	1.69206
Day0.1_ACTGAGTCACGCGAAA	-4.14753	-10.8297	0	2.87658	0	0	1.55245	1.55245	0	0	0	0	0	0
Day0.1_ACTGAGTCAGCTGTTA	5.18619	-28.1095	0	2.92483	1.43643	0.956596	1.43643	0.956596	0	0	0	0	0	0.956596
Day0.1_ACTGAGTCAGGACGTA	12.5337	-20.5693	0	1.95766	1.10776	0	1.10776	2.72084	0	0	0	0	0	0
Day0.1_ACTGAGTCAGGGTACA	8.45935	-16.1196	0	2.76512	0	0	0	0	0	0	0	0	0	1.55186
Day0.1_ACTGAGTCATAACCTG	-7.60198	-2.60171	0	0	0	0	0	0	0	0	0	0	0	0
Day0.1_ACTGAGTCATATGAGA	15.3928	2.45539	0	2.25981	1.35077	1.90521	0	2.25981	0	0	0	0	0	1.35077
Day0.1_ACTGAGTCATGCCCGA	6.53372	-21.5556	0	0	0	0	0	0.915541	0	0	0	0.915541	0	0
Day0.1_ACTGAGTCATGGGACA	6.32804	-11.3245	0	1.98208	0	0	0	0	0	0	0	0	0	0
Day0.1_ACTGAGTCATGTCTCC	-6.0057	-16.645	0	1.94471	1.94471	0	0	2.56366	0	0	0	0	0	0
Day0.1_ACTGAGTGTATATGAG	13.4985	-10.9699	0	1.57271	2.15634	1.57271	0	0	0	0	0	0	0	0
Day0.1_ACTGAGTGTATATGGA	-5.32733	-13.8497	0	2.35077	0	0	0	1.42661	0	0	0	0	0	1.42661
Day0.1_ACTGAGTGTATCTGCA	17.064	-17.3872	0	2.00397	0	0	0	0	0	0	0	0	0	2.00397
Day0.1_ACTGAGTGTCTGATCA	-14.7872	-10.8212	0	0	0	0	0	0	0	0	0	0	0	0
Day0.1_ACTGAGTTCCAATGGT	26.7866	-6.14713	0	1.95923	2.31656	0	0	0	0	0	1.39796	0	0	1.95923
Day0.1_ACTGAGTTCCTCTAGC	15.3049	1.75663	0	2.0804	1.50493	1.50493	0	2.44335	0	0	0	0	0	2.0804
Day0.1_ACTGAGTTCTACTCAT	17.01	0.495883	0	1.71298	0	0	0	1.71298	0	0	0	0	0	0
Day0.1_ACTGAGTTCTTCTGGC	18.9192	-14.6016	0	2.31751	1.82918	0.83603	0	0	0	0	0	0	0	1.59363
Day0.1_ACTGAGTTCTTGGGTA	16.7932	-2.96867	0	0	0	0	0	0	0	0	0	0	0	1.64425
Day0.1_ACTGATGAGAATCTCC	16.1817	-14.003	0	0	0	1.68558	0	0	0	0	0	0	0	0
Day0.1_ACTGATGAGACACTAA	21.0797	-7.14673	0	0	1.375	0	1.375	0	0	0	0	0	0	1.375
Day0.1_ACTGATGAGAGGACGG	-2.98928	-8.8499	0	2.4926	1.32791	0	0	3.14352	0	0	0	0	0	0
Day0.1_ACTGATGAGCTGCAAG	27.7623	-3.51575	0	2.44175	0	2.44175	0	0	0	0	0	0	0	0
Day0.1_ACTGATGAGGCATGTG	-4.75783	-9.48299	0	2.98878	0	0.998673	0	3.2191	0	0	0	0	0	0.998673
Day0.1_ACTGATGAGGCTCAGA	-1.85705	-7.57374	0	3.38528	0	1.42781	0	0	0	0	0	0	0	0
Day0.1_ACTGATGAGGTGATAT	16.221	-9.13472	0	2.72239	0	1.90012	1.34634	0	0	0	0	0	0	0
Day0.1_ACTGATGAGTAGGCCA	-5.68436	-29.1865	0	2.69373	1.19325	0	0	1.19325	0	0	0	0	0	0
Day0.1_ACTGATGAGTCCGGTC	3.36503	-3.57606	0	3.51193	1.73071	0	0	3.51193	0	0	0	0	0	0
Day0.1_ACTGATGAGTTGAGTA	-3.49089	-16.0708	0	2.2748	0	0	1.67952	1.67952	0	0	0	1.67952	0	0
Day0.1_ACTGATGCAAGCGAGT	3.84081	-25.3997	0	3.11467	0	0	0	2.10112	0	0	0	0	0	0
Day0.1_ACTGATGCACAGTCGC	12.2992	-13.4475	0	3.44763	2.41072	0	1.26285	3.1705	0	0	0	1.80352	0	0
Day0.1_ACTGATGCACTGTCGG	26.4454	-7.81558	0	1.75324	0.952079	1.43083	0.952079	0.952079	0	0	0	0	0	0.952079
Day0.1_ACTGATGCATAAGACA	12.8522	-4.03892	0	0	0	0	2.04329	2.04329	0	0	0	0	0	0
Day0.1_ACTGATGCATGGTCTA	-5.95644	-9.01585	0	2.89679	2.25738	0	1.66373	3.7794	0	0	0	0	0	0
Day0.1_ACTGATGCATTGGTAC	27.3093	-3.12972	0	1.6751	1.6751	2.26992	1.15363	0	0	0	1.15363	0	0	2.0161
Day0.1_ACTGATGGTCAACTGT	5.71953	-11.9226	0	3.30304	0	0	0	3.30304	0	0	0	0	0	0
Day0.1_ACTGATGGTCATATGC	8.19168	-19.8462	0	2.76911	1.14261	0	1.14261	2.00213	0	0	0	0	0	0
Day0.1_ACTGATGGTCCAGTAT	18.4817	-11.8176	1.85532	1.85532	2.84382	0	0	0	0	0	0	0	0	0
Day0.1_ACTGATGGTGACTCAT	-2.36892	-17.2396	0	2.68903	0	0	0	0	0	0	0	0	0	0
Day0.1_ACTGATGGTGTTCTTT	-8.35797	-27.6703	0	1.91897	0	0	0	1.36276	0	0	0	0	0	2.27428
Day0.1_ACTGATGGTTTGACAC	-1.22963	-27.1475	0	3.17876	0	0	1.01904	2.71894	0	0	0	0	0	1.01904
Day0.1_ACTGATGTCAAACCGT	16.9086	-3.76232	0	2.12003	2.12003	1.23657	0	1.23657	0	0	0	0	0	1.77285
Day0.1_ACTGATGTCCACTCCA	-0.812036	-29.5332	0	1.36515	0	1.36515	0	0	1.92171	0	0	0	0	0
Day0.1_ACTGATGTCCCTGACT	19.5572	-14.1128	0	2.96163	0	0	1.28606	1.28606	0	0	0	1.28606	0	1.83049
Day0.1_ACTGATGTCGGATGTT	11.4103	-19.2188	0	1.59269	1.59269	0	0	1.59269	1.59269	0	1.59269	0	0	2.1786
Day0.1_ACTGATGTCTTGTACT	-0.529582	-10.9937	0	2.97049	0	0	0	2.69975	0	0	0	0	0	0
Day0.1_ACTGCTCAGACTAGAT	9.66119	-4.63074	0	3.94789	0	0	0	2.99871	0	0	0	0	0	0
Day0.1_ACTGCTCAGCGAGAAA	14.8622	-14.9829	0	3.17537	0	0	0	3.00137	1.57332	0	0	1.57332	0	0
Day0.1_ACTGCTCAGGATGGTC	-9.03916	-21.5579	0	1.86663	1.0375	0	0	0	0	0	0	0	0	1.0375
Day0.1_ACTGCTCAGGTGCTTT	15.6493	-18.0112	0	2.79996	2.16585	0	2.16585	2.79996	0	0	0	0	0	1.58124
Day0.1_ACTGCTCAGTGTACGG	-4.44323	-20.7788	0	2.20904	1.62008	2.20904	0	1.62008	0	0	0	0	0	2.20904
Day0.1_ACTGCTCAGTGTTTGC	5.05724	1.07703	0	0	0	0	0	0	0	0	0	0	0	0
Day0.1_ACTGCTCAGTTGTCGT	16.1601	-16.359	0	2.57274	0	0	0	1.61619	0	0	0	0	0	0
Day0.1_ACTGCTCCAAGTTCTG	21.9665	-4.87055	0	1.54981	0	2.13075	0	1.54981	0	0	0	0	0	2.76268
Day0.1_ACTGCTCCACCAGTTA	11.5607	-1.09769	0	0	1.93934	0	0	0	0	0	0	0	0	0
Day0.1_ACTGCTCCAGCTGGCT	15.8172	-16.2158	0	2.17168	1.58648	0	0	2.80615	0	0	0	1.58648	0	1.58648
Day0.1_ACTGCTCCATACTACG	-15.6321	-17.4229	0	0	0	0	0	0	0	0	0	0	0	0
Day0.1_ACTGCTCCATTCCTGC	7.58534	-18.0535	0	2.80505	0	1.16885	1.16885	2.03534	1.16885	0	0	0	0	1.69315
Day0.1_ACTGCTCGTACCGGCT	15.2622	-13.9957	0	2.13304	0	1.55186	0	0	0	0	0	0	0	1.55186
Day0.1_ACTGCTCGTACCGTAT	5.21797	2.09249	0	2.18874	0	0	0	2.55613	0	0	0	0	0	0
Day0.1_ACTGCTCGTAGCGATG	-6.52445	-26.8351	0	2.47497	0	0	1.53194	1.53194	1.53194	0	0	0	0	0
Day0.1_ACTGCTCGTGACAAAT	6.57637	-0.591086	0	0	0	0	0	4.10499	0	0	0	0	0	0
Day0.1_ACTGCTCGTGCGGTAA	11.247	-2.75905	0	0	0	0	0	2.43223	0	0	0	0	0	2.43223
Day0.1_ACTGCTCGTGTGGCTC	-2.88245	-9.19479	0	3.58834	0	0	0	1.50794	1.50794	0	0	0	0	0
Day0.1_ACTGTCCAGACAGACC	-22.511	-8.90304	0	2.85455	3.91402	0	0	0	0	0	0	0	0	2.85455
Day0.1_ACTGTCCAGAGCAATT	20.0349	3.80589	0	1.9267	1.36951	0	1.9267	0	0	0	0	0	0	0
Day0.1_ACTGTCCAGCGTAGTG	-5.28382	-21.2668	0	3.50995	1.44566	0	0	0	0	0	0	0	0	0
Day0.1_ACTGTCCAGCGTGAGT	5.65636	1.61365	0	2.46212	0	0	0	0	0	0	0	0	0	0
Day0.1_ACTGTCCAGCTCAACT	15.8125	3.08569	0	1.69423	0	0	0	0	0	0	0	0	0	0
Day0.1_ACTGTCCAGGAATCGC	13.8112	-15.7345	0	1.52402	0	0	0	1.52402	0	0	0	0	0	1.52402
Day0.1_ACTGTCCAGGCTCATT	21.3704	-7.07824	0	0	0	1.24426	1.78183	1.78183	0	0	0	1.24426	0	0
Day0.1_ACTGTCCAGGGAACGG	-7.78652	-29.3691	0	2.70999	0	0	0	0	1.33654	0	0	0	0	0
Day0.1_ACTGTCCCAATCAGAA	7.50361	-16.8622	0	1.4759	1.4759	0	1.4759	2.88339	0	0	0	0	0	1.4759
Day0.1_ACTGTCCCAATGGAGC	3.9926	-11.0326	0	3.32409	0	0	0	2.66632	1.46942	0	0	0	0	0
Day0.1_ACTGTCCGTAATCACC	-15.7326	-17.9575	0	0	0	0	0	0	0	0	0	0	0	0
Day0.1_ACTGTCCGTAGCGTGA	-1.90229	-20.4888	0	2.45937	1.14406	0	1.14406	2.45937	0	0	0	0	0	1.14406
Day0.1_ACTGTCCGTATAGGGC	8.69584	-24.1202	0	1.02302	0	0	1.02302	1.51801	0	0	0	0	0	1.51801
Day0.1_ACTGTCCGTCAAGCGA	2.06539	-14.8867	0	2.20509	2.57311	0	0	1.61652	0	0	0	1.61652	0	0
Day0.1_ACTGTCCGTCGTTGTA	-5.60637	-10.8994	0	3.77021	0	0	0	2.53057	0	0	0	0	0	0
Day0.1_ACTGTCCGTCTCGTTC	13.4934	-14.0394	0	2.28637	0	0	1.3728	0	0	0	0	0	0	1.93047
Day0.1_ACTGTCCGTGTCGCTG	17.6814	-14.6057	1.18279	2.95009	1.18279	1.70963	0	3.16271	0	0	0	0	0	0
Day0.1_ACTGTCCGTTAAGGGC	14.1058	1.98684	0	0	0	0	0	0	0	0	0	0	0	0
Day0.1_ACTGTCCGTTCCCTTG	24.06	-11.1728	0	2.86593	1.04402	0	0	1.04402	0	0	0	0	0	0
Day0.1_ACTGTCCTCACATAGC	19.8958	-5.453	0	1.96369	0	0	0	0	0	0	0	0	0	0
Day0.1_ACTGTCCTCAGTCCCT	-7.37223	-22.5965	0	2.93926	0	0	0	2.09934	0	0	0	0	0	0
Day0.1_ACTGTCCTCCCTAACC	0.0835637	-17.7429	0	1.35375	0	0	0	1.35375	1.90863	0	0	0	0	1.35375
Day0.1_ACTGTCCTCCGGGTGT	-9.7258	-25.9658	0	1.99955	0	0	1.43338	0	0	0	0	0	0	1.43338
Day0.1_ACTGTCCTCGCTTGTC	24.8514	-9.43035	0	1.80607	1.26504	1.26504	0	1.80607	0	0	0	0	0	1.80607
Day0.1_ACTGTCCTCTTGCCGT	19.595	-3.80565	0	1.63687	2.59654	1.63687	0	0	0	0	0	0	0	0
Day0.1_ACTTACTAGAGCTGCA	5.65107	-10.3545	0	1.73071	0	0	0	2.33111	0	0	0	0	0	0
Day0.1_ACTTACTAGAGGTTAT	27.0373	-8.13608	0	0	0	0	0	0	0	0	0	0	0	1.57819
Day0.1_ACTTACTAGCGTAATA	5.06768	1.96091	0	2.98911	0	0	0	3.65677	0	0	0	0	0	0
Day0.1_ACTTACTAGGAATCGC	19.302	-14.1525	0	1.38795	1.38795	0	0	1.9478	0	0	0	0	0	1.38795
Day0.1_ACTTACTAGTAACCCT	-0.566443	-29.7178	0	2.00955	2.00955	0	0	2.63332	0	0	0	0	0	0
Day0.1_ACTTACTCAAGTAATG	-15.4316	-11.7448	0	0	0	0	0	4.03704	0	0	0	0	0	0
Day0.1_ACTTACTCAATGTAAG	13.3982	-17.3695	0	2.81061	1.41683	0	0	2.98286	0	0	0	0	0	0
Day0.1_ACTTACTCACTCTGTC	12.4592	2.21616	0	0	1.78595	0	0	0	0	0	0	0	0	0
Day0.1_ACTTACTCACTGCCAG	-0.609715	-19.2179	0	2.28504	0	0	1.3717	2.28504	0	0	0	0	0	0
Day0.1_ACTTACTCAGCCTATA	13.1799	-16.1492	0	2.44527	0	0	0	2.44527	0	0	0	1.50657	0	1.50657
Day0.1_ACTTACTCAGCTCGAC	-14.3345	-10.5538	0	0	2.25165	2.25165	0	2.25165	2.25165	0	0	0	0	0
Day0.1_ACTTACTCATCCCACT	20.1754	-6.84299	0	2.09214	0	2.4556	0	0	0	0	0	0	0	0
Day0.1_ACTTACTCATGCAATC	3.83709	-1.96395	0	2.45918	1.30123	0	0	2.1996	1.30123	0	1.30123	0	0	1.30123
Day0.1_ACTTACTCATTATCTC	23.0272	7.18999	0	0	0	0	0	0	0	0	0	0	0	2.83623
Day0.1_ACTTACTGTACCATCA	-15.5175	-11.6598	0	3.42772	0	0	0	0	0	0	0	0	0	0
Day0.1_ACTTACTGTGACGCCT	-15.3679	-17.2139	0	0	0	0	0	0	0	0	0	0	0	0
Day0.1_ACTTACTGTGAGTATA	11.2163	0.217413	0	1.55421	0	1.55421	0	1.55421	0	0	0	0	0	1.88662
Day0.1_ACTTACTGTGATGATA	-0.839216	-10.382	0	0	0	0	0	3.01179	0	0	0	0	0	0
Day0.1_ACTTACTTCACGCGGT	6.08739	-23.3822	0	1.34403	0	0	0	0	0	0	0	0	0	0
Day0.1_ACTTACTTCCCACTTG	13.0928	1.69582	0	3.33462	0	1.38817	0	1.94806	1.38817	0	0	0	0	1.38817
Day0.1_ACTTACTTCCTTGCCA	5.18732	-13.0679	0	2.71279	0	0	0	2.71279	0	0	0	0	0	0
Day0.1_ACTTACTTCGGCGCTA	6.63322	-26.7956	0	2.79634	0	0	0	1.72551	0	0	0	0	0	0
Day0.1_ACTTGTTAGACTAAGT	27.9751	-5.45632	0	2.12716	0	0	0	0	0	0	0	0	0	0
Day0.1_ACTTGTTAGACTAGAT	-15.9079	-17.3882	0	0	0	0	0	0	0	0	0	0	0	0
Day0.1_ACTTGTTAGATCCCGC	5.05875	-1.20142	0	2.92876	1.69122	0	0	2.12547	0	0	0	0	0	0
Day0.1_ACTTGTTAGCAGATCG	-4.63129	-5.00249	0	3.02801	0	0	0	2.38214	0	0	0	0	0	0
Day0.1_ACTTGTTAGGAATCGC	20.7148	-1.36398	0	0	0	0	0	1.72122	1.72122	0	0	0	0	0
Day0.1_ACTTGTTAGTACGACG	19.2369	-11.3158	0	3.10802	1.66304	0	0	1.66304	0	0	0	0	0	0
Day0.1_ACTTGTTAGTCCAGGA	2.94088	-20.1762	0	2.94514	0	1.81591	0	2.62949	0	0	0	1.2735	0	0
Day0.1_ACTTGTTAGTGGACGT	18.0099	-8.40676	0	1.45616	2.02537	0	0	0	0	0	0	0	0	0
Day0.1_ACTTGTTCAAAGAATC	5.58017	-27.9812	0	2.65252	0	0	0	0	0	0	0	0	0	1.16261
Day0.1_ACTTGTTCACCCAGTG	-5.88582	-28.7582	0	2.9407	1.70152	0	1.70152	0	0	0	0	0	0	0
Day0.1_ACTTGTTCACCCTATC	10.1543	-7.41752	0	2.92513	0	0	0	1.51013	0	0	0	0	0	1.51013
Day0.1_ACTTGTTCACGGTAGA	8.77086	-8.54108	0	2.23285	0	2.23285	0	0	0	0	0	0	0	0
Day0.1_ACTTGTTCAGTCACTA	5.26094	-1.05552	0	3.1001	0	0	0	0.967284	0.967284	0	0.967284	0	0	2.01799
Day0.1_ACTTGTTCAGTCGATT	22.9101	-10.4893	0	2.49378	1.54806	0	0	1.54806	0	0	0	0	0	0
Day0.1_ACTTGTTCAGTTAACC	19.9968	-0.527235	0	1.91997	1.91997	1.91997	0	0	0	0	0	0	0	0
Day0.1_ACTTGTTCATACTACG	-6.32139	-4.74361	0	0	0	0	0	2.53057	0	0	0	0	0	0
Day0.1_ACTTGTTCATATACCG	13.9821	-7.20973	0	3.18921	2.53644	0	0	3.40408	0	0	0	0	0	0
Day0.1_ACTTGTTCATCACGTA	18.9177	-18.9002	0	1.91749	0	2.5343	0	2.91298	0	0	0	0	0	1.91749
Day0.1_ACTTGTTGTAATCGTC	-11.692	-9.99227	0	0	0	0	0	0	0	0	0	0	0	0
Day0.1_ACTTGTTGTATAGGGC	-5.67709	-15.5434	0	2.34166	0	2.34166	0	2.98553	0	0	0	0	0	0
Day0.1_ACTTGTTGTATATGGA	19.826	-7.09742	0	3.38911	0	0	0	1.75324	0	0	0	0	0	0
Day0.1_ACTTGTTGTCGCATCG	-6.50841	-17.0601	0	2.12911	0	0	0	2.12911	0	0	0	0	0	0
Day0.1_ACTTGTTGTCTGCCAG	-0.350029	-22.2069	0	2.15364	0	0	0	0	0	0	0	0	0	0
Day0.1_ACTTGTTGTGCTCTTC	-18.396	-16.8846	0	0	0	0	0	0	0	0	0	0	0	0
Day0.1_ACTTGTTGTTCGCTAA	4.1919	-24.174	0	2.13064	0	1.24514	0	1.24514	0	0	0	0	0	1.24514
Day0.1_ACTTGTTGTTGACGTT	13.1751	-14.5032	0	2.42594	1.49012	0	0	2.06372	0	0	0	0	0	2.42594
Day0.1_ACTTGTTTCAATCTCT	0.475794	-9.19178	0	3.63018	0	0	0	2.58324	0	0	0	0	0	0
Day0.1_ACTTGTTTCCGTTGCT	-5.02712	-9.53875	0	3.00842	0	1.43728	0	0	0	0	0	1.43728	0	1.43728
Day0.1_ACTTGTTTCGTGGTCG	9.47607	-16.0789	0	0	0	0	0	1.65683	0	0	0	0	0	0
Day0.1_ACTTGTTTCTACTATC	-8.90842	-26.0605	0	2.6223	0	0	0	1.43314	0	0	0	0	0	0
Day0.1_ACTTGTTTCTCGATGA	15.5538	-16.705	0	1.97403	1.41094	1.41094	0	1.41094	0	0	0	0	0	1.41094
Day0.1_ACTTGTTTCTTGTATC	9.86642	0.380906	0	2.24528	0	0	0	1.80268	0	0	0	0	0	0
Day0.1_ACTTTCAAGCGTCAAG	-17.1176	-13.9205	0	3.59108	0	0	0	2.92513	0	0	0	0	0	0
Day0.1_ACTTTCAAGGCTATCT	5.74504	-6.62997	0	0	1.54981	0	0	2.49582	0	0	0	0	0	0
Day0.1_ACTTTCAAGTACGCGA	24.36	-4.88211	0	1.58989	0	0	0	0	0	0	0	0	0	2.17548
Day0.1_ACTTTCAAGTATTGGA	7.40176	-10.8076	0	0	1.70189	0	1.70189	2.6709	0	0	0	0	0	0
Day0.1_ACTTTCAAGTCTCAAC	24.1219	-3.89733	0	2.08935	2.08935	0	0	0	1.51289	0	0	0	0	1.51289
Day0.1_ACTTTCAAGTTACGGG	24.7053	-11.3409	0	2.35598	0.860385	0.860385	0	2.05673	0	0	0	0	0	1.31591
Day0.1_ACTTTCACAACGCACC	-14.8159	-11.7198	0	3.31638	0	2.65887	0	0	0	0	0	0	0	0
Day0.1_ACTTTCACAATACGCT	24.6337	-2.9689	0	0	1.55775	0	0	2.98268	0	0	0	0	0	0
Day0.1_ACTTTCACACGAAAGC	3.58999	-2.26114	0	3.0526	1.70152	0	0	1.17593	0	0	0	0	0	2.04426
Day0.1_ACTTTCACACGAGGTA	12.4468	-20.6212	0	1.96146	0	0	0	0	0	0	0	0	0	0.927198
Day0.1_ACTTTCACACTGCCAG	-15.5598	-12.9528	0	2.48198	0	0	0	3.80354	0	0	0	0	0	0
Day0.1_ACTTTCACAGGGATTG	11.8518	-3.32069	0	1.57453	0	0	0	0	0	0	0	0	0	0
Day0.1_ACTTTCACAGTTCCCT	4.91096	0.0186707	0	3.54751	0	0	0	2.88275	0	0	0	0	0	0
Day0.1_ACTTTCACATCCGGGT	-10.037	-24.6319	0	0	0	0	1.88504	0	0	0	0	0	0	1.33324
Day0.1_ACTTTCACATCGGAAG	-2.75622	-11.1139	0	2.85733	0	0	0	2.38407	1.45465	0	0	0	0	0
Day0.1_ACTTTCACATGTTCCC	-15.3283	-10.0728	0	0	3.04262	0	0	0	0	0	0	0	0	0
Day0.1_ACTTTCAGTAGAGGAA	-18.1602	-12.7612	0	0	0	0	0	0	0	0	0	0	0	0
Day0.1_ACTTTCAGTAGCTTGT	-0.59828	-26.7177	0	3.55805	0	0	0	2.68361	0	0	0	1.48376	0	0
Day0.1_ACTTTCAGTCATCGGC	0.173634	-17.9502	0	2.80615	0	0	0	2.53841	0	0	0	0	0	0
Day0.1_ACTTTCAGTCCGAACC	16.2753	-15.9396	0	2.63013	1.66617	0	0	0	0	0	0	0	0	1.66617
Day0.1_ACTTTCAGTCGCCATG	10.1356	-13.4388	0	2.88515	1.13567	1.13567	1.13567	2.88515	1.65375	0	0	0	0	1.65375
Day0.1_ACTTTCAGTGGGTATG	17.6497	-10.49	0	3.15796	0	0	0	1.43924	0	0	0	1.43924	0	0
Day0.1_ACTTTCAGTTAAAGTG	9.87748	-16.948	0	0	1.77814	0	0	1.77814	1.77814	0	0	0	0	0
Day0.1_ACTTTCAGTTATCACG	17.2595	-5.04811	0	0	0	0	0	1.59896	0	0	0	0	0	0
Day0.1_ACTTTCATCAAGGTAA	16.4694	4.3937	0	2.80069	0	0	1.58186	0	0	0	0	0	0	2.16653
Day0.1_ACTTTCATCAGTCAGT	-5.39226	-13.097	0	2.13195	0	0	0	1.24619	0	0	0	0	0	1.78409
Day0.1_ACTTTCATCATACGGT	-4.15729	-17.455	0	2.08764	1.51137	0	1.01757	3.01706	0	0	0	0	0	2.08764
Day0.1_ACTTTCATCATCGCTC	0.259568	-14.979	0	2.00759	1.44047	0	1.44047	3.68065	0	0	0	0	0	1.44047
Day0.1_ACTTTCATCCATGAAC	18.9397	-8.23596	0	1.62155	1.10871	1.10871	1.62155	1.95888	0	0	0	0	0	1.62155
Day0.1_ACTTTCATCGGATGTT	16.7583	-19.0554	0	2.9398	1.26944	0	0	1.26944	1.26944	0	0	0	0	0
Day0.1_ACTTTCATCGGTGTCG	1.91654	-6.75919	0	1.67634	1.67634	0	1.67634	2.64175	0	0	0	0	0	1.67634
Day0.1_ACTTTCATCTGAGGGA	18.1562	-2.53324	0	2.33912	0	1.73801	0	0	0	0	0	0	0	1.73801
Day0.1_ACTTTCATCTGCAGTA	19.6921	-1.48098	0	1.5388	0	0	0	1.5388	0	0	0	0	0	1.5388
Day0.1_ACTTTCATCTTCTGGC	16.8792	-17.1451	0	3.38228	0	0	0	1.62187	0	0	0	0	0	1.10899
Day0.1_AGAATAGAGACACTAA	-12.2233	-9.70933	0	4.07648	2.5327	0	0	2.5327	0	0	0	0	0	2.5327
Day0.1_AGAATAGAGAGGGCTT	9.5002	-4.75264	0	2.65518	2.02996	2.02996	0	2.65518	0	0	0	0	0	0
Day0.1_AGAATAGAGGAATGGA	-15.5832	-17.3889	0	0	0	0	1.85988	1.85988	0	0	0	0	0	0
Day0.1_AGAATAGAGGATGGAA	-5.73141	-25.1166	0	2.43531	0	0	0	0	0	0	0	0	0	0
Day0.1_AGAATAGAGGCAGTCA	10.9441	-11.9897	0	2.63572	0	0	0	2.63572	1.67106	0	0	0	0	0
Day0.1_AGAATAGAGGGAACGG	24.8103	-8.40802	1.26285	2.78581	2.15252	1.26285	0	1.26285	0	0	0	0	0	1.26285
Day0.1_AGAATAGAGTAGCCGA	16.9517	-3.4712	0	0	2.43603	1.82677	0	2.43603	0	0	0	1.82677	0	0
Day0.1_AGAATAGAGTGCCAGA	14.7523	-9.81521	0	2.54886	1.5955	0	0	2.18173	0	0	0	0	0	0
Day0.1_AGAATAGAGTGTACGG	-3.20688	-20.4998	0	2.0012	1.43484	0	0	2.0012	0	0	0	0	0	1.43484
Day0.1_AGAATAGCAACACCTA	14.8142	-16.3653	0	2.93915	0	0	0	1.94113	1.94113	0	0	0	0	0
Day0.1_AGAATAGCAAGCTGAG	11.947	0.810419	0	0	1.4093	0	0	0	0	0	0	0	0	0
Day0.1_AGAATAGCAATGGAAT	17.6	-4.97357	0	2.84365	1.52501	1.52501	0	1.85517	0	0	0	0	0	1.02876
Day0.1_AGAATAGCATATGAGA	6.81674	-15.1618	0	3.02679	0	0	0	3.201	0	0	0	0	0	1.59457
Day0.1_AGAATAGGTAGCGTCC	18.3998	-18.897	0	1.89794	0	0	0	3.16499	0	0	0	0	0	1.89794
Day0.1_AGAATAGGTCTCCACT	26.2847	-5.85747	0	3.49125	1.99679	0	0	2.35594	0	0	1.43095	0	0	0
Day0.1_AGAATAGGTGTTAAGA	25.2831	-3.98737	0	0	0	0	0	0	0	0	0	0	0	0
Day0.1_AGAATAGGTTCCCTTG	19.9729	-11.2211	0	3.54981	0	1.4772	0	2.04915	0	0	0	0	0	0
Day0.1_AGAATAGGTTGGACCC	-11.899	-10.1555	0	3.56737	0	0	0	0	0	0	0	0	0	0
Day0.1_AGAATAGGTTTGTGTG	14.133	-14.6888	0	2.06944	0	0	0	0	0	0	0	0	0	1.4952
Day0.1_AGAATAGTCATCTGTT	21.7976	-0.79325	0	0	2.1786	2.1786	0	2.81348	0	0	0	2.1786	0	0
Day0.1_AGAATAGTCCCGACTT	24.3466	-10.6258	0	2.31689	1.03986	1.53851	1.03986	1.86972	0	0	0	0	0	0
Day0.1_AGAATAGTCGCTTGTC	12.2604	1.53756	0	3.24901	0	0	0	0	0	0	0	0	0	1.78389
Day0.1_AGAATAGTCTGACCTC	17.9531	-11.3046	0	2.87483	1.88314	0	0	0	0	0	0	0	0	0
Day0.1_AGAATAGTCTGTCTCG	18.8777	-15.5742	0	2.35861	1.22203	0	0	2.87686	1.22203	0	0	0	0	1.75581
Day0.1_AGAATAGTCTGTTGAG	22.356	-8.32159	0	2.5402	0	0	0	3.40803	0	0	0	1.92295	0	1.92295
Day0.1_AGACGTTAGCCAGTAG	6.5992	-10.979	0	2.45301	0	1.51316	0	2.08966	0	0	0	0	0	1.51316
Day0.1_AGACGTTAGCCGTCGT	-2.80245	-23.5986	0	2.99902	1.75206	1.75206	0	0	0	0	0	0	0	0
Day0.1_AGACGTTAGGTAGCCA	10.0783	-13.6051	0	2.15499	0	0	0	3.45034	1.5715	0	0	0	0	0
Day0.1_AGACGTTAGTGGTAAT	1.67841	-28.5412	0	2.83805	2.00592	0	0	2.00592	0	0	0	0	0	0
Day0.1_AGACGTTCACCGAATT	-8.70939	-21.832	0	2.04183	0	0	0	2.04183	0	0	0	0	0	0
Day0.1_AGACGTTCACGGCGTT	-3.30927	-8.95157	0	2.99472	0	1.21565	0	3.20781	1.21565	0	0	0	0	1.74832
Day0.1_AGACGTTCACTCAGGC	-5.38039	-12.6821	0	2.54047	0	0	0	1.68308	0	0	0	0	0	0
Day0.1_AGACGTTCAGACGCCT	18.91	-19.1839	0	2.5207	0	0	0	1.5712	0	0	0	1.5712	0	0
Day0.1_AGACGTTCAGCTGGCT	10.7453	-15.4464	0	0	0	2.05596	0	2.05596	0	0	0	0	0	0
Day0.1_AGACGTTGTAATCACC	-19.7041	-18.0692	0	2.36361	0	0	0	0	0	0	0	0	0	0
Day0.1_AGACGTTGTAATCGTC	20.4901	-0.873055	0	0	1.70043	1.70043	0	1.70043	0	0	0	0	0	0
Day0.1_AGACGTTGTACCCAAT	6.3016	-26.3734	0	3.93207	2.91801	1.25294	1.25294	0	0	0	1.25294	1.25294	0	1.25294
Day0.1_AGACGTTGTATAGTAG	22.9718	1.09388	2.01291	2.01291	2.01291	2.01291	0	2.63692	0	0	0	0	0	0
Day0.1_AGACGTTGTCTCGTTC	23.6671	-9.08194	0	0	1.81591	1.81591	0	1.81591	0	0	0	0	0	1.81591
Day0.1_AGACGTTGTGGCAAAC	-7.32141	-11.5889	0	3.16465	1.11902	0	0	2.97332	0	0	0	0	0	0
Day0.1_AGACGTTGTGTTTGGT	16.6016	-7.04838	0	2.22582	0	0	0	0	0	0	0	0	0	2.22582
Day0.1_AGACGTTGTTACGGAG	7.92011	-1.56537	0	0	0	0	0	0	0	0	0	0	0	0
Day0.1_AGACGTTGTTATGCGT	5.71881	-27.8007	0	2.19439	1.29696	1.29696	0	1.84314	0	0	0	0	0	0
Day0.1_AGACGTTGTTTGCATG	21.1561	-14.0227	0	2.7117	1.73782	1.20671	1.20671	1.73782	0	0	0	0	0	1.20671
Day0.1_AGACGTTGTTTGGGCC	-5.81256	-9.00021	0	2.74513	0	0	0	0	0	0	0	0	0	0
Day0.1_AGACGTTGTTTGTTTC	21.4244	-15.5193	0	2.6976	0	0	0	0	0	0	0	0	0	0
Day0.1_AGACGTTTCACTTCAT	-2.27592	-17.6319	0	2.3254	0	0	0	1.96765	0	0	0	0	0	0
Day0.1_AGACGTTTCCGGCACA	15.8368	-16.887	0	2.55842	1.38099	0	0	1.93985	0	0	0	1.93985	0	0
Day0.1_AGACGTTTCGTAGGAG	12.0823	-22.7711	0	1.38189	0	2.29729	0	1.38189	0	0	0	0	0	0
Day0.1_AGACGTTTCGTCCGTT	24.0319	-11.7927	0.823637	2.16017	1.26907	1.26907	0	1.57615	0.823637	0	0.823637	0	0	0.823637
Day0.1_AGACGTTTCTGCAGTA	24.5625	-10.4141	0	1.36039	2.27142	0	0	0	0	0	0	0	0	0
Day0.1_AGACGTTTCTGGGCCA	7.1443	-27.2922	0	2.81976	1.17966	0	0	0	0	0	0	0	0	0
Day0.1_AGAGCGAAGATCTGAA	-5.39072	-9.96531	0	2.44584	0	0	0	2.6515	0	0	0	0	0	0
Day0.1_AGAGCGAAGGCGCTCT	25.2529	-8.89018	0	2.09152	1.51482	1.0204	1.0204	0	0	0	0	0	0	1.51482
Day0.1_AGAGCGAAGTCCAGGA	14.9856	1.83731	0	1.86725	1.31781	1.86725	0	3.13034	0	0	1.31781	1.86725	0	1.31781
Day0.1_AGAGCGAAGTGAAGAG	25.5291	-8.3696	0	0	1.59051	1.59051	0	0	0	0	0	0	0	2.17617
Day0.1_AGAGCGACACTAAGTC	7.32955	-20.4458	0	2.36705	1.32486	0	0	2.36705	0	0	0	0	0	0
Day0.1_AGAGCGACATTACCTT	-9.68321	-25.9187	0	2.04475	1.4733	0	2.04475	0	0	0	0	0	0	0
Day0.1_AGAGCGACATTGCGGC	-15.475	-13.3462	0	0	0	0	0	2.73631	0	0	0	0	0	0
Day0.1_AGAGCGAGTCATATGC	14.9911	-14.7711	0	1.54515	0	0	0	1.54515	0	0	0	0	0	0
Day0.1_AGAGCGAGTCGCTTTC	6.12106	-25.2655	0	2.53877	2.17203	1.58679	0	1.58679	0	0	0	0	0	0
Day0.1_AGAGCGAGTGAGTGAC	13.6596	-12.6448	0	3.43745	2.26199	0	0	0	1.66791	0	0	0	0	2.63212
Day0.1_AGAGCGATCAACGGCC	-6.69321	-14.4066	0	3.26655	2.24144	0	0	3.09183	0	0	0	0	0	0
Day0.1_AGAGCGATCCATGCTC	11.1769	-18.4733	0	1.86864	0	0	0	0	0	0	0	0	0	0
Day0.1_AGAGCGATCGCCGTGA	19.6467	-16.2848	0	2.83208	1.09781	1.09781	0	2.39681	0	0	0	0	0	1.09781
Day0.1_AGAGCGATCGGTGTCG	4.5608	-28.1015	0	2.69416	0	0	0	1.49252	0	0	0	0	0	0
Day0.1_AGAGCGATCGTTGACA	16.9341	1.11759	0	1.4464	2.01432	1.4464	0	0	0	0	0	0	0	0
Day0.1_AGAGCTTAGCACACAG	-3.67901	-20.5306	0	2.45042	0	0	0	1.51096	0	0	0	0	0	0
Day0.1_AGAGCTTAGCTACCTA	24.8686	-0.295251	0	1.79009	2.39608	2.39608	0	2.39608	0	0	0	0	0	1.79009
Day0.1_AGAGCTTAGGCGCTCT	4.01702	-19.7677	0	0	0	0	0	2.58437	0	0	0	0	0	1.96395
Day0.1_AGAGCTTCACCAGGCT	11.3495	-9.87295	0	3.4208	1.85328	2.20509	0	3.22736	0	0	0	1.30572	0	0
Day0.1_AGAGCTTCACCTATCC	-6.74613	-24.8641	0	2.80214	0	0	0	0	0	0	0	0	0	0
Day0.1_AGAGCTTCAGTATGCT	-1.16131	-6.37488	0	2.71498	0	0	0	0	0	0	0	0	0	0
Day0.1_AGAGCTTCATGCAACT	-9.81855	-20.179	0	2.25444	0	0	0	0	0	0	0	0	0	0
Day0.1_AGAGCTTCATGTAGTC	21.1952	-15.2016	0	1.98804	0	0	0	0	0	0	0	0	0	1.98804
Day0.1_AGAGCTTGTAACGCGA	5.80937	-24.0282	0	0	2.26508	1.67071	0	2.26508	0	0	0	0	0	0
Day0.1_AGAGCTTGTCCGCTGA	-4.63384	-24.9578	0	2.44994	0	1.83957	0	2.97187	1.29388	0	0	0	0	0
Day0.1_AGAGCTTGTGATAAGT	5.19585	-11.9818	0	3.23062	0	0	0	0	0	0	0	0	0	0
Day0.1_AGAGCTTGTGGGTCAA	11.2181	-20.0873	0	2.87457	1.33139	0	0	1.33139	0	0	0	0	0	1.33139
Day0.1_AGAGCTTGTTCAGGCC	-7.80266	-11.8233	0	3.48112	0	0	1.28776	2.44223	0	0	0	0	0	0
Day0.1_AGAGCTTTCACGGTTA	16.1469	-12.1204	0	2.46539	0	0	0	3.11513	1.52374	0	0	0	0	0
Day0.1_AGAGCTTTCACTGGGC	8.84905	-15.0423	0	1.46916	0	0	0	3.04802	0	0	0	0	0	1.46916
Day0.1_AGAGTGGAGAGATGAG	9.4306	-11.2731	0	0	0	3.36498	0	2.70581	0	0	0	0	0	0
Day0.1_AGAGTGGAGGATATAC	-10.123	-9.68735	0	2.74581	0	0	0	3.40633	0	0	0	0	0	0
Day0.1_AGAGTGGCAATCAGAA	27.4307	-6.618	0	1.27332	0	1.27332	0	0	0	0	0	0	0	0
Day0.1_AGAGTGGCAGGACGTA	-5.39379	-17.4629	0	1.51565	0	0	0	1.51565	0	0	0	0	0	1.51565
Day0.1_AGAGTGGCAGTGGGAT	7.49051	-18.3701	0	2.18208	0	0	0	0	0	0	0	0	0	0
Day0.1_AGAGTGGCATGTTCCC	1.63448	-23.968	0	1.70244	0	0	0	0	0	0	0	0	0	0
Day0.1_AGAGTGGCATTAGGCT	-4.88428	-20.4248	0	2.74854	0	0	0	0	0	0	0	0	0	1.53794
Day0.1_AGAGTGGCATTGGCGC	18.7115	-8.08132	0	0	0	0	1.49708	0	0	0	0	0	0	0
Day0.1_AGAGTGGGTACATGTC	7.73543	-12.2414	0	1.61911	0	0	1.61911	0	0	0	0	0	0	1.61911
Day0.1_AGAGTGGGTAGCTAAA	11.5358	-10.9503	0	3.19818	1.92745	0	0	1.92745	0	0	0	1.92745	0	0
Day0.1_AGAGTGGGTCAAGCGA	-16.4008	-17.7591	0	2.94624	0	0	0	0	0	0	0	2.3043	0	0
Day0.1_AGAGTGGGTTACAGAA	8.74449	-12.2103	0	3.31159	0	0	0	2.38975	0	0	0	0	0	0
Day0.1_AGAGTGGGTTATTCTC	26.337	-0.823011	0	2.78308	2.14994	1.56699	1.56699	1.56699	0	0	0	0	0	1.56699
Day0.1_AGAGTGGGTTCGTGAT	13.9728	-9.57719	0	2.59119	0	1.63222	1.63222	1.63222	0	0	0	0	0	0
Day0.1_AGAGTGGGTTCGTTGA	-4.36669	-23.7673	0	1.51843	0	0	0	0	2.09558	0	0	0	0	1.51843
Day0.1_AGAGTGGGTTGCCTCT	5.0241	-25.0822	0	2.43246	1.28002	0	0	2.17364	0	0	0	0	0	0
Day0.1_AGAGTGGTCCGCTGTT	20.4051	-10.0898	0	2.24483	0	0	0	0	0	0	0	0	0	1.65238
Day0.1_AGAGTGGTCGGCGGTT	15.3374	-15.8497	0	1.96659	0	2.5872	0	2.5872	0	0	0	0	0	1.96659
Day0.1_AGAGTGGTCTCTGTCG	16.1696	-13.5718	0	2.42515	0	0	0	0	0	0	0	0	0	1.81677
Day0.1_AGAGTGGTCTGCCAGG	10.7587	-18.6871	0	1.85396	0	0	0	1.30631	0	0	0	0	0	0
Day0.1_AGATCTGAGATCCCGC	-9.44441	-25.3008	0	2.3502	1.21548	0	0	0	0	0	1.21548	0	0	0
Day0.1_AGATCTGAGCGCTCCA	8.56654	-16.1737	0	0	0	0	0	0	0	0	0	0	0	0
Day0.1_AGATCTGAGCTAGCCC	-19.5249	-18.0987	0	1.59269	0	0	0	2.1786	0	0	0	1.59269	0	0
Day0.1_AGATCTGAGCTAGTTC	17.6106	-9.15934	0	2.93986	0	0	1.70079	2.04348	0	0	0	0	0	0
Day0.1_AGATCTGAGGCTAGCA	-2.93006	-6.84889	0	3.32372	1.57347	0	0	1.57347	1.06873	0	0	1.06873	0	1.06873
Day0.1_AGATCTGAGGGTCTCC	-6.24955	-22.6315	0	1.55775	0	0	0	1.55775	0	0	0	0	0	0
Day0.1_AGATCTGAGGTCGGAT	26.1294	-5.00368	0	2.35192	2.72514	1.7497	1.7497	3.2094	0	0	0	0	0	1.7497
Day0.1_AGATCTGAGTCAAGCG	25.6157	-2.44516	0	0	2.26083	1.66686	0	0	0	0	0	0	0	2.26083
Day0.1_AGATCTGAGTCCATAC	7.53455	-25.2437	0	1.81076	0	1.26907	0	0	0	0	0	0	0	0
Day0.1_AGATCTGCAAGGGTCA	-6.22261	-13.3869	0	2.32429	0	1.40441	0	2.5872	1.40441	0	0	0	0	0
Day0.1_AGATCTGCAATGTAAG	-7.06447	-29.7061	0	1.82212	0	0	0	0	0	0	0	0	0	1.00368
Day0.1_AGATCTGCAATTCCTT	-3.83683	-24.328	0	1.44989	0	0	0	1.44989	0	0	0	0	0	0
Day0.1_AGATCTGCACATGGGA	18.4288	-13.7916	0	2.35767	0	1.43241	0	1.43241	0	0	0	0	0	2.35767
Day0.1_AGATCTGCACATGTGT	17.1943	-13.984	0	1.58865	1.58865	0	0	0	0	0	0	0	0	1.58865
Day0.1_AGATCTGCACCCATTC	-8.5968	-25.9536	0	2.9939	0	0	0	1.99076	1.99076	0	0	0	0	0
Day0.1_AGATCTGCACGCATCG	0.314714	-17.6059	0	2.79605	0	0	1.40511	2.32512	0	0	0	0	0	0
Day0.1_AGATCTGCACGGCGTT	5.96727	-11.5957	0	2.66715	2.29582	0	1.6986	2.29582	0	0	0	0	0	0
Day0.1_AGATCTGCACTTCTGC	20.51	-16.5811	0	2.60719	0.943947	0	1.42075	1.74227	0	0	0	0	0	0
Day0.1_AGATCTGCATGAACCT	26.2716	-6.23878	0	2.14983	0	0	0	1.26068	0	0	0	1.26068	0	1.80099
Day0.1_AGATCTGCATGCATGT	10.9916	-13.4076	0	2.72266	1.90036	0	0	2.2547	0	0	0	1.34655	0	0
Day0.1_AGATCTGCATGCCTAA	-3.02453	-17.9295	0	2.02938	0	0	0	2.39005	0	0	0	0	0	2.02938
Day0.1_AGATCTGCATGGGAAC	5.05626	1.91837	0	3.30578	2.27794	0	0	2.27794	0	0	0	0	0	0
Day0.1_AGATCTGGTAATCACC	-6.89351	-10.6755	0	3.55018	0	1.13582	0	2.24653	0	0	0	0	0	1.13582
Day0.1_AGATCTGGTAGAGGAA	9.45082	-17.2002	0	2.42625	1.49038	0	1.49038	2.69159	0	0	0	1.49038	0	0
Day0.1_AGATCTGGTCCAGTGC	10.9135	-7.38962	0	2.39156	0	1.78595	0	0	1.78595	0	0	0	0	0
Day0.1_AGATCTGGTCTGGAGA	-2.12567	-18.1001	0	1.72406	1.19502	0	0	1.19502	0	0	0	0	0	0
Day0.1_AGATCTGGTGCTCTTC	18.533	-15.028	0	2.46408	0	1.30513	0	2.46408	0	0	0	0	0	1.30513
Day0.1_AGATCTGGTTGTGGCC	8.24898	-15.9723	0	1.8272	1.8272	0	0	2.81238	0	0	0	0	0	0
Day0.1_AGATCTGTCAACACCA	22.6134	-6.38096	0	0	2.07156	0	1.49708	2.07156	0	0	0	0	0	2.69964
Day0.1_AGATCTGTCCAGATCA	-3.82733	-9.35417	0	2.96054	0	0	1.53937	2.11906	0	0	0	0	0	0
Day0.1_AGATCTGTCTATGTGG	-15.7391	-14.5251	0	3.13875	0	0	0	0	0	0	0	0	0	0
Day0.1_AGATTGCAGAATGTGT	-2.45199	-22.8911	0	2.7832	0	0	0	2.7832	0	0	0	0	0	0
Day0.1_AGATTGCAGATAGTCA	5.32179	2.10732	0	2.10154	0	0	0	0	0	0	0	0	0	0
Day0.1_AGATTGCAGCAGGCTA	5.32713	1.66178	0	0	0	0	0	2.81238	0	0	0	0	0	0
Day0.1_AGATTGCAGCTTCGCG	14.2167	-13.7972	0	2.18243	2.18243	0	0	2.18243	0	0	0	0	0	0
Day0.1_AGATTGCCAAGCTGTT	20.1198	-0.589902	0	2.84891	0	1.85988	1.85988	1.85988	0	0	0	0	0	0
Day0.1_AGATTGCCAATCCAAC	-5.12258	-16.8324	0	0	2.31821	0	0	1.71897	0	0	0	0	0	0
Day0.1_AGATTGCCACATCCGG	17.6645	-3.88767	0	3.83699	0	0	0	1.79888	0	0	0	0	0	0
Day0.1_AGATTGCCACTGAAGG	10.7913	-8.18207	0	3.10863	0	0	0	3.60143	0	0	0	0	0	1.51843
Day0.1_AGATTGCCAGTCTTCC	-5.35386	-11.4991	0	3.61055	0	0	1.65512	1.13682	0	0	0	0	0	0
Day0.1_AGATTGCCATAGAAAC	10.9226	-15.1243	0	1.62941	1.11529	0	0	1.11529	0	0	0	0	0	1.11529
Day0.1_AGATTGCCATGAGCGA	10.8674	-5.17953	0	2.23173	0	0	0	0	0	0	0	0	0	0
Day0.1_AGATTGCGTAAACGCG	-15.0963	-11.9837	0	2.93015	2.93015	0	0	0	0	0	0	0	0	0
Day0.1_AGATTGCGTACCGCTG	4.7752	-23.2613	0	3.42412	2.13107	1.5501	0	1.5501	0	0	0	0	0	0
Day0.1_AGATTGCGTAGCTGCC	23.6358	-9.10741	0	2.29863	0	1.70116	0	2.94028	0	0	0	1.70116	0	1.70116
Day0.1_AGATTGCGTCGCCATG	20.2843	-12.0414	0	2.53913	0	0	0	0	0	0	0	0	0	1.73474
Day0.1_AGATTGCGTCTTCAAG	26.0132	-8.37102	0	1.7413	1.20967	0	0	1.7413	0	0	0	0	0	1.20967
Day0.1_AGATTGCTCAACGAAA	26.2544	-8.61535	0	0	2.51476	0	0	0	0	0	0	0	0	0
Day0.1_AGATTGCTCACGAAGG	7.30361	-21.1172	0	2.18327	0.945869	0	0	2.18327	0	0	0	0	0	1.42313
Day0.1_AGATTGCTCAGCCTAA	-4.81273	-26.432	0	2.45398	0	0	0	0	0	0	0	0	0	0
Day0.1_AGATTGCTCCCGGATG	9.68261	-14.8527	0	2.4186	1.81076	0	1.81076	1.81076	0	0	0	0	0	1.81076
Day0.1_AGATTGCTCCGCGTTT	15.8926	-8.00343	0	1.84763	1.30084	1.84763	0	0	0	0	0	0	0	1.84763
Day0.1_AGATTGCTCGCGTTTC	2.35989	-12.4875	0	2.33405	1.73339	0	0	3.8628	0	0	0	0	0	0
Day0.1_AGATTGCTCGGAATCT	9.74261	-16.1311	0	2.51685	0	0	0	0	0	0	0	0	0	0
Day0.1_AGCAGCCAGACTGTAA	17.9265	-9.36712	0	1.97778	1.12348	1.12348	0	1.63921	0	0	0	0	0	1.12348
Day0.1_AGCAGCCAGAGTACAT	10.2004	-7.14398	0	0	2.4631	0	0	2.4631	0	0	0	0	0	0
Day0.1_AGCAGCCAGAGTCGGT	13.1012	-11.1435	0	2.41814	0	0	0	0	0	0	0	0	0	0
Day0.1_AGCAGCCAGCTAGCCC	5.37543	-22.91	0	1.87679	1.32608	0	0	2.49031	1.32608	0	0	0	0	0
Day0.1_AGCAGCCAGCTTATCG	-10.1216	-24.2527	0	2.78748	1.80501	0	0	0	0	0	0	0	0	1.26413
Day0.1_AGCAGCCAGGTAGCTG	5.28691	-24.552	0	2.28214	0	0	0	2.54398	0	0	0	1.36929	0	0
Day0.1_AGCAGCCAGTAGTGCG	-6.48081	-12.0487	0	3.34453	0	0	0	0	0	0	0	1.18752	0	0
Day0.1_AGCAGCCCACGTAAGG	0.824814	-18.6336	0	2.5761	0	1.61911	2.20796	2.5761	0	0	0	0	0	2.84458
Day0.1_AGCAGCCCAGTCCTTC	-15.5568	-17.0032	0	0	0	0	0	0	0	0	0	0	0	2.16448
Day0.1_AGCAGCCCATCGATGT	21.262	-13.2916	1.73263	3.18955	1.73263	0	0	1.73263	0	0	0	0	0	1.73263
Day0.1_AGCAGCCCATGGATGG	-0.563727	-21.334	0	2.60449	0	0	0	2.07417	0	0	0	0	0	0.87196
Day0.1_AGCAGCCGTCCGAACC	19.5083	-15.9986	0	2.23583	1.64425	0	1.1277	0	1.1277	0	0	0	0	1.64425
Day0.1_AGCAGCCTCACCAGGC	6.94198	-19.2704	0	0	0	0	0	0	0	0	0	0	0	0
Day0.1_AGCAGCCTCCAGAAGG	15.5716	-12.3317	0	2.82691	1.42999	0	0	0	0	0	0	0	0	1.99569
Day0.1_AGCAGCCTCCTACAGA	17.5024	-17.2088	0	3.29072	2.26392	0	1.66966	2.63412	0	0	0	0	0	1.66966
Day0.1_AGCAGCCTCGATGAGG	2.32653	-21.3318	0	3.18461	1.1331	0	0	2.9931	0	0	0	0	0	1.1331
Day0.1_AGCAGCCTCTCAAACG	21.0362	-2.8865	0	2.11938	0	1.53966	0	3.13454	0	0	0	0	0	0
Day0.1_AGCAGCCTCTGGGCCA	20.876	3.57775	0	2.29526	1.51969	0	0	2.29526	0	0	0	0	0	1.02439
Day0.1_AGCAGCCTCTTGAGGT	10.7048	-12.06	0	0	0	0	0	0	0	0	0	0	0	0
Day0.1_AGCATACAGACGCAAC	-22.4973	-8.71987	2.91683	0	2.91683	0	0	4.26169	0	0	0	0	0	0
Day0.1_AGCATACAGAGACTAT	-3.90638	-28.6297	0	1.04953	1.04953	0	0	1.55025	0	0	0	0	0	0
Day0.1_AGCATACAGAGGGCTT	2.0038	-14.8555	0	3.15071	0	0	0	2.70607	0	0	0	0	0	1.33344
Day0.1_AGCATACAGATATGCA	-1.6592	-9.64094	0	2.7621	0	0	1.24478	2.38773	0	0	0	0	0	1.24478
Day0.1_AGCATACAGATGGGTC	21.4912	-7.64375	0	2.22766	1.63687	2.22766	0	1.63687	0	0	0	0	0	2.22766
Day0.1_AGCATACAGCTGCCCA	4.18517	-13.9382	0	1.7684	0	0	0	2.74627	0	0	0	0	0	0
Day0.1_AGCATACAGCTGCGAA	2.96437	-26.1587	0	3.00977	1.07441	0	0	2.90987	0	0	0	1.07441	0	0
Day0.1_AGCATACAGGCTAGCA	-5.89715	-26.5185	0	3.55409	0	1.65718	0	0	0	0	0	0	0	0
Day0.1_AGCATACAGTACGTTC	23.7755	-11.8695	0	2.06778	0	1.49372	0	2.26531	1.00314	0	0	0	0	0
Day0.1_AGCATACAGTACTTGC	-6.11135	-12.3018	0	3.18782	0	1.36212	1.91823	2.53511	0	0	0	0	0	0
Day0.1_AGCATACCAACTTGAC	-3.8087	-9.53395	0	2.83364	0	0	0	1.1899	1.1899	0	0	0	0	0
Day0.1_AGCATACCAAGTAGTA	14.9298	-5.58795	0	1.85714	0	0	1.85714	2.84585	0	0	0	0	0	0
Day0.1_AGCATACCAATAACGA	9.41606	-17.0734	0	2.69835	1.496	0	0	0	0	0	0	0	0	0
Day0.1_AGCATACCACCAGTTA	20.3334	-11.3052	0	2.95886	1.39773	1.39773	1.39773	2.78686	0	0	0	0	0	0
Day0.1_AGCATACCAGCCTATA	-14.2873	-12.064	0	3.00903	0	0	0	0	0	0	0	0	0	0
Day0.1_AGCATACCAGCGTTCG	27.1442	-2.98971	0	1.37258	1.37258	0	0	2.2861	0	0	0	1.37258	0	1.37258
Day0.1_AGCATACCAGTAGAGC	0.211577	-17.8405	0	2.73201	0	0	0	3.29044	0	0	0	0	0	0
Day0.1_AGCATACCATGACATC	16.5548	-5.8899	0	1.90424	0	0	1.90424	0	0	0	0	1.90424	0	0
Day0.1_AGCATACCATTGCGGC	18.9516	-10.1338	0	1.47045	0	2.04153	0	1.47045	0	0	0	0	0	0
Day0.1_AGCATACGTAAACACA	18.2053	-3.83392	0	2.04974	1.47772	1.47772	0	1.47772	0	0	0	0	0	2.41134
Day0.1_AGCATACGTAGGAGTC	1.41675	-24.8385	0	3.2549	1.87749	0	0	2.49107	0	0	0	0	0	0
Day0.1_AGCATACGTATAGTAG	3.04315	-10.5121	0	2.98732	0	0	0	3.26231	0	0	0	0	0	0
Day0.1_AGCATACGTCGAGATG	19.0753	8.81714	0	0	0	0	0	0	0	0	0	0	0	0
Day0.1_AGCATACGTCTAGGTT	17.3772	2.81077	0	0	1.81721	1.81721	0	0	1.81721	0	0	0	0	0
Day0.1_AGCATACGTCTGCAAT	19.6239	-15.6697	0	2.22226	1.31982	0	1.31982	1.31982	0	0	0	0	0	1.31982
Day0.1_AGCATACGTGCAGTAG	4.90051	-20.9158	0	2.37606	0	0	0	2.01601	1.44789	0	0	0	0	2.01601
Day0.1_AGCATACGTGTCAATC	-17.2137	-17.8268	0	0	0	0	0	0	0	0	0	0	0	0
Day0.1_AGCATACGTGTTGAGG	-6.03489	-22.5882	0	1.56012	0	0	0	0	1.56012	0	0	0	0	0
Day0.1_AGCATACGTTCATGGT	4.5611	-15.1611	0	3.41711	1.5955	0	1.08701	2.38205	0	0	0	0	0	0
Day0.1_AGCATACTCACCAGGC	13.0674	-16.2304	0	2.81042	0	0	0	1.82546	0	0	0	0	0	0
Day0.1_AGCATACTCAGTCCCT	21.284	-6.31367	0	1.91625	1.91625	2.7401	0	0	0	0	0	0	0	1.36039
Day0.1_AGCATACTCATTGCCC	0.724393	-25.7542	0	2.1999	0	0	0	0	0	0	0	0	0	0
Day0.1_AGCATACTCGCAAACT	15.519	-13.3425	0	2.82088	1.59896	0	0	2.55285	0	0	0	0	0	0
Day0.1_AGCATACTCTCACATT	23.7535	-6.67056	0	0	0	0	0	0	0	0	1.71112	0	0	0
Day0.1_AGCCTAAAGACAATAC	9.8656	-11.2206	0	2.16722	0	1.58247	1.58247	2.53377	0	0	0	0	0	0
Day0.1_AGCCTAAAGAGGGATA	-1.84122	-9.29024	0	3.75003	0	0	0	2.43191	0	0	0	0	0	1.4952
Day0.1_AGCCTAAAGATCCCGC	2.41679	-21.4999	0	3.26931	0	0	0	2.83882	0	0	0	0	0	0
Day0.1_AGCCTAAAGCTGATAA	19.53	-9.81225	0	2.14827	0	0	2.14827	2.14827	0	0	0	0	0	0
Day0.1_AGCCTAAAGGCCCTCA	13.3503	-18.0449	0	2.68339	1.08106	1.08106	1.08106	2.17375	1.08106	0	0	0	0	0
Day0.1_AGCCTAAAGGTACTCT	8.55905	-6.76683	0	2.63132	0	0	0	1.66721	0	0	0	0	0	0
Day0.1_AGCCTAAAGGTGATAT	24.3993	-9.29933	0	2.34507	0	1.74344	0	0	0	0	0	0	0	1.74344
Day0.1_AGCCTAAAGTGTCCAT	3.75548	-26.501	0	2.76652	0	1.78636	0	2.13435	0	0	0	0	0	1.24814
Day0.1_AGCCTAACAAGTACCT	7.17847	-19.9444	0	2.42422	0	0	0	1.81591	0	0	0	0	0	0
Day0.1_AGCCTAACAGGAACGT	17.5273	-7.97044	0	2.73497	0	2.36143	0	3.00629	0	0	0	0	0	1.75839
Day0.1_AGCCTAACATCACAAC	6.9697	-12.6112	0	2.78031	0	0	0	0	0	0	0	0	0	2.31
Day0.1_AGCCTAACATCAGTCA	5.24238	-13.8496	0	1.91403	1.35845	0	0	1.91403	0	0	0	0	0	1.35845
Day0.1_AGCCTAACATCTACGA	-15.5253	-17.4501	0	0	0	0	0	0	0	2.24332	0	2.24332	0	0
Day0.1_AGCCTAAGTCCGTTAA	22.8979	-12.0544	0	2.64054	2.27012	1.67528	0	1.67528	0	0	0	0	0	1.67528
Day0.1_AGCCTAAGTTACCAGT	-16.7086	-14.6105	0	3.03505	0	0	0	3.70387	0	0	0	0	0	0
Day0.1_AGCCTAAGTTCCAACA	6.74838	-7.43692	0	3.48221	0	0	0	2.67508	0	0	0	0	0	0
Day0.1_AGCCTAATCCACGACG	10.0618	-11.9824	0	1.5977	0	0	0	2.18418	0	0	0	0	0	0
Day0.1_AGCCTAATCGTATCAG	17.6216	-17.481	0	2.33153	2.33153	0	0	0	0	0	0	0	0	0
Day0.1_AGCCTAATCTAACCGA	22.9202	2.08741	0	0	0	0	0	0	0	0	0	0	0	0
Day0.1_AGCCTAATCTCTGAGA	-7.00927	-10.9718	0	2.9813	0	0	1.73666	2.85499	0	0	0	0	0	1.73666
Day0.1_AGCCTAATCTTCGAGA	0.0123796	-8.86991	0	4.08219	2.53805	0	0	0	0	0	0	0	0	2.53805
Day0.1_AGCGGTCAGAGGTACC	-3.68744	-28.791	0	1.83049	0	0	0	2.18103	0	0	0	0	0	0
Day0.1_AGCGGTCAGAGGTAGA	14.5829	-5.13665	0	1.68882	0	1.68882	1.68882	2.28504	0	0	0	0	0	1.68882
Day0.1_AGCGGTCAGCCCGAAA	-8.93552	-20.9677	0	3.01133	1.76277	0	0	0	0	0	0	0	0	0
Day0.1_AGCGGTCAGCCGATTT	19.1863	-17.0427	0	2.76313	1.13826	1.13826	0	1.13826	0	0	0	0	0	1.13826
Day0.1_AGCGGTCAGCTAGTGG	18.82	-9.03617	0	3.35731	1.60117	0	0	0	0	0	0	0	0	0
Day0.1_AGCGGTCAGGGTGTGT	23.2449	-1.34001	0	2.67257	2.67257	0	0	0	0	0	0	0	0	0
Day0.1_AGCGGTCAGGTGCACA	19.6031	-6.70937	1.37082	2.75321	1.92821	0	0	1.37082	0	0	0	1.37082	0	1.92821
Day0.1_AGCGGTCAGTGGTAAT	16.6705	4.01251	0	2.1326	1.78471	1.24672	0	0	0	0	0	0	0	1.24672
Day0.1_AGCGGTCAGTTACCCA	2.32764	-8.96368	0	2.83653	2.00453	0	0	0	0	0	0	0	0	0
Day0.1_AGCGGTCCACATCCAA	-0.933861	-29.5529	0	2.42218	0	0	1.48693	0	0	0	0	0	0	0
Day0.1_AGCGGTCCAGGGAGAG	-7.35054	-29.6753	0	3.57622	0	0	0	1.72842	0	0	0	0	0	0
Day0.1_AGCGGTCCAGTTCCCT	-7.44681	-29.7411	0	2.4902	0.947994	0	0	2.18635	0	0	0	0	0	0.947994
Day0.1_AGCGGTCGTAGTAGTA	-0.846544	-28.1041	0	3.10965	2.25814	0	0	0	0	0	0	0	0	0
Day0.1_AGCGGTCGTCCTCTTG	22.7676	-5.7846	0	1.45064	0	0	0	2.37932	0	0	0	0	0	0
Day0.1_AGCGGTCGTCTGATTG	23.1971	-11.0015	0	0	0	0	0	0	0	0	0	0	0	0
Day0.1_AGCGGTCGTTAGGGTG	-14.2142	-12.8868	0	0	0	0	0	0	0	0	0	2.64783	0	0
Day0.1_AGCGGTCGTTCAGCGC	-16.6745	-15.6998	0	2.87958	0	0	0	0	0	0	0	0	0	0
Day0.1_AGCGGTCTCCAAGCCG	-2.62296	-27.1452	0	1.68774	0	0	0	2.28386	0	0	0	0	0	1.16428
Day0.1_AGCGGTCTCCCATTAT	-3.91745	-20.7895	0	3.32428	0	0	0	2.15769	0	0	0	0	0	2.52386
Day0.1_AGCGGTCTCGAGCCCA	14.9088	-16.6467	0	2.41011	0	0	0	2.88435	0	0	0	0	0	1.47668
Day0.1_AGCGGTCTCTGCAGTA	7.14676	-5.74426	0	2.65333	0	0	0	2.02824	1.45869	0	0	1.45869	0	1.45869
Day0.1_AGCGGTCTCTTGAGGT	6.7464	-21.2506	0	2.95162	0	0	1.45806	0	0	0	0	0.974108	0	0
Day0.1_AGCGTATAGCCGTCGT	10.0523	-7.48759	0	3.29838	0	0	0	3.08443	0	0	0	0	0	1.82677
Day0.1_AGCGTATAGTACTTGC	2.55135	-26.436	0	2.27873	0	0	0	1.68308	0	0	0	0	0	1.68308
Day0.1_AGCGTATCAATAGAGT	3.08169	-15.6957	0	2.79454	0	1.57666	0	3.00538	0	0	0	1.57666	0	0
Day0.1_AGCGTATCAATGAATG	-6.4709	-13.4516	0	0	0	1.63921	0	2.23025	0	0	0	0	0	0
Day0.1_AGCGTATCACTATCTT	9.4006	-13.8669	0	3.02172	1.23571	0	0	2.11895	0	0	0	0	0	1.23571
Day0.1_AGCGTATCAGTGGGAT	-2.28992	-6.70614	0	3.05064	0	0	0	2.83926	0	0	0	0	0	0
Day0.1_AGCGTATCATCGGTTA	15.785	3.65937	1.65273	2.75837	1.13481	1.65273	0	0	0	0	0	0	0	1.13481
Day0.1_AGCGTATCATGACATC	2.58547	-15.8858	0	2.25292	0	0	0	1.34508	0	0	0	0	0	0
Day0.1_AGCGTATGTAAGGGCT	3.52811	-2.96611	0	2.87989	1.47304	1.47304	0	1.47304	0	0	0	0	0	1.47304
Day0.1_AGCGTATGTACAGCAG	3.78136	-19.2387	0	3.29362	0	0	0	0	0	0	0	0	0	0
Day0.1_AGCGTATGTACATCCA	-2.19196	-14.4932	0	1.46762	2.03833	0	0	2.03833	2.03833	0	0	1.46762	0	0
Day0.1_AGCGTATGTCAGAAGC	18.6059	-10.5834	0	3.29437	1.82328	0	0	0	1.82328	0	0	1.82328	0	1.82328
Day0.1_AGCGTATGTCTAAAGA	18.7484	0.32105	0	3.26111	0	0	0	0	0	0	0	0	0	1.41944
Day0.1_AGCGTATGTCTAGGTT	-6.84182	-9.43402	0	2.72093	0	0	0	3.77468	0	0	0	2.09152	0	0
Day0.1_AGCGTATGTGCGCTTG	5.06269	-9.54768	0	2.26779	0	1.67316	0	2.90778	0	0	0	0	0	0
Day0.1_AGCGTATGTGTCTGAT	15.7925	-4.28639	0	2.57311	1.61652	1.61652	0	0	1.61652	0	0	0	0	0
Day0.1_AGCGTATTCTGCTGCT	7.0463	0.647503	0	0	0	0	0	0	0	0	0	0	0	0
Day0.1_AGCGTATTCTTGAGGT	11.5896	-22.3398	0	2.9929	1.65051	1.13296	1.13296	1.13296	0	0	0	0	0	1.13296
Day0.1_AGCGTCGAGCGACGTA	21.3246	7.72839	0	2.85455	0	0	2.85455	0	0	0	0	0	0	0
Day0.1_AGCGTCGAGGTGCTTT	-0.49977	-30.0893	0	3.44886	0	0	1.26376	1.26376	0	0	0	0	0	0
Day0.1_AGCGTCGAGTAATCCC	15.1547	8.50834	0	2.75748	0	0	0	0	0	0	0	0	0	0
Day0.1_AGCGTCGAGTACGCGA	-4.74677	-27.3755	0	2.21885	2.21885	0	0	2.85609	0	0	0	0	2.21885	0
Day0.1_AGCGTCGAGTATTGGA	-1.01269	-9.19002	0	2.39156	0	0	0	3.03788	0	0	0	0	0	2.39156
Day0.1_AGCGTCGCAATCTGCA	-9.82423	-23.3323	0	0	1.46454	0	0	1.46454	0	0	0	0	0	1.46454
Day0.1_AGCGTCGCACACATGT	14.0492	-12.8811	0	0	0	0	0	1.90667	0	0	0	0	0	0
Day0.1_AGCGTCGCAGCTGTAT	20.16	-3.37846	0	2.81902	0	0	0	2.81902	0	0	0	0	0	0
Day0.1_AGCGTCGCAGGGATTG	16.0186	-9.80155	0	1.9442	0	0	0	0	0	0	0	0	0	0
Day0.1_AGCGTCGCATAGTAAG	18.1942	-14.6466	0	2.43318	0	2.43318	0	2.43318	0	0	0	0	0	0
Day0.1_AGCGTCGCATCACCCT	2.57144	-28.3287	0	3.09993	0	0	0	1.2105	0	0	0	0	0	0
Day0.1_AGCGTCGCATGCGCAC	12.1423	-3.59593	0	3.28245	1.53966	0	1.53966	1.53966	0	0	0	0	0	0
Day0.1_AGCGTCGGTAATCACC	16.6437	-10.5505	0	2.76931	0	0	0	0	0	0	0	0	0	0
Day0.1_AGCGTCGGTACAAGTA	9.38849	-26.097	0	2.44032	1.83071	0	0	1.83071	0	0	0	0	0	0
Day0.1_AGCGTCGGTATTCTCT	7.05641	-23.357	0	3.23319	0	0	0	0	0	0	0	0	0	0
Day0.1_AGCGTCGGTCATCGGC	-8.09501	-25.6124	0	3.00538	1.75759	0	0	0	0	0	0	0	0	0
Day0.1_AGCGTCGGTCCATGAT	1.71296	-3.87314	0	2.97724	2.59692	0	0	0	1.97563	0	0	0	0	0
Day0.1_AGCGTCGGTCGAATCT	27.0445	-2.42651	0	2.10501	0	1.52684	0	1.52684	0	0	1.52684	0	0	1.52684
Day0.1_AGCGTCGTCCAGAAGG	28.1212	-4.27847	0	2.48399	0	2.48399	0	0	0	0	0	0	0	0
Day0.1_AGCGTCGTCCGCTGTT	12.2078	-4.99494	0	0	0	0	2.13107	0	0	0	0	0	0	2.76303
Day0.1_AGCGTCGTCCTATGTT	18.3268	4.5657	0	0	1.71634	2.31533	0	3.62469	0	0	0	0	0	1.71634
Day0.1_AGCGTCGTCGCTGATA	7.59269	-7.60407	0	3.4533	0	0	0	0	0	0	0	0	0	0
Day0.1_AGCGTCGTCTAACCGA	16.3003	-7.84019	0	0	0	0	0	0	0	0	0	0	0	1.71223
Day0.1_AGCGTCGTCTCCCTGA	6.97961	-1.57664	0	2.76234	2.76234	0	0	2.76234	0	0	0	0	0	0
Day0.1_AGCGTCGTCTCTGTCG	18.9313	3.14354	0	0	0	0	0	0	0	0	0	0	0	1.98858
Day0.1_AGCTCCTAGCCAGTAG	-3.20283	-25.9193	0	2.67971	0.919876	0.919876	0.919876	2.30796	0	0	0	0	0	0.919876
Day0.1_AGCTCCTAGGCCCGTT	-5.7983	-22.7697	0	3.01307	0	0	1.58309	0	0	0	0	0	0	0
Day0.1_AGCTCCTAGGGAGTAA	17.6229	-16.6902	0	3.44719	2.69622	1.87632	0	1.32567	0	0	0	0	0	0
Day0.1_AGCTCCTAGGGCATGT	23.6943	-12.4947	0	3.22829	3.22829	0	0	2.36974	0	0	0	0	0	2.36974
Day0.1_AGCTCCTAGGGTCGAT	-4.35379	-12.9215	0	2.88626	2.05033	0	0	2.05033	0	0	0	0	0	1.47824
Day0.1_AGCTCCTAGTTTAGGA	11.0958	-0.193573	0	2.48727	1.87398	0	0	1.32365	0	0	0	0	0	1.87398
Day0.1_AGCTCCTCAACTGCGC	19.4045	-4.84109	0	2.79827	2.42281	1.81462	0	2.42281	0	0	0	0	0	0
Day0.1_AGCTCCTCAAGAGTCG	5.6548	-3.20321	0	2.66414	2.03833	0	0	0	0	0	0	0	0	1.46762
Day0.1_AGCTCCTCAAGCTGAG	-6.50303	-12.7432	0	3.05182	0	0	1.04104	3.34929	1.04104	0	0	0	0	0
Day0.1_AGCTCCTCACTTAAGC	17.4846	-14.6416	0	2.09448	1.02256	1.84703	0	2.45804	0	0	0	0	0	1.51746
Day0.1_AGCTCCTCATAACCTG	7.00415	-11.3641	0	2.2471	0	0	0	1.65443	0	0	0	0	0	0
Day0.1_AGCTCCTCATCCTAGA	7.63209	-26.2246	0	3.14767	0	0	0	0	0	0	1.69678	0	0	0
Day0.1_AGCTCCTGTATATGGA	21.5128	-11.1655	0	3.03293	2.38683	0	0	1.78162	0	0	0	0	0	0
Day0.1_AGCTCCTGTCTAGGTT	-4.19087	-20.5099	0	1.46608	0	1.46608	0	1.46608	0	0	0	0	0	0
Day0.1_AGCTCCTGTCTCCATC	26.1465	-9.66654	0	2.61135	1.88824	1.33602	1.64977	1.64977	0	0	0	0	0	0.876275
Day0.1_AGCTCCTGTGAGGCTA	8.48818	-23.3501	0	2.11771	0	0	0	1.9242	0	0	0	0	0	0.901143
Day0.1_AGCTCCTGTGCAGGTA	-14.1656	-12.2289	0	0	2.485	0	0	2.485	0	0	0	0	0	0
Day0.1_AGCTCCTGTGGTACAG	-1.99958	-20.6675	0	2.35594	0	0	0	1.43095	0	0	0	0	0	0
Day0.1_AGCTCCTGTTTGTGTG	8.24937	-12.4991	0	2.33912	0	0	0	1.73801	0	0	0	0	0	0
Day0.1_AGCTCCTTCAGTACGT	17.5611	-4.76998	0	2.33279	2.97621	0	0	1.73224	0	0	0	0	0	2.33279
Day0.1_AGCTCCTTCCAGTAGT	-5.35775	-9.29346	0	2.69867	1.19695	1.72633	0	2.3263	0	0	0	0	0	0
Day0.1_AGCTCCTTCTTGTACT	-12.0571	-10.0689	0	0	3.55905	0	2.89397	2.89397	0	0	0	0	0	0
Day0.1_AGCTCTCAGAGGACGG	16.5288	-6.22101	0	0	0	0	0	0	0	0	0	0	0	0
Day0.1_AGCTCTCAGATGAGAG	-9.66174	-22.9554	0	3.01547	0	0	0	0	0	0	0	0	0	1.44294
Day0.1_AGCTCTCAGCAGACTG	-4.07088	-28.2934	0	3.05149	0	0.891611	0.891611	0.891611	0	0	0	0	0	0
Day0.1_AGCTCTCAGCGTGAGT	-12.8841	-16.5759	0	2.77635	0	0	0	0	0	0	0	0	0	0
Day0.1_AGCTCTCAGGCGTACA	11.2163	-21.5737	0	2.47477	1.15556	2.27246	0	1.15556	0	0	0	1.6774	0	1.15556
Day0.1_AGCTCTCAGGTCGGAT	2.5978	-27.9419	0	2.32964	0	0	0	2.84665	0	0	0	0	0	0
Day0.1_AGCTCTCAGGTGCACA	18.2242	-19.2841	0	2.28782	0	0	1.69134	2.9289	0	0	0	0	0	0
Day0.1_AGCTCTCAGTGCGATG	14.1213	-12.616	0	2.30106	1.38502	0	0	0	0	0	0	0	0	0
Day0.1_AGCTCTCAGTGGAGTC	6.08071	-13.1472	0	2.06582	0	0	0	3.56838	0	0	0	0	0	0
Day0.1_AGCTCTCAGTGGTAGC	-9.05969	-19.2481	0	3.21009	0	0	0	3.1092	0	0	0	0	0	1.21732
Day0.1_AGCTCTCAGTGTGGCA	-5.76193	-26.1178	0	1.91108	1.91108	0	0	1.35588	0	0	0	0	0	1.35588
Day0.1_AGCTCTCAGTTACCCA	17.1492	3.48111	0	2.31842	1.19086	1.19086	0	0	0	0	0	0	0	1.71915
Day0.1_AGCTCTCCAAGCGTAG	9.89129	-15.741	0	2.71498	1.74072	1.74072	1.74072	1.74072	0	0	0	0	0	0
Day0.1_AGCTCTCCAATGGAGC	-1.98783	-5.8404	0	2.74139	0	0	0	2.11073	0	0	0	0	0	0
Day0.1_AGCTCTCCACAGATTC	-5.29092	-20.2627	0	2.02366	0	0	0	2.85733	0	0	0	0	0	0
Day0.1_AGCTCTCCAGCAGTTT	1.12434	-19.7383	0	2.19889	0	0	0	1.8474	0	0	0	0	0	1.30064
Day0.1_AGCTCTCCAGCCTATA	-4.26448	-14.2686	0	2.59961	0	1.63954	1.63954	2.23062	0	0	0	0	0	0
Day0.1_AGCTCTCCAGGACGTA	2.70653	-26.4195	0	1.78698	0	0	0	1.78698	0	0	0	0	0	0
Day0.1_AGCTCTCCATAGAAAC	12.8901	-0.0322983	0	0	0	1.46839	0	1.46839	0	0	0	0	0	0
Day0.1_AGCTCTCCATGCTAGT	10.5487	-7.09271	0	2.41752	2.05566	1.48297	0	2.41752	0	0	1.48297	0	0	0
Day0.1_AGCTCTCGTAGAGCTG	18.443	-13.079	0	2.74991	1.53908	0	0	0	0	0	0	0	0	0
Day0.1_AGCTCTCGTAGGCTGA	0.917148	-15.9447	0	2.9352	1.69678	0	0	0	0	0	0	0	0	1.69678
Day0.1_AGCTCTCGTCACCCAG	25.6896	-6.64128	0	2.12803	1.24303	0	0	2.75979	0	0	0	0	0	1.24303
Day0.1_AGCTCTCGTCAGGACA	25.0959	-7.0098	0	0	0	0	0	3.04978	0	0	0	0	0	1.79636
Day0.1_AGCTCTCGTCCATGAT	6.43097	-22.725	0	0	0	0	0	0	0	0	0	0	0	0
Day0.1_AGCTCTCGTCCCTTGT	8.05797	-24.7985	0	1.9554	1.106	0	1.106	2.95492	0	0	0	0	0	0
Day0.1_AGCTCTCGTTAAGGGC	18.7239	-12.0892	0	1.75442	0	0	0	0	0	0	0	0	0	2.3571
Day0.1_AGCTCTCGTTTCGCTC	25.0826	-11.825	0	2.15701	2.15701	0	2.15701	2.79058	0	0	0	0	0	0
Day0.1_AGCTCTCTCCAAACAC	19.3787	-13.3948	0	1.16382	0	0	0	1.16382	0	0	0	0	0	0
Day0.1_AGCTCTCTCCCGGATG	-15.6785	-17.0207	0	2.30025	0	0	0	0	0	0	0	0	0	0
Day0.1_AGCTCTCTCCCTTGCA	25.6464	-1.87135	0	1.67246	2.63733	0	0	0	0	0	0	0	0	1.67246
Day0.1_AGCTCTCTCCTTGACC	4.2023	-15.805	0	0	0	0	0	1.94909	0	0	0	0	0	1.38908
Day0.1_AGCTCTCTCTTAGAGC	13.8738	-8.29003	0	0	2.31547	0	1.39704	2.57816	0	0	0	0	0	1.39704
Day0.1_AGCTTGAAGCCAGTAG	6.26418	-5.31615	0	3.41412	0	0	0	0	0	0	0	0	0	1.54197
Day0.1_AGCTTGAAGTAAGTAC	15.2153	-8.07865	0	2.33785	2.33785	1.73686	0	0	0	0	0	0	0	0
Day0.1_AGCTTGAAGTGTCTCA	12.6176	1.491	0	2.80973	1.41612	1.41612	0	1.41612	0	0	0	0	0	2.33827
Day0.1_AGCTTGACAAGCCGTC	-7.10284	-20.027	0	2.0524	0	0	0	2.8885	0	0	0	0	0	0
Day0.1_AGCTTGACAAGCCTAT	-0.855849	-30.1419	0	2.60084	0	0	1.25134	2.91588	1.25134	0	0	0	0	0
Day0.1_AGCTTGACACGGTTTA	-0.904569	-21.1196	0	0	0	0	0	0	0	0	1.53194	0	0	0
Day0.1_AGCTTGACACGTCTCT	4.84989	-11.6354	0	3.11239	0	1.5215	0	3.26016	0	0	0	0	0	0
Day0.1_AGCTTGACAGTATGCT	16.5256	4.31322	0	1.58586	0	0	0	0	0	0	0	0	0	0
Day0.1_AGCTTGACAGTGACAG	23.8077	-6.20073	0	2.53128	1.58033	1.58033	0	0	0	0	0	1.58033	0	1.58033
Day0.1_AGCTTGACATTAGCCA	6.78163	-6.27277	0	2.08255	0	0	0	2.08255	0	0	0	0	0	0
Day0.1_AGCTTGAGTAGCCTAT	10.9686	-18.7179	0	1.33736	0	1.33736	0	0	0	0	0	0	0	2.24357
Day0.1_AGCTTGAGTAGCGCTC	-1.80618	-7.66348	0	2.29783	0	0	0	2.93943	0	0	0	0	0	0
Day0.1_AGCTTGAGTATTCGTG	10.5761	-11.7827	0	3.45751	0	0	0	2.42	0	0	0	0	0	1.48508
Day0.1_AGCTTGAGTCCAGTGC	5.24751	2.22002	0	3.04452	2.66259	0	0	0	0	0	0	0	0	0
Day0.1_AGCTTGAGTCTTGCGG	24.3518	-4.85154	0	1.65855	3.10272	0	0	0	0	0	0	0	0	3.27753
Day0.1_AGCTTGAGTGAGTGAC	-2.35723	-28.7751	0	3.64671	0	0	0	2.33574	0	0	0	0	0	0
Day0.1_AGCTTGAGTTCACCTC	12.3488	0.91667	0	2.78963	0	2.41442	0	0	0	0	0	0	0	0
Day0.1_AGCTTGATCAATCACG	9.23456	-2.38711	0	2.88808	0	0	0	3.55299	0	0	0	0	0	0
Day0.1_AGCTTGATCAGTGCAT	15.8766	-7.70992	0	2.27194	0	0	1.91674	1.91674	0	0	0	0	0	0
Day0.1_AGCTTGATCATAAAGG	-1.72328	-22.4102	0	1.56191	0	0	0	0	0	0	0	0	0	0
Day0.1_AGCTTGATCGTAGGTT	5.51404	-11.4272	0	2.02252	0	0	0	2.64722	0	0	0	0	0	0
Day0.1_AGCTTGATCTTCCTTC	6.23275	-4.78601	0	2.33125	0	1.41024	0	1.97323	0	0	0	0	0	1.41024
Day0.1_AGCTTGATCTTCGGTC	18.5932	-19.5959	0	0	1.83734	0	1.83734	0	0	0	0	0	0	0
Day0.1_AGCTTGATCTTGCATT	1.75245	-17.1968	0	2.48365	0	0	0	2.75026	0	0	0	0	0	0
Day0.1_AGGCCACAGACTAGAT	19.1372	1.91096	0	1.69134	1.69134	1.69134	0	0	0	0	0	0	0	1.69134
Day0.1_AGGCCACAGAGCAATT	16.4831	-9.61612	0	0	0	1.8535	1.8535	3.32901	0	0	1.8535	0	0	0
Day0.1_AGGCCACAGATATGGT	5.97587	-17.1174	0	2.7913	0	0	0	1.57393	0	0	0	0	0	1.57393
Day0.1_AGGCCACAGCCTATGT	10.1579	-7.95886	0	1.66547	2.62933	0	0	2.89882	0	0	0	0	0	1.66547
Day0.1_AGGCCACAGGGATCTG	-14.0358	-12.4637	0	3.09544	0	0	0	3.48571	0	0	0	0	0	0
Day0.1_AGGCCACAGTACGCCC	27.1244	-6.30264	0	1.37699	2.55349	1.93527	0	2.76095	1.37699	0	0	0	0	1.37699
Day0.1_AGGCCACCATGCAACT	20.6021	-9.76773	0	2.82199	2.18663	0	0	1.59991	0	0	0	0	0	0
Day0.1_AGGCCACGTACAGACG	8.20403	-24.3875	0	2.62378	1.26907	0	0.823637	1.57615	0	0	0	0	0	0.823637
Day0.1_AGGCCACGTCCGAGTC	-5.44102	-23.474	0	1.47226	0	0	0	2.04358	0	0	0	0	0	0
Day0.1_AGGCCACGTCGAGATG	5.60198	-17.8675	0	2.9936	0	0	0	2.34934	0	0	0	0	0	0
Day0.1_AGGCCACGTTTCCACC	5.88253	-12.5785	0	2.55458	0	1.37788	1.37788	0	1.37788	0	0	0	0	0
Day0.1_AGGCCACTCAACACTG	22.074	7.38953	0	2.12977	0	2.12977	0	0	0	0	0	0	0	0
Day0.1_AGGCCACTCAACCAAC	-9.2973	-25.3698	0	2.19922	1.43679	0.956892	0	1.75971	0.956892	0	0	0	0	0
Day0.1_AGGCCACTCACAACGT	21.8102	2.64541	0	2.69674	2.69674	0	0	0	0	0	0	2.69674	0	0
Day0.1_AGGCCACTCCTAGAAC	-9.18509	-19.3887	0	3.07075	1.37038	0	0	2.9243	0	0	0	0	0	0
Day0.1_AGGCCACTCTAGAGTC	20.4722	-6.0286	0	2.04037	0	1.46942	0	0	0	0	0	0	0	0
Day0.1_AGGCCACTCTCTGTCG	24.4883	-2.26402	0	1.8185	1.8185	1.8185	0	1.8185	0	0	0	1.8185	0	0
Day0.1_AGGCCACTCTGCAAGT	1.82988	-1.22427	0	1.86195	0	0	0	0	0	0	0	0	0	0
Day0.1_AGGCCACTCTGGAGCC	1.88365	-14.711	0	2.73026	1.52262	0	0	2.73026	0	0	0	0	0	0
Day0.1_AGGCCACTCTGGCGAC	21.2427	-6.95668	0	1.68523	1.68523	0	0	0	0	0	0	1.68523	0	0
Day0.1_AGGCCACTCTTGACGA	-4.17634	-12.6991	0	1.23936	0	0	1.23936	1.23936	0	0	0	0	0	0
Day0.1_AGGCCGTAGACAGGCT	16.9709	-15.1103	0	1.93807	1.93807	0	0	0	0	0	0	0	0	0
Day0.1_AGGCCGTAGACGCACA	9.05607	-20.9596	0	2.88834	2.24937	1.65649	0	3.66786	0	0	0	0	0	0
Day0.1_AGGCCGTAGAGATGAG	-14.749	-11.727	0	2.66881	0	2.66881	0	0	0	0	0	0	0	0
Day0.1_AGGCCGTAGATATGCA	22.182	-0.418607	0	3.2218	1.76038	0	0	0	0	0	0	0	0	0
Day0.1_AGGCCGTAGATATGGT	-15.9574	-15.8979	0	0	0	0	0	0	0	0	0	0	0	0
Day0.1_AGGCCGTAGTCATCCA	-14.0457	-11.9626	0	0	0	2.75679	0	3.41768	0	0	0	0	0	0
Day0.1_AGGCCGTAGTCCAGGA	-2.90568	-12.7635	0	1.89698	0	0	0	2.51215	0	0	0	0	0	0
Day0.1_AGGCCGTAGTTAACGA	-14.2273	-12.9515	0	2.84382	0	0	0	0	0	0	0	0	0	0
Day0.1_AGGCCGTCAACGATGG	26.3921	-3.37688	0	2.67592	1.7063	0	0	1.7063	0	0	0	0	0	1.7063
Day0.1_AGGCCGTCAAGAAAGG	20.5514	-12.6134	0	3.04208	1.34803	1.34803	0	1.90205	0	0	1.34803	0	0	1.34803
Day0.1_AGGCCGTCAAGTCATC	25.6082	-4.00335	0	1.56669	1.56669	0	0	0	0	0	1.56669	0	0	2.14961
Day0.1_AGGCCGTCACACCGCA	7.60939	-10.8615	0	1.50384	2.07918	0	0	0	0	0	0	0	0	2.07918
Day0.1_AGGCCGTCACAGGCCT	8.0301	-6.66222	0	2.14161	0	0	0	2.14161	0	0	0	0	0	0
Day0.1_AGGCCGTCACTGCCAG	5.07879	-2.36314	0	2.18266	0	0	0	2.64734	0	0	0	0	0	1.28738
Day0.1_AGGCCGTCAGCCAGAA	7.02968	-15.4596	0	2.71498	2.34209	0	1.74072	3.37447	0	0	0	0	0	0
Day0.1_AGGCCGTCAGGTTTCA	-1.13794	-29.8907	1.20132	2.84906	1.20132	1.20132	0	2.33195	0	0	0	0	0	0
Day0.1_AGGCCGTGTAACGACG	17.2344	-15.7733	0	3.30772	1.28986	0	0	3.3997	0	0	0	0	0	1.28986
Day0.1_AGGCCGTGTAGAAAGG	2.56293	-26.8623	0	1.89409	1.89409	0	0	2.50903	0	0	0	0	0	1.89409
Day0.1_AGGCCGTGTAGATTAG	6.51908	-4.44042	0	3.32711	2.29783	0	0	2.29783	0	0	0	0	0	0
Day0.1_AGGCCGTGTCAACATC	14.7952	-2.40881	0	0	1.91108	0	0	0	0	0	0	0	0	0
Day0.1_AGGCCGTGTCCAGTAT	17.5493	-15.6856	0	3.19612	1.59051	0	0	2.54308	0	0	0	0	0	1.59051
Day0.1_AGGCCGTGTCGCGAAA	7.43812	1.45986	0	4.14981	0	0	0	0	0	0	2.60153	0	0	0
Day0.1_AGGCCGTGTGAGCGAT	-17.2179	-16.414	0	0	0	0	0	0	0	0	0	0	0	2.67508
Day0.1_AGGCCGTGTGTAAGTA	9.84814	-4.99615	0	2.53377	0	0	2.53377	0	0	0	0	0	0	0
Day0.1_AGGCCGTGTGTCGCTG	-14.3848	-17.5451	0	0	0	0	0	0	0	0	0	0	0	0
Day0.1_AGGCCGTGTTAAGACA	17.2496	-12.0063	0	2.06985	0	1.1963	0	0	0	0	0	1.1963	0	1.1963
Day0.1_AGGCCGTGTTGGACCC	26.1905	-7.72223	0	0	1.64425	1.64425	0	0	0	0	0	0	0	1.64425
Day0.1_AGGCCGTTCACGCGGT	-5.57334	-10.3252	0	3.48746	0	1.71	0	3.16315	0	0	0	0	0	0
Day0.1_AGGCCGTTCATGCTCC	20.453	4.13929	0	0	2.25064	0	0	0	1.34319	0	1.34319	0	0	2.25064
Day0.1_AGGCCGTTCATTTGGG	14.9096	-12.6381	0	2.70875	0	0	0	2.91848	0	0	1.50466	0	0	0
Day0.1_AGGGAGTAGAAGCCCA	17.8028	-14.5372	0	2.24659	1.33985	1.33985	0	3.03155	0	0	0	1.33985	0	1.33985
Day0.1_AGGGAGTAGATACACA	13.2251	-13.2898	0	2.91023	1.35931	1.35931	1.35931	3.29738	0	0	0	0	0	1.35931
Day0.1_AGGGAGTAGCACAGGT	13.1857	0.448388	0	1.7761	1.7761	0	0	2.3808	0	0	0	0	0	1.7761
Day0.1_AGGGAGTAGCTCCCAG	16.0271	3.28676	0	2.76011	2.29061	1.37633	0	1.37633	0	0	0	0	0	1.37633
Day0.1_AGGGAGTAGGGAAACA	16.9822	-9.79118	0	2.28425	0	0	0	1.16458	0	0	0	1.16458	0	0
Day0.1_AGGGAGTAGGGTGTGT	4.77065	-28.0463	0	1.91329	1.35781	0	0	0	0	0	0	0	0	0
Day0.1_AGGGAGTAGGTACTCT	4.81084	-15.661	0	2.61748	0	0	0	2.61748	1.65512	0	0	0	0	0
Day0.1_AGGGAGTAGTGGGCTA	-7.12932	-11.409	0	2.81175	0	0	0	2.29622	1.17376	0	0	0	0	1.17376
Day0.1_AGGGAGTCAAGCCCAC	19.8634	-7.20632	0	1.51482	0	0	1.51482	2.72093	0	0	0	0	0	1.51482
Day0.1_AGGGAGTCAAGGGTCA	14.78	-14.5909	0	0	0	1.3576	1.3576	1.3576	0	0	0	0	0	0
Day0.1_AGGGAGTCACACGCTG	6.18774	-14.5619	0	2.23062	0	0	0	2.86854	0	0	0	0	0	0
Day0.1_AGGGAGTCAGCCACCA	26.572	-8.04847	0	2.41849	0.823565	0	0	2.2976	0	0	0	0	0	0
Day0.1_AGGGAGTCAGGCTCAC	20.0911	-14.3888	0	2.41118	0	1.26322	1.26322	0	0	0	0	0	0	0
Day0.1_AGGGAGTCATCTCGCT	2.81811	-14.2684	0	2.8428	0	0	0	2.46605	0	0	0	0	0	1.85441
Day0.1_AGGGAGTCATGTAGTC	12.3089	-6.24396	0	3.20213	0	0	0	0	0	0	0	0	0	0
Day0.1_AGGGAGTGTAAGTAGT	16.1142	-16.6742	0	1.45945	1.45945	1.45945	0	0	0	0	0	0	0	0
Day0.1_AGGGAGTGTACAGTTC	18.708	-19.3004	0	0	2.24559	0	0	3.27101	0	0	0	0	0	0
Day0.1_AGGGAGTGTCGAGATG	-0.200087	-27.7487	0	1.97048	0	0	0	1.11777	0	0	0	0	0	0
Day0.1_AGGGAGTGTCTTCTCG	20.1052	3.40657	0	2.5018	1.3353	1.3353	0	0	0	0	0	1.88741	0	1.3353
Day0.1_AGGGAGTGTTGGACCC	3.4428	-22.8209	0	3.26801	0	1.26013	0	2.14916	0	0	0	0	0	1.26013
Day0.1_AGGGAGTTCAGTGTTG	3.7868	-26.6522	0	2.99837	1.31422	0	1.31422	2.47547	0	0	0	0	0	0
Day0.1_AGGGAGTTCCTTGGTC	7.30587	-16.2646	0	0	1.4072	0	0	2.79866	0	0	0	0	0	0
Day0.1_AGGGAGTTCTGCTTGC	19.9018	-16.807	0	3.15627	1.43789	0.957782	0	0.957782	0	0	0	0	0	0
Day0.1_AGGGAGTTCTTTAGTC	4.13894	-13.4609	0	2.8036	1.41118	0	0	1.41118	1.41118	0	0	0	0	0
Day0.1_AGGGATGAGCACCGCT	-9.20269	-19.0519	0	2.66085	0	0	1.29793	2.19557	0	0	0	0	0	1.29793
Day0.1_AGGGATGAGCCGATTT	9.71156	-12.6061	0	1.5871	0	0	1.5871	3.46936	0	0	0	0	0	0
Day0.1_AGGGATGAGGACCACA	13.6979	-10.5494	0	2.41702	1.62629	0	0	0	0	0	0	0	0	1.11267
Day0.1_AGGGATGAGGCTATCT	-3.17629	-21.9036	0	0	0	0	0	0	0	0	0	0	0	1.41541
Day0.1_AGGGATGAGGTAGCTG	-7.5523	-11.2432	0	2.65272	0	0	0	2.92263	0	0	0	0	0	0
Day0.1_AGGGATGAGTGAACGC	1.83233	-17.9682	0	3.42018	0	0	1.54689	1.54689	0	0	0	0	0	0
Day0.1_AGGGATGCAAAGTCAA	-15.5135	-13.1123	0	3.14724	0	0	0	0	0	0	0	0	0	0
Day0.1_AGGGATGCACGGTAAG	26.1638	-5.88811	0	2.28004	2.28004	1.92445	1.36754	1.36754	1.36754	0	0	0	0	0
Day0.1_AGGGATGCACTCTGTC	-4.52465	-10.1182	0	2.77946	0	0	0.920693	2.14653	0	0	0	0	0	0
Day0.1_AGGGATGCATATACGC	10.1536	-11.7714	0	2.18016	0	0	0	3.20044	0	0	0	0	0	1.08584
Day0.1_AGGGATGGTCAATGTC	20.2307	-6.21595	0	3.03646	0	0	0	2.76466	0	0	0	0	0	0
Day0.1_AGGGATGGTCCGACGT	9.36737	-2.35651	0	2.89477	0	1.34718	0	1.34718	0	0	0	0	0	0
Day0.1_AGGGATGTCATGGTCA	25.2649	-3.88451	0	2.25968	1.66582	1.66582	0	0	0	0	0	1.66582	0	0
Day0.1_AGGGATGTCCTGTAGA	-4.78452	-21.4482	0	2.73805	0	1.12013	0	1.12013	0	0	0	0	0	0
Day0.1_AGGGATGTCGAGAGCA	16.071	-9.10028	0	0	0	0	0	0	0	0	0	0	0	1.52712
Day0.1_AGGGTGAAGAATCTCC	9.1952	-13.4761	0	2.75037	0	0	0	1.77203	0	0	0	0	0	1.77203
Day0.1_AGGGTGAAGAGGTTAT	5.56698	-11.0501	0	3.36498	0	0	0	2.70581	0	0	0	0	0	0
Day0.1_AGGGTGAAGATCCCGC	-3.67507	-9.79938	0	2.66383	0	0	0	2.03804	0	0	0	0	0	1.17099
Day0.1_AGGGTGAAGCTACCTA	-0.696055	-27.0803	0	2.93146	0	1.0895	0	0	0	0	0	0	0	1.0895
Day0.1_AGGGTGAAGGCATGTG	23.7598	-11.214	0	3.53523	2.57339	0	0	1.95375	0	0	0	0	0	1.39316
Day0.1_AGGGTGAAGGGTGTGT	18.2824	-10.7792	0	2.69502	1.72311	0	1.72311	2.96567	0	0	0	0	0	1.72311
Day0.1_AGGGTGAAGTCTCCTC	-16.303	-12.7073	0	3.70194	0	0	0	2.6515	0	0	0	0	0	0
Day0.1_AGGGTGAAGTGATCGG	-9.13196	-19.2849	0	2.77705	0	0	1.25617	1.25617	0	0	0	0	0	1.25617
Day0.1_AGGGTGAAGTGTGGCA	17.7255	4.19662	0	2.10196	0	0	0	0	0	0	0	0	0	2.35861
Day0.1_AGGGTGACAACACCCG	22.0307	-5.98084	0	2.41628	1.80862	1.80862	0	0	1.80862	0	0	0	0	2.41628
Day0.1_AGGGTGACAGCTTAAC	4.80855	-17.8094	0	2.60966	0	0	0	3.13724	0	0	0	0	0	0
Day0.1_AGGGTGACAGGACGTA	12.2499	1.24011	0	2.76617	0	1.55274	0	0	0	0	0	0	0	1.55274
Day0.1_AGGGTGACAGTAACGG	2.28855	-27.3155	0	2.35883	1.2222	0	0	1.2222	0	0	0	0	0	1.2222
Day0.1_AGGGTGACATGGTCTA	-7.51485	-29.6276	0	3.2671	0	0	1.19213	0	0	0	0	0	0	0
Day0.1_AGGGTGATCAACTCTT	5.08678	-25.0653	0	2.90532	1.35546	0	0	3.17923	1.35546	0	0	0	0	0
Day0.1_AGGGTGATCAGCAACT	14.8391	-17.1282	0	2.73947	1.76237	0	0	3.01087	0	0	0	0	0	1.76237
Day0.1_AGGGTGATCCTCCTAG	17.4926	-7.90896	0	2.27794	1.68237	1.68237	0	2.64864	0	0	0	0	0	0
Day0.1_AGGGTGATCGATGAGG	-6.06758	-23.4116	0	3.18452	1.46047	0	0	0	0	0	0	0	0	0
Day0.1_AGGGTGATCGTTGACA	-15.7948	-17.1445	0	0	0	0	0	0	0	0	0	0	0	2.31492
Day0.1_AGGGTGATCTAACTTC	3.27469	-2.28128	0	1.64627	0	0	0	2.60733	0	0	0	1.1294	0	1.1294
Day0.1_AGGGTGATCTTGGGTA	7.157	-18.3611	0	2.72226	0	0	0	2.72226	0	0	0	1.51593	0	1.51593
Day0.1_AGGTCATAGACAGAGA	-1.38709	-21.2575	0	2.20844	1.30847	0	0	1.30847	0	0	0	0	0	1.30847
Day0.1_AGGTCATAGCCACGCT	-14.7918	-14.1544	0	3.69809	0	0	0	0	0	0	0	0	0	0
Day0.1_AGGTCATAGCTGATAA	-17.5901	-10.9029	0	0	0	0	0	0	0	0	0	0	0	0
Day0.1_AGGTCATAGCTGTTCA	18.8606	-9.61221	0	3.60317	0	0	0	2.93689	0	0	0	1.93908	0	0
Day0.1_AGGTCATAGTCCATAC	-5.2898	-12.8186	0	2.40428	1.79762	0	0	1.25779	0	0	0	0	0	0
Day0.1_AGGTCATCAAGCGAGT	-4.76661	-16.8508	0	2.11424	0	1.53507	0	0	0	0	0	0	0	0
Day0.1_AGGTCATCACCTGGTG	-2.47977	-5.94817	0	2.93943	0	0	0	2.29783	0	0	0	0	0	2.29783
Day0.1_AGGTCATCATTAGCCA	-2.14785	-27.947	0	2.06562	0	0	0	0	0	0	0	0	0	0
Day0.1_AGGTCATGTAGGGTAC	11.7067	-0.889272	0	2.5952	0	0	0	1.97403	0	0	0	0	0	1.97403
Day0.1_AGGTCATGTCCATCCT	4.91406	1.63631	0	2.84687	0	0	0	0	0	0	0	0	0	0
Day0.1_AGGTCATGTGCAGGTA	24.6276	1.68065	0	2.70191	0	0	0	0	0	0	0	0	0	0
Day0.1_AGGTCATGTGCTAGCC	2.97548	-7.39035	0	3.26147	1.79468	1.79468	0	3.26147	0	0	0	0	0	0
Day0.1_AGGTCATGTTCATGGT	-9.89097	-23.8566	0	2.89979	0	1.48932	0	2.425	0	0	0	0	0	0
Day0.1_AGGTCATTCAGCTCGG	25.1421	-10.5352	0	2.64297	2.01855	0	0	2.27246	0	0	0	0	0	1.6774
Day0.1_AGGTCATTCAGGATCT	16.6139	1.99986	0	3.05506	2.40796	3.05506	0	3.05506	0	0	0	0	0	0
Day0.1_AGGTCATTCCCTTGTG	17.5974	-5.27598	0	1.76799	1.76799	0	0	0	0	0	0	0	0	0
Day0.1_AGGTCATTCCGAATGT	3.1619	-18.7287	0	0	0	0	0	0	0	0	0	0	0	0
Day0.1_AGGTCATTCGAGAACG	-9.85633	-23.2717	0	2.72775	1.02508	0	1.02508	0	1.02508	0	0	0	0	1.02508
Day0.1_AGGTCCGAGAAGGTTT	5.41579	-16.3094	0	2.87754	1.22253	0	0	2.35926	0	0	0	0	0	0
Day0.1_AGGTCCGAGACAAAGG	9.1331	-0.62151	0	1.91477	2.53137	1.3591	0	1.3591	0	0	0	0	0	0
Day0.1_AGGTCCGAGACTAAGT	19.5978	-3.64788	0	2.3911	0	1.78554	1.78554	0	0	0	1.78554	0	0	0
Day0.1_AGGTCCGAGCAGGCTA	4.80929	-25.5172	0	1.40488	0	0	0	1.96712	0	0	0	0	0	1.96712
Day0.1_AGGTCCGAGCCGATTT	-3.03486	-11.5193	0	1.5411	1.5411	0	0	1.5411	0	0	0	0	0	0
Day0.1_AGGTCCGAGGACACCA	10.0171	0.190126	0	1.32062	0	1.32062	0	2.48349	0	0	0	0	0	1.32062
Day0.1_AGGTCCGAGGTGATAT	15.873	-16.8601	0	3.03442	1.68594	1.16277	1.68594	2.28188	0	0	0	0	0	0
Day0.1_AGGTCCGAGGTTCCTA	26.1168	-6.7439	0	1.17997	1.17997	0	0	0	0	0	0	0	0	2.3043
Day0.1_AGGTCCGAGTAGATGT	18.6038	-8.68201	0	1.51676	0	0	0	2.0937	0	0	0	0	0	2.45722
Day0.1_AGGTCCGAGTATCTCG	26.5613	-1.61873	0	0	0	1.77163	0	2.37592	0	0	0	0	0	1.77163
Day0.1_AGGTCCGCAAGTTAAG	11.3906	1.19205	0	1.35162	0	1.35162	0	1.35162	0	0	0	0	0	1.35162
Day0.1_AGGTCCGCAATACGCT	-19.2487	-18.2402	0	1.28738	0	0	0	0	0	0	0	0	0	0
Day0.1_AGGTCCGGTAACGCGA	11.6022	-0.141997	0	2.79663	1.96791	0	0	2.58863	0	0	0	0	0	0
Day0.1_AGGTCCGGTGAACCTT	7.08496	-19.856	0	2.46902	0	0	0	2.46902	0	0	0	0	0	1.30906
Day0.1_AGGTCCGGTTAAGACA	2.54363	-16.7209	0	2.18733	0	0	0	0	0	0	0	0	0	0
Day0.1_AGGTCCGGTTCATGGT	-10.9597	-9.53474	0	3.39931	2.73902	0	0	0	0	0	0	0	0	0
Day0.1_AGGTCCGGTTCTGTTT	21.6034	3.10915	0	0	0	0	0	2.03514	0	0	0	0	0	0
Day0.1_AGGTCCGTCACTTCAT	17.8176	-12.7253	0	2.29944	0	1.38368	0	1.38368	0	0	0	0	0	0
Day0.1_AGGTCCGTCCAAATGC	19.1439	-3.82078	0	2.49548	0	0	0	0	0	0	0	0	0	1.54952
Day0.1_AGGTCCGTCCGTACAA	26.6314	-7.93858	0	2.35561	0.860149	0.860149	0	0.860149	0	0	0	0	0	1.62738
Day0.1_AGGTCCGTCGACAGCC	17.9104	-11.6642	0	1.85532	0	0	0	1.85532	0	0	0	0	0	2.46704
Day0.1_AGGTCCGTCGCCCTTA	7.18993	-13.6023	0	2.17756	0	0	0	0	0	0	0	0	0	0
Day0.1_AGGTCCGTCGTACCGG	-6.49752	-9.0979	0	2.78843	2.15499	2.15499	0	2.78843	2.15499	0	0	2.15499	0	2.15499
Day0.1_AGTAGTCAGAAGAAGC	19.542	4.78152	0	0	0	0	0	1.56639	0	0	0	0	0	0
Day0.1_AGTAGTCAGCCCAATT	-1.99605	-21.2418	0	2.62615	0	0	0	2.4582	1.14319	0	0	0	0	2.25623
Day0.1_AGTAGTCAGCTCCCAG	3.89824	-13.3673	0	4.10597	0	0	0	3.70871	0	0	0	0	0	0
Day0.1_AGTAGTCAGGAATGGA	-3.63942	-24.662	1.28134	2.17525	1.28134	1.28134	0	1.82502	0	0	1.28134	0	0	1.28134
Day0.1_AGTAGTCAGGGTTTCT	-4.29814	-24.0394	0	2.34806	0	0	0	0	0	0	0	0	0	0
Day0.1_AGTAGTCCACACCGAC	-2.60769	-21.5322	0	2.96291	1.40095	0	0	0	1.40095	0	0	0	0	0
Day0.1_AGTAGTCCACCGAAAG	26.4068	-9.36532	0	2.0559	0.859834	1.86425	0.859834	0.859834	0	0	0	0	0	1.62695
Day0.1_AGTAGTCCACTAGTAC	26.8822	-6.46217	0	0	1.34048	0	0	1.34048	1.89338	0	0	1.34048	0	1.89338
Day0.1_AGTAGTCCAGTCCTTC	7.78573	-26.0157	0	2.69914	1.09225	1.09225	0	0	0	0	0	0	0	2.18874
Day0.1_AGTAGTCGTAAGTTCC	11.2375	1.26267	0	3.76467	2.44559	2.44559	0	0	0	0	0	0	0	0
Day0.1_AGTAGTCGTAGCGTGA	6.91279	-13.5986	0	2.13369	0	0	0	2.13369	0	0	0	0	0	0
Day0.1_AGTAGTCGTCTGCAAT	-4.27005	-7.35875	0	3.38103	0	0	0	3.47324	0	0	0	0	0	0
Day0.1_AGTAGTCGTGCGGTAA	15.0006	-4.26053	0	2.0527	2.0527	0	0	0	0	0	0	0	0	0
Day0.1_AGTAGTCTCACATACG	18.9551	-14.0606	0	1.99322	0.949643	0	0	0	0	0	0	0	0	0
Day0.1_AGTAGTCTCAGTTTGG	1.56822	-19.3579	0	1.73263	0	0	0	2.53677	0	0	0	0	0	1.2023
Day0.1_AGTAGTCTCATGCATG	-7.83483	-16.0762	0	0	0	0	0	2.84382	0	0	0	0	0	0
Day0.1_AGTAGTCTCATTCACT	-17.9864	-16.7437	0	0	0	0	0	0	0	0	0	0	0	0
Day0.1_AGTAGTCTCCATGCTC	17.4325	-11.0075	0	2.73497	0	0	0	1.75839	0	0	0	0	0	0
Day0.1_AGTAGTCTCGAATCCA	7.28065	0.647691	0	2.29221	2.29221	0	0	2.29221	0	0	0	0	0	0
Day0.1_AGTAGTCTCTCGTATT	0.339176	-18.7374	0	2.98851	0	1.42134	0	2.3445	0	0	0	0	0	1.98587
Day0.1_AGTCTTTAGAGCAATT	17.6274	0.842713	0	2.46605	0	1.85441	1.85441	2.8428	0	0	0	0	0	0
Day0.1_AGTCTTTAGATCCCAT	18.5573	-5.13546	0	2.5456	0	0	0	0	0	0	2.5456	0	0	0
Day0.1_AGTCTTTAGATCCCGC	0.465814	-29.7422	0	0	0	0	0	2.44463	0	0	0	0	0	0
Day0.1_AGTCTTTAGCCACGTC	14.3169	-16.5057	0	2.01883	0	0	0	3.3002	0	0	0	0	0	0
Day0.1_AGTCTTTAGCCGGTAA	17.6334	-13.1368	0	2.70278	0	1.72995	0	2.33027	0	0	0	0	0	1.20002
Day0.1_AGTCTTTAGCGTTTAC	26.3519	-4.05914	0	2.17456	1.28077	1.82436	0	0	0	0	0	0	0	1.82436
Day0.1_AGTCTTTAGGGTATCG	-4.66952	-29.2495	0	2.84268	0	0	0	0	0	0	0	0	0	0
Day0.1_AGTCTTTAGTAGATGT	16.8797	-4.42791	0	2.47001	1.30985	0	0	0	0	0	0	0	0	0
Day0.1_AGTCTTTAGTCAAGGC	-7.55009	-29.4098	0	3.06893	0	0	0.902448	0.902448	0	0	0	0	0	0.902448
Day0.1_AGTCTTTCAAATACAG	-3.38352	-15.9134	0	2.62556	1.66218	0	0	2.25565	1.14275	0	0	0	0	1.66218
Day0.1_AGTCTTTCAAGCGTAG	13.5852	1.84939	0	1.38592	1.94548	0	0	1.38592	0	0	0	0	0	0
Day0.1_AGTCTTTCAATAGAGT	15.2245	3.55936	0	0	2.4569	0	0	0	0	0	0	0	0	2.09339
Day0.1_AGTCTTTCAATGGATA	2.17047	-10.0348	0	2.24559	0	0	0	2.88435	0	0	0	0	0	0
Day0.1_AGTCTTTCACGGCCAT	7.93158	-26.1314	0	2.73389	1.35546	1.91059	0	2.26546	0	0	0	0	0	1.35546
Day0.1_AGTCTTTCAGGTCCAC	7.37078	0.91517	0	3.28823	0	0	0	0	0	0	0	0	0	0
Day0.1_AGTCTTTCAGTAACGG	1.31973	-28.954	0	2.87116	1.32873	0	0	2.2331	0	0	0	0	0	1.32873
Day0.1_AGTCTTTCAGTCTTCC	-7.90267	-12.1385	0	3.42036	0	0	0	2.63486	1.04689	0	0	0	0	0
Day0.1_AGTCTTTCATACAGCT	-4.37908	-17.5197	0	2.62615	0	1.6627	0	2.25623	0	0	0	0	0	0
Day0.1_AGTCTTTCATCTCCCA	5.58343	-5.79012	0	3.36701	0	0	0	0	0	0	0	0	0	0
Day0.1_AGTCTTTCATGGTCTA	4.17976	-16.4183	0	1.48825	0	0	0	1.48825	0	0	0	0	0	0
Day0.1_AGTCTTTGTCAACATC	-15.9265	-17.6763	0	0	0	0	0	2.13633	0	0	0	0	0	0
Day0.1_AGTCTTTGTCCAGTAT	11.5559	4.80519	0	0	0	0	0	3.26898	0	0	0	0	0	0
Day0.1_AGTCTTTGTCCTCTTG	0.34641	-23.3223	0	1.9846	1.9846	0	0	1.12883	0	0	0	0	0	1.6456
Day0.1_AGTCTTTGTTACGCGC	-9.2382	-18.602	0	3.18834	0.978543	0.978543	0	2.23033	0	0	0	0	0	0
Day0.1_AGTCTTTGTTCACCTC	7.0854	-16.9343	0	1.76018	1.22576	0	0	2.56754	0	0	0	0	0	1.22576
Day0.1_AGTCTTTGTTCGGCAC	9.20145	-8.04102	0	2.1181	0	1.53851	1.53851	2.1181	0	0	0	0	0	0
Day0.1_AGTCTTTGTTGCGTTA	20.8203	-5.2836	0	1.71972	2.31904	0	0	0	0	0	0	0	0	0
Day0.1_AGTCTTTTCAGCAACT	3.76099	-25.6152	0	3.6059	1.26925	0	1.26925	2.41884	0	0	0	0	0	0
Day0.1_AGTCTTTTCAGCTGGC	-0.425224	-26.1142	0	3.19987	0	0	1.7415	2.71586	0	0	0	0	0	0
Day0.1_AGTCTTTTCTTTAGTC	16.8428	-5.96157	0	2.27363	1.67846	0	0	3.12617	1.67846	0	0	0	0	1.67846
Day0.1_AGTGAGGAGAGATGAG	16.4315	-9.15877	0	0	1.19566	0	0	0	1.19566	0	1.19566	0	0	1.72481
Day0.1_AGTGAGGAGAGGTTGC	17.9685	4.55428	0	2.03543	0	0	0	1.46506	0	0	0	0	0	1.46506
Day0.1_AGTGAGGAGGAGTTTA	2.67205	-27.9641	0	2.36027	0	1.4346	0	0	0	0	0	0	0	2.00093
Day0.1_AGTGAGGAGGATATAC	0.00437708	-18.8833	0	0	1.8129	0	0	0	1.8129	0	0	0	0	0
Day0.1_AGTGAGGAGGATGTAT	-17.1761	-12.7406	0	4.04344	0	0	0	2.33574	0	0	0	0	0	0
Day0.1_AGTGAGGAGTGCGTGA	14.0996	-8.07281	0	2.82311	2.55504	0	0	2.82311	0	0	0	0	0	0
Day0.1_AGTGAGGAGTTGTCGT	24.7074	-0.786508	0	2.08409	0	0	0	0	0	0	0	0	0	0
Day0.1_AGTGAGGCAATAACGA	19.5959	-15.8352	0	3.4551	1.68273	0	0	2.91889	0	0	0	0	0	1.68273
Day0.1_AGTGAGGCACCAGTTA	-4.70612	-29.8767	0	2.71916	0	0	0	1.74441	0	0	0	0	0	0
Day0.1_AGTGAGGCAGATCGGA	4.55338	-25.9599	0	2.89252	1.48336	0	0	0.994683	0	0	0	0	0	0
Day0.1_AGTGAGGCAGTCGTGC	18.7545	3.95469	0	1.65821	0	0	0	3.10232	0	0	0	0	0	1.65821
Day0.1_AGTGAGGCATCACGTA	-15.6176	-17.0939	0	0	0	0	0	0	0	0	0	0	0	0
Day0.1_AGTGAGGCATGCCCGA	-15.5239	-17.6416	0	0	0	0	0	0	0	0	0	0	0	1.88078
Day0.1_AGTGAGGCATTCTCAT	16.6971	-19.1206	0	2.32235	0	0	0	0	0	0	0	0	0	0
Day0.1_AGTGAGGGTAACGTTC	-12.0292	-10.0266	0	0	0	0	0	0	0	0	0	0	0	0
Day0.1_AGTGAGGGTACTTCTT	18.0094	-14.5944	0	1.78895	1.55549	1.25036	0	1.25036	0	0	0	0	0	2.13709
Day0.1_AGTGAGGGTGACCAAG	17.5246	-6.02707	2.01997	3.02598	0	0	0	1.45139	0	0	0	0	0	0
Day0.1_AGTGAGGGTTTGGGCC	6.35788	-25.4622	0	1.97563	0	0	0	1.63721	0	0	0	0	0	0
Day0.1_AGTGAGGTCATAGCAC	-17.1602	-17.555	0	0	0	0	0	0	0	0	0	0	0	2.36711
Day0.1_AGTGAGGTCGTCCGTT	13.7769	-13.9273	0	2.77232	0	0	0	0	0	0	0	0	0	0
Day0.1_AGTGAGGTCTGCTGTC	9.14116	-12.9928	0	2.02766	0	0	1.45819	2.02766	0	0	0	0	0	1.45819
Day0.1_AGTGGGAAGAAGAAGC	6.84296	-23.6228	0	3.33213	0	0	0	2.46803	0	0	0	0	0	0
Day0.1_AGTGGGAAGAATGTGT	15.2393	-9.57108	0	0	1.87843	0	1.3275	1.3275	0	0	0	0	0	0
Day0.1_AGTGGGAAGACACGAC	2.21092	-18.0942	0	2.71939	0	0	0	2.71939	0	0	0	0	0	0
Day0.1_AGTGGGAAGACTGGGT	7.37702	-24.1044	0	2.71217	0	0	0	1.61297	0	0	0	0	0	0
Day0.1_AGTGGGAAGCCACTAT	6.44114	-15.5526	0	2.95454	0	0	0	3.4443	0	0	0	0	0	0
Day0.1_AGTGGGAAGCGATCCC	3.38808	-19.2575	0	2.49821	0	0	0	0	0	0	0	0	0	0
Day0.1_AGTGGGAAGCGTAGTG	19.3463	-7.39627	0	3.46748	0	2.42939	0	2.42939	0	0	0	0	0	0
Day0.1_AGTGGGAAGCTAGTCT	-3.74872	-20.2775	0	2.76791	0	0	0	2.76791	0	0	0	0	0	0
Day0.1_AGTGGGAAGGGTTCCC	3.17596	-23.1899	0	2.7163	1.34152	0	1.34152	1.89457	0	0	0	0	0	1.34152
Day0.1_AGTGGGAAGTACGCGA	-3.28823	-13.6667	0	1.48481	0	0	1.48481	0	0	0	0	1.48481	0	0
Day0.1_AGTGGGAAGTGGGTTG	-1.03099	-13.3822	0	2.31945	1.72009	0	0	0	0	0	0	0	0	1.72009
Day0.1_AGTGGGACAATACGCT	-0.44362	-19.2385	0	0	0	0	0	0	0	0	0	0	0	0
Day0.1_AGTGGGACAGATGAGC	24.6578	-9.78606	0	1.77937	2.75864	0.97155	0	1.4549	0	0	0	0	0	1.4549
Day0.1_AGTGGGAGTGCGATAG	4.77246	-15.8873	0	2.59961	0	0	0	0	0	0	0	0	0	0
Day0.1_AGTGGGAGTTAGAACA	17.2815	-15.4666	0	2.92764	0	0	0	0	0	0	0	0	0	2.28663
Day0.1_AGTGGGATCATGCTCC	4.81894	-1.60828	0	3.03667	1.89722	0	0	0	0	0	0	0	0	0
Day0.1_AGTGGGATCCGAGCCA	6.55155	-18.3499	0	2.42468	0	1.48905	0	2.89947	0	0	0	0	0	0
Day0.1_AGTGTCAAGACGCAAC	-17.543	-13.4509	0	0	0	0	0	0	0	0	0	0	0	0
Day0.1_AGTGTCAAGGCGCTCT	-6.91831	-29.472	0	2.61376	0	0	0	0	1.42613	0	0	0	0	0
Day0.1_AGTGTCAAGGTGCTAG	26.2351	-8.38421	0	1.52024	0	1.02485	0	2.2959	0	0	0	1.02485	0	1.52024
Day0.1_AGTGTCACAAATCCGT	23.1505	-6.74574	0	1.472	0	1.472	1.472	2.40459	0	0	0	0	0	0
Day0.1_AGTGTCACAACTGCGC	27.1824	-7.50594	0	1.76578	0	0	0	0	0	0	0	0	0	0
Day0.1_AGTGTCACACAGACTT	13.9691	-13.1268	0	1.57332	0	0	1.57332	0	0	0	0	0	0	1.57332
Day0.1_AGTGTCACACAGGTTT	-6.7388	-10.6036	0	2.87754	0	0	0	2.10259	0	0	0	0	0	0
Day0.1_AGTGTCACACGAAGCA	19.3324	-9.18625	0	2.28743	0	2.28743	2.28743	2.92848	0	0	0	0	0	0
Day0.1_AGTGTCACACTTAAGC	1.37813	-17.5211	0	1.53736	2.11681	0	0	2.11681	0	0	0	0	0	0
Day0.1_AGTGTCAGTAGCTCCG	-15.2725	-11.236	0	2.64297	0	0	0	2.64297	0	0	0	0	0	2.64297
Day0.1_AGTGTCAGTATGGTTC	21.7845	-4.99208	0	0	2.45107	0	0	0	0	0	0	0	0	0
Day0.1_AGTGTCAGTCGATTGT	4.48992	-2.73317	0	3.1877	0	1.46301	0	2.03312	0	0	0	0	0	0
Day0.1_AGTGTCAGTCGCTTCT	7.92222	-21.2796	0	2.21593	2.85301	0	1.62629	0	0	0	0	0	0	1.62629
Day0.1_AGTGTCAGTCTCTTAT	-16.103	-17.3878	0	0	0	0	0	0	0	0	0	0	0	0
[truncated: 57,607 more rows]

## Sheet: Figure 1f
Figure 1f
		Exp 1	Exp 2	Exp 3	Exp 4	Exp 5	Exp 6	Exp 7
	Relative eNOS Expression
	NM	1	1	1	1	1
	H+T D3	0.451881	0.209269	0.635763	0.653163	0.325269
	H+T D7	0.805874	0.243242	0.348687	0.384877	0.430158
	Relative eNOS Expression
	NT	1	1	1	1	1
	T+I D3	0.245273		1.05701	0.560326	0.201204
	T+I D7	0.149837	0.110922	0.529126	0.375173	0.126458
	Relative SMA Expression
	NM	1	1	1	1	1	1	1
	H+T D3	2.38872	1.66476	24.393	3.60078	3.79715	2.19576	2.2023
	H+T D7	10.4792	6.76827	7.74873	14.6082	13.1632	4.37314	3.75006
	Relative SMA Expression
	NT	1	1	1	1
	T+I D3	4.71189	1.50908	2.81625	6.97292
	T+I D7	2.79695	2.90512	2.99772	7.57502

## Sheet: Figure 2a
Figure 2a
		Inter-chromosomal	Intra-chromosomal
	Day 0	0.0737	0.9263
		Inter-chromosomal	Intra-chromosomal
	Day 3	0.086	0.914
		Inter-chromosomal	Intra-chromosomal
	Day 7	0.0622	0.9378

## Sheet: Figure 2b
Figure 2b
		Inter-chromosomal	Intra-chromosomal
	Day 0	0.4124	0.5876
		Inter-chromosomal	Intra-chromosomal
	Day 3	0.5708	0.4292
		Inter-chromosomal	Intra-chromosomal
	Day 7	0.6401	0.3599

## Sheet: Figure 2e
Figure 2e
		RNA end	DNA end
	Ctrl	0.07519	0.03868
		RNA end	DNA end
	H+T	0.07291	0.02474

## Sheet: Figure 4b
Figure 4b
		Exp 1	Exp 2	Exp 3	Exp 4	Exp 5	Exp 6	Exp 7
	LINC00607
	N+M-scr	1	1	1	1	1	1	1
	H+T-scr	1.60707	1.43366	7.10716	1.34008	4.10023	1.67694	2.24964
	H+T-LNA1	0.191201	0.191037	0.220656	0.0906912	0.650685	0.39665	0.280809
	H+T-LNA2	0.119845	0.138531	0.107798	0.245357	0.0316334	0.7279	0.265832
	SERPINE1
	N+M-scr	1	1	1	1	1	1	1
	H+T-scr	3.09153	4.91213	2.4909	2.93896	4.51716	2.80866	1.70741
	H+T-LNA1	1.85031	2.51467	1.84281	1.28099	2.53497	2.18138	0.93733
	H+T-LNA2	2.5528	3.02793	2.33551	2.38	4.30946	3.17062	1.30973

## Sheet: Figure 4c
Figure 4c
	Cytoplasm	Exp 1	Exp 2	Exp 3	Exp 4
	scr	1	1	1	1
	LNA1	0.348	0.186	0.61	0.686
	LNA2	0.568	0.247	0.553	0.875
	Nucleus
	scr	1	1	1	1
	LNA1	0.28	0.005	0.64	0.195
	LNA2	0.49	0.99	1.1	0.892

[truncated: 19 more sheets: Figure 4d, Figure 4e, Figure 4f, Figure 5b, Figure 5c, Supplementary Figure 4a, Supplementary Figure 4b, Supplementary Figure 4c, Supplementary Figure 4f, Supplementary Figure 5a, Supplementary Figure 6d, Supplementary Figure 7a, Supplementary Figure 7b, Supplementary Figure 8c, Supplementary Figure 9, Supplementary Figure 10b, Supplementary Figure 11a, Supplementary Figure 11b, Supplementary Figure 11c]
